# Supplementary material for: Multi-Omics of Pine Wood Nematode Pathogenicity Associated With Culturable Associated Microbiota Through an Artificial Assembly Approach
Source: Front Plant Sci. 2022 Jan 3;12:798539. doi: 10.3389/fpls.2021.798539 (PMC8762061; doi:10.3389/fpls.2021.798539)
Supplement: Supplementary file 1 [file Table_1.xlsx]

## Sheet: Sheet1
Supplementary table 26 Accession numbers,links and sample descriptions of microbial sequncing data
	Accession	Sample Name	Sample description	SPUID	Tax ID	BioProject	Object IDs and corresponding URLs:
16S	SAMN22598848	1	FZ（replication1）	1	1297885	PRJNA774942	22598848: https://www.ncbi.nlm.nih.gov/sra/22598848
	SAMN22598849	2	FZ（replication2）	2	1297885	PRJNA774942	22598849: https://www.ncbi.nlm.nih.gov/sra/22598849
	SAMN22598850	3	FZ（replication3）	3	1297885	PRJNA774942	22598850: https://www.ncbi.nlm.nih.gov/sra/22598850
	SAMN22598851	4	NP（replication1）	4	1297885	PRJNA774942	22598851: https://www.ncbi.nlm.nih.gov/sra/22598851
	SAMN22598852	5	NP（replication2）	5	1297885	PRJNA774942	22598852: https://www.ncbi.nlm.nih.gov/sra/22598852
	SAMN22598853	6	NP（replication3）	6	1297885	PRJNA774942	22598853: https://www.ncbi.nlm.nih.gov/sra/22598853
	SAMN22598854	7	XM（replication1）	7	1297885	PRJNA774942	22598854: https://www.ncbi.nlm.nih.gov/sra/22598854
	SAMN22598855	8	XM（replication2）	8	1297885	PRJNA774942	22598855: https://www.ncbi.nlm.nih.gov/sra/22598855
	SAMN22598856	9	XM（replication3）	9	1297885	PRJNA774942	22598856: https://www.ncbi.nlm.nih.gov/sra/22598856
	SAMN22598857	10	LY（replication1）	10	1297885	PRJNA774942	22598857: https://www.ncbi.nlm.nih.gov/sra/22598857
	SAMN22598858	11	LY（replication2）	11	1297885	PRJNA774942	22598858: https://www.ncbi.nlm.nih.gov/sra/22598858
	SAMN22598859	12	LY（replication3）	12	1297885	PRJNA774942	22598859: https://www.ncbi.nlm.nih.gov/sra/22598859
	SAMN22598860	13	SM（replication1）	13	1297885	PRJNA774942	22598860: https://www.ncbi.nlm.nih.gov/sra/22598860
	SAMN22598861	14	SM（replication2）	14	1297885	PRJNA774942	22598861: https://www.ncbi.nlm.nih.gov/sra/22598861
	SAMN22598862	15	SM（replication3）	15	1297885	PRJNA774942	22598862: https://www.ncbi.nlm.nih.gov/sra/22598862
18ITS	SAMN22599689	ITS1	FZ（replication1）	ITS1	1297885	PRJNA774957	22599689: https://www.ncbi.nlm.nih.gov/sra/22599689
	SAMN22599690	ITS2	FZ（replication2）	ITS2	1297885	PRJNA774957	22599690: https://www.ncbi.nlm.nih.gov/sra/22599690
	SAMN22599691	ITS3	FZ（replication3）	ITS3	1297885	PRJNA774957	22599691: https://www.ncbi.nlm.nih.gov/sra/22599691
	SAMN22599692	ITS4	NP（replication1）	ITS4	1297885	PRJNA774957	22599692: https://www.ncbi.nlm.nih.gov/sra/22599692
	SAMN22599693	ITS5	NP（replication2）	ITS5	1297885	PRJNA774957	22599693: https://www.ncbi.nlm.nih.gov/sra/22599693
	SAMN22599694	ITS6	NP（replication3）	ITS6	1297885	PRJNA774957	22599694: https://www.ncbi.nlm.nih.gov/sra/22599694
	SAMN22599695	ITS7	XM（replication1）	ITS7	1297885	PRJNA774957	22599695: https://www.ncbi.nlm.nih.gov/sra/22599695
	SAMN22599696	ITS8	XM（replication2）	ITS8	1297885	PRJNA774957	22599696: https://www.ncbi.nlm.nih.gov/sra/22599696
	SAMN22599697	ITS9	XM（replication3）	ITS9	1297885	PRJNA774957	22599697: https://www.ncbi.nlm.nih.gov/sra/22599697
	SAMN22599698	ITS10	LY（replication1）	ITS10	1297885	PRJNA774957	22599698: https://www.ncbi.nlm.nih.gov/sra/22599698
	SAMN22599699	ITS11	LY（replication2）	ITS11	1297885	PRJNA774957	22599699: https://www.ncbi.nlm.nih.gov/sra/22599699
	SAMN22599700	ITS12	LY（replication3）	ITS12	1297885	PRJNA774957	22599700: https://www.ncbi.nlm.nih.gov/sra/22599700
	SAMN22599701	ITS13	SM（replication1）	ITS13	1297885	PRJNA774957	22599701: https://www.ncbi.nlm.nih.gov/sra/22599701
	SAMN22599702	ITS14	SM（replication2）	ITS14	1297885	PRJNA774957	22599702: https://www.ncbi.nlm.nih.gov/sra/22599702
	SAMN22599703	ITS15	SM（replication3）	ITS15	1297885	PRJNA774957	22599703: https://www.ncbi.nlm.nih.gov/sra/22599703
