# Supplementary material for: Multi-Omics of Pine Wood Nematode Pathogenicity Associated With Culturable Associated Microbiota Through an Artificial Assembly Approach
Source: Front Plant Sci. 2022 Jan 3;12:798539. doi: 10.3389/fpls.2021.798539 (PMC8762061; doi:10.3389/fpls.2021.798539)
Supplement: Supplementary file 2 [file Data_Sheet_1.ZIP]

Archive with 26 entries (25 files):
- Supplementary Tables/
- Supplementary Tables/Supplementary table 1.xlsx
- Supplementary Tables/Supplementary table 10.xlsx
- Supplementary Tables/Supplementary table 11.xlsx
- Supplementary Tables/Supplementary table 12.xlsx
- Supplementary Tables/Supplementary table 13.xlsx
- Supplementary Tables/Supplementary table 14.xlsx
- Supplementary Tables/Supplementary table 15.xlsx
- Supplementary Tables/Supplementary table 16.xlsx
- Supplementary Tables/Supplementary table 17.xlsx
- Supplementary Tables/Supplementary table 18.xlsx
- Supplementary Tables/Supplementary table 19.xlsx
- Supplementary Tables/Supplementary table 2.xlsx
- Supplementary Tables/Supplementary table 20.xlsx
- Supplementary Tables/Supplementary table 21.xlsx
- Supplementary Tables/Supplementary table 22.xlsx
- Supplementary Tables/Supplementary table 23.xlsx
- Supplementary Tables/Supplementary table 24.xlsx
- Supplementary Tables/Supplementary table 25.xlsx
- Supplementary Tables/Supplementary table 3.xlsx
- Supplementary Tables/Supplementary table 4.xlsx
- Supplementary Tables/Supplementary table 5.xlsx
- Supplementary Tables/Supplementary table 6.xlsx
- Supplementary Tables/Supplementary table 7.xlsx
- Supplementary Tables/Supplementary table 8.xlsx
- Supplementary Tables/Supplementary table 9.xlsx
