# Supplementary material for: Multi-Omics of Pine Wood Nematode Pathogenicity Associated With Culturable Associated Microbiota Through an Artificial Assembly Approach
Source: Front Plant Sci. 2022 Jan 3;12:798539. doi: 10.3389/fpls.2021.798539 (PMC8762061; doi:10.3389/fpls.2021.798539)
Supplement: Supplementary file 2 [file Data_Sheet_1.ZIP › Supplementary Tables/Supplementary table 1.xlsx]

## Sheet: Sheet1
Supplementary table1 The number of reads measured by bacteria and fungi
	Fungus	bacterial
Length(bp)	Sequences	Sequences
distribute	reads	reads
0-200	31200	0
200-260	1180484	6
260-320	56542	13
320-360	7805	149
360-380	3174	48
380-400	9903	274
400-420	207	412960
420-440	303	531061
440-460	67	56
460-480	126	17
480-500	230	5
500-520	444	1
520-540	148	0
540-560	0	0
560-600	0	0
