# Supplementary material for: Multi-Omics of Pine Wood Nematode Pathogenicity Associated With Culturable Associated Microbiota Through an Artificial Assembly Approach
Source: Front Plant Sci. 2022 Jan 3;12:798539. doi: 10.3389/fpls.2021.798539 (PMC8762061; doi:10.3389/fpls.2021.798539)
Supplement: Supplementary file 2 [file Data_Sheet_1.ZIP › Supplementary Tables/Supplementary table 10.xlsx]

## Sheet: Sheet1
Supplementary table 10 The number of otus sequenced by PWN symbiotic fungi microorganisms
ID	FZ_1	FZ_2	FZ_3	NP_1	NP_2	NP_3	XM_1	XM_2	XM_3	LY_1	LY_2	LY_3	SM_1	SM_2	SM_3	taxonomy
OTU_1	0	0	0	0	0	0	0	0	0	0	0	0.00010745	0	0	0	k__Fungi; p__Chytridiomycota; c__Spizellomycetes; o__Spizellomycetales; f__Spizellomycetaceae; g__Spizellomyces; s__Spizellomyces_sp
OTU_10	0.00132521	0.00465616	0.00218481	3.58166e-05	7.16332e-05	0	0	0.00916905	0.00913324	0.2351	0.288395	0.511676	0.0159384	0.00730659	0.0111032	k__Fungi; p__Ascomycota; c__Sordariomycetes; o__unidentified; f__unidentified; g__unidentified; s__unidentified
OTU_100	0	0	7.16332e-05	0	0	0	0	0	0	0	0	3.58166e-05	0	0	0	k__Fungi; p__Chytridiomycota; c__Chytridiomycetes; o__Chytridiales; f__unidentified; g__unidentified; s__unidentified
OTU_101	0.000143266	0	3.58166e-05	0	0.0002149	0	3.58166e-05	0	0.000501433	3.58166e-05	0	3.58166e-05	3.58166e-05	0.0002149	3.58166e-05	k__Fungi; p__Basidiomycota; c__Agaricomycetes; o__Agaricales; f__unidentified; g__unidentified; s__unidentified
OTU_104	0	0	0	0	0	0	0	0	0	0	0	0	0	0	3.58166e-05	k__Fungi; p__Ascomycota; c__Saccharomycetes; o__Saccharomycetales; f__Pichiaceae; g__Ogataea; s__Ogataea_populi-albae
OTU_106	0	0	0	0	0	0	0	0	0	3.58166e-05	0	0	0	0	0	k__Fungi; p__Ascomycota; c__Lecanoromycetes; o__Peltigerales; f__Nephromataceae; g__Nephroma; s__Nephroma_rufum
OTU_108	0.000143266	0.000358166	0.00010745	0.00702006	0.000537249	0.00010745	7.16332e-05	0.000250716	3.58166e-05	0.00304441	0.0108166	0.0015043	0.000358166	0.00229226	0.000823782	k__Fungi; p__Ascomycota; c__Lecanoromycetes; o__Peltigerales; f__Peltigeraceae; g__Peltigera; s__Peltigera_sp
OTU_109	3.58166e-05	7.16332e-05	0	0.00136103	0.000143266	0	7.16332e-05	0	0	0.000501433	0.00121777	0.000179083	7.16332e-05	0.000393983	0.00010745	k__Fungi; p__Basidiomycota; c__Agaricomycetes; o__unidentified; f__unidentified; g__unidentified; s__unidentified
OTU_11	0.000179083	0.000895415	0.000143266	0.00111032	0.00125358	0.000967049	0.00196991	0.00265043	0.00229226	0.000644699	0.000895415	0.0010745	0.00103868	0.00168338	0.00239971	k__Fungi; p__Ascomycota; c__unidentified; o__unidentified; f__unidentified; g__unidentified; s__unidentified
OTU_110	0	0	0	0	0	0	0	0	0	3.58166e-05	0	3.58166e-05	0	0	0	k__Fungi; p__Basidiomycota; c__Agaricomycetes; o__unidentified; f__unidentified; g__unidentified; s__unidentified
OTU_111	0	3.58166e-05	0	0	0	0	0	0	0	0	0	0	0	0	0	k__Fungi; p__unidentified; c__unidentified; o__unidentified; f__unidentified; g__unidentified; s__unidentified
OTU_112	0	0	0	0	0	0	0	0	0	7.16332e-05	0	0	0	0	0	No blast hit
OTU_113	0	0	0	0	0	0	0	0	0	0	3.58166e-05	0	0	0	0	k__Fungi; p__Basidiomycota; c__Agaricomycetes; o__unidentified; f__unidentified; g__unidentified; s__unidentified
OTU_114	0	0.00010745	0	0	0	0	0	0	0	0	3.58166e-05	0	0	0	0	k__Fungi; p__Basidiomycota; c__Atractiellomycetes; o__Atractiellales; f__Atractiellales_fam_Incertae_sedis; g__Helicogloea; s__Helicogloea_subardosiaca
OTU_115	0.000286533	0	3.58166e-05	0.000179083	0	0	0	0	0	7.16332e-05	0	0	3.58166e-05	0	3.58166e-05	k__Fungi; p__Basidiomycota; c__Agaricomycetes; o__Agaricales; f__unidentified; g__unidentified; s__unidentified
OTU_116	0	7.16332e-05	0	3.58166e-05	0	3.58166e-05	0.000429799	0	0	0	0	0	0	3.58166e-05	0	k__Fungi; p__Basidiomycota; c__Agaricomycetes; o__Agaricales; f__unidentified; g__unidentified; s__unidentified
OTU_117	0	0	0	0	0	0	0	0	0	0.000179083	0	0	0	3.58166e-05	0	k__Fungi; p__Basidiomycota; c__Agaricomycetes; o__unidentified; f__unidentified; g__unidentified; s__unidentified
OTU_118	0	0	0	0	0	0	3.58166e-05	0	0	0	3.58166e-05	0	0	0	0	k__Fungi; p__Basidiomycota; c__Agaricomycetes; o__Agaricales; f__Tricholomataceae; g__Hemimycena; s__Hemimycena_sp
OTU_119	7.16332e-05	0	0	0	0	0	0	0	0	3.58166e-05	0	0	0	0	0	k__Fungi; p__Aphelidiomycota; c__Aphelidiomycetes; o__GS16; f__unidentified; g__unidentified; s__unidentified
OTU_12	0.0347779	0.114792	0.0104226	0.493159	0.412858	0.336211	0.90856	0.937428	0.939004	0.232092	0.272529	0.227185	0.519126	0.780086	0.677006	k__Fungi; p__Ascomycota; c__unidentified; o__unidentified; f__unidentified; g__unidentified; s__unidentified
OTU_120	0	0	0	3.58166e-05	0	0	0	0	0	0	0	0	3.58166e-05	0	0	k__Fungi; p__Ascomycota; c__Sordariomycetes; o__Hypocreales; f__Clavicipitaceae; g__Metarhizium; s__Metarhizium_flavoviride
OTU_121	0	0	0	0.000393983	0	0	0	0	0	0	0.00010745	0	0	0	0	k__Fungi; p__Basidiomycota; c__Agaricomycetes; o__unidentified; f__unidentified; g__unidentified; s__unidentified
OTU_122	0	3.58166e-05	0	0	0	0	0	0	0	0	3.58166e-05	0	0	0	0	k__Fungi; p__Mortierellomycota; c__Mortierellomycetes; o__Mortierellales; f__Mortierellaceae; g__unidentified; s__unidentified
OTU_123	0	0	0	0	0	0	0	0	0	0	0	0	3.58166e-05	0	0	k__Fungi; p__Ascomycota; c__Leotiomycetes; o__Helotiales; f__Helotiales_fam_Incertae_sedis; g__Cadophora; s__Cadophora_luteo-olivacea
OTU_125	0	3.58166e-05	0	0	0	0	0	0	0	0	0	0	0	0	0	k__Fungi; p__unidentified; c__unidentified; o__unidentified; f__unidentified; g__unidentified; s__unidentified
OTU_126	0	7.16332e-05	0	0	0	0	0	0	3.58166e-05	0	0	0	0	0	0	k__Fungi; p__Basidiomycota; c__Agaricostilbomycetes; o__Agaricostilbales; f__Ruineniaceae; g__Ruinenia; s__Ruinenia_diospyri
OTU_127	0	0.000143266	0	0	0	0	3.58166e-05	0	3.58166e-05	0	0	3.58166e-05	0	0	3.58166e-05	k__Fungi; p__Ascomycota; c__Leotiomycetes; o__Helotiales; f__Helotiales_fam_Incertae_sedis; g__Collembolispora; s__Collembolispora_barbata
OTU_128	0	0.000465616	7.16332e-05	7.16332e-05	3.58166e-05	3.58166e-05	0	3.58166e-05	0.000393983	3.58166e-05	3.58166e-05	3.58166e-05	3.58166e-05	3.58166e-05	3.58166e-05	k__Fungi; p__Ascomycota; c__Leotiomycetes; o__Helotiales; f__Helotiales_fam_Incertae_sedis; g__Cadophora; s__Cadophora_orchidicola
OTU_13	0	3.58166e-05	0	0	3.58166e-05	0	0	3.58166e-05	0	0	0	3.58166e-05	0	0	0	k__Fungi; p__Rozellomycota; c__Rozellomycotina_cls_Incertae_sedis; o__GS11; f__unidentified; g__unidentified; s__unidentified
OTU_130	0	0.000358166	0	0	0	0	0	0	0	0	7.16332e-05	0	3.58166e-05	0	0	k__Fungi; p__Basidiomycota; c__Agaricomycetes; o__Agaricales; f__Entolomataceae; g__Claudopus; s__Claudopus_sp
OTU_131	0	0	0	0	0	0	0	0	0	0	0.000286533	0	0	0	0	k__Fungi; p__Basidiomycota; c__Agaricomycetes; o__Agaricales; f__Tricholomataceae; g__Clitocybe; s__Clitocybe_houghtonii
OTU_132	0	0	7.16332e-05	0	0	0	0	0	0	0	0	0	0	0	0	k__Fungi; p__Rozellomycota; c__unidentified; o__unidentified; f__unidentified; g__unidentified; s__unidentified
OTU_133	0	7.16332e-05	0	0	0	0	0	0	7.16332e-05	0	0	0	0	0	0	k__Fungi; p__Basidiomycota; c__Agaricomycetes; o__Thelephorales; f__Thelephoraceae; g__unidentified; s__unidentified
OTU_134	0	0.00010745	0	0	0	0	0	0	0	0	3.58166e-05	0	0	0	0	k__Fungi; p__Basidiomycota; c__Agaricomycetes; o__Agaricales; f__unidentified; g__unidentified; s__unidentified
OTU_135	0	0	3.58166e-05	0	0	0	3.58166e-05	0	0	0	0	3.58166e-05	0	0	0	k__Fungi; p__Basidiomycota; c__Agaricomycetes; o__Agaricales; f__Pluteaceae; g__Volvariella; s__Volvariella_volvacea
OTU_136	0.000859599	0	0	0	0	0	0	0.000644699	0.00100287	0.187679	0.000859599	0.000752149	0.00146848	0.000680516	0.00154011	k__Fungi; p__Ascomycota; c__Eurotiomycetes; o__Chaetothyriales; f__Herpotrichiellaceae; g__Cladophialophora; s__Cladophialophora_immunda
OTU_137	3.58166e-05	0	0	7.16332e-05	0	3.58166e-05	0	0	0	0	0	0	0	0	0	k__Fungi; p__Chytridiomycota; c__Spizellomycetes; o__Spizellomycetales; f__unidentified; g__unidentified; s__unidentified
OTU_138	3.58166e-05	7.16332e-05	0	0	0	0	0	0	0	0	0	0	0	0	0	k__Fungi; p__Basidiomycota; c__Agaricomycetes; o__Phallales; f__Clathraceae; g__Clathrus; s__Clathrus_ruber
OTU_139	0	3.58166e-05	0	0	0	0	0	0	0	0	0	0	0	0	0	k__Fungi; p__Basidiomycota; c__Agaricomycetes; o__Phallales; f__Clathraceae; g__Clathrus; s__Clathrus_ruber
OTU_14	0	0	0	0	0	0	0	0	0	0	0	3.58166e-05	0	0	0	k__Fungi; p__Ascomycota; c__Leotiomycetes; o__Helotiales; f__unidentified; g__unidentified; s__unidentified
OTU_140	0	0.000179083	0.000465616	0.00010745	3.58166e-05	3.58166e-05	7.16332e-05	0	0	0	0	0.000250716	7.16332e-05	0.000143266	3.58166e-05	k__Fungi; p__Chytridiomycota; c__Spizellomycetes; o__Spizellomycetales; f__Powellomycetaceae; g__Powellomyces; s__Powellomyces_hirtus
OTU_141	3.58166e-05	0.000143266	0	0	0	0	0	0	0	0	0.000143266	0	0	0	0	k__Fungi; p__Rozellomycota; c__unidentified; o__unidentified; f__unidentified; g__unidentified; s__unidentified
OTU_142	0	0	0	0	0	0	3.58166e-05	0	0	0	0	0	0	0	0	k__Fungi; p__Chytridiomycota; c__Spizellomycetes; o__Spizellomycetales; f__unidentified; g__unidentified; s__unidentified
OTU_143	0	0	0	0	3.58166e-05	0	7.16332e-05	0	0	0	0	0	0	0	0	k__Fungi; p__Chytridiomycota; c__Spizellomycetes; o__Spizellomycetales; f__unidentified; g__unidentified; s__unidentified
OTU_144	0	0	3.58166e-05	0	0	3.58166e-05	0	0	0	0	0	0	3.58166e-05	0	0	k__Fungi; p__unidentified; c__unidentified; o__unidentified; f__unidentified; g__unidentified; s__unidentified
OTU_145	0	0	0	0	0	0	0	3.58166e-05	0	0	0	0	0	0	0	k__Fungi; p__Basidiomycota; c__Agaricomycetes; o__Phallales; f__Phallaceae; g__Phallus; s__Phallus_mengsongensis
OTU_146	7.16332e-05	3.58166e-05	3.58166e-05	0	0	3.58166e-05	3.58166e-05	0	0	0	0	0	3.58166e-05	3.58166e-05	3.58166e-05	k__Fungi; p__unidentified; c__unidentified; o__unidentified; f__unidentified; g__unidentified; s__unidentified
OTU_147	0	0	3.58166e-05	0	0	0	0	0	0	0	0	0	0	0	0	k__Fungi; p__unidentified; c__unidentified; o__unidentified; f__unidentified; g__unidentified; s__unidentified
OTU_148	0	3.58166e-05	0	0	0	0	0	0	0	0	0	0	0	0	0	k__Fungi; p__unidentified; c__unidentified; o__unidentified; f__unidentified; g__unidentified; s__unidentified
OTU_149	3.58166e-05	0	0	0	0	0	0	0	0	0	0	0	0	0	0	k__Fungi; p__Chytridiomycota; c__Rhizophydiomycetes; o__Rhizophydiales; f__Rhizophydiales_fam_Incertae_sedis; g__Operculomyces; s__Operculomyces_laminatus
OTU_15	0	0	0	0	0	0	0	0	0	3.58166e-05	0	0	0	0	0	k__Fungi; p__unidentified; c__unidentified; o__unidentified; f__unidentified; g__unidentified; s__unidentified
OTU_150	0	3.58166e-05	0	3.58166e-05	0	3.58166e-05	0	0	0	0	0	0	0	0	0.000250716	k__Fungi; p__Basidiomycota; c__Agaricomycetes; o__Agaricales; f__Hygrophoraceae; g__Hygrocybe; s__Hygrocybe_sp
OTU_152	7.16332e-05	3.58166e-05	3.58166e-05	3.58166e-05	0.000143266	7.16332e-05	7.16332e-05	7.16332e-05	0.000250716	3.58166e-05	0	0.00010745	0	3.58166e-05	7.16332e-05	k__Fungi; p__Basidiomycota; c__Agaricomycetes; o__Agaricales; f__Tricholomataceae; g__Mycena; s__Mycena_maurella
OTU_154	0	3.58166e-05	3.58166e-05	0.00010745	0	0	0	0	0	0	0	0	3.58166e-05	0	0	k__Fungi; p__Basidiomycota; c__Agaricomycetes; o__Agaricales; f__Psathyrellaceae; g__Coprinopsis; s__Coprinopsis_xenobia
OTU_155	3.58166e-05	7.16332e-05	7.16332e-05	0	0	3.58166e-05	0	0	0	0	0	0	3.58166e-05	0	0	k__Fungi; p__Basidiomycota; c__Agaricomycetes; o__Sebacinales; f__Serendipitaceae; g__unidentified; s__unidentified
OTU_156	3.58166e-05	0	0	0	0	0	0	0	0	0	0	0	0	0	0	k__Fungi; p__Ascomycota; c__Saccharomycetes; o__Saccharomycetales; f__Metschnikowiaceae; g__Metschnikowia; s__Metschnikowia_bicuspidata
OTU_157	0	0.000250716	3.58166e-05	0	0	0	0	0	0	0	3.58166e-05	3.58166e-05	0	0	0	k__Fungi; p__Ascomycota; c__Pezizomycetes; o__Pezizales; f__Tuberaceae; g__unidentified; s__unidentified
OTU_158	0	0.000143266	0	0	0	0	3.58166e-05	0	0	3.58166e-05	3.58166e-05	0	0	0	0	k__Fungi; p__Basidiomycota; c__Agaricomycetes; o__Agaricales; f__Hygrophoraceae; g__Hygrocybe; s__Hygrocybe_sp
OTU_159	0	0	0	0	0	0	3.58166e-05	0	0	0	0	0	0	0	0	k__Fungi; p__Rozellomycota; c__unidentified; o__unidentified; f__unidentified; g__unidentified; s__unidentified
OTU_16	0.898532	0.593016	0.943517	0.413897	0.437142	0.578188	0.0406877	0.00308023	0.00261461	0.0689828	0.0550143	0.0364613	0.193087	0.0307307	0.112285	k__Fungi; p__Ascomycota; c__Saccharomycetes; o__Saccharomycetales; f__Debaryomycetaceae; g__Meyerozyma; s__Meyerozyma_caribbica
OTU_160	0.000250716	0.00222063	0	0	0	3.58166e-05	0.000393983	0	0	0.00010745	0.000608883	0	0	0	3.58166e-05	k__Fungi; p__Basidiomycota; c__Agaricomycetes; o__Agaricales; f__Tricholomataceae; g__Floccularia; s__Floccularia_luteovirens
OTU_161	0.000179083	0.000465616	0	0.000286533	0	0	0	3.58166e-05	0.0002149	3.58166e-05	3.58166e-05	0	0.00010745	0	0	k__Fungi; p__Ascomycota; c__Pezizomycetes; o__Pezizales; f__Pezizaceae; g__unidentified; s__unidentified
OTU_162	0	0.00010745	0	0	0	0	0	0	0	0	0	0	0	0	0	k__Fungi; p__Basidiomycota; c__Agaricomycetes; o__Agaricales; f__Agaricaceae; g__Gigasperma; s__Gigasperma_sp
OTU_163	0	0	3.58166e-05	0	0	0	0	0	0	0	0	0	0	0	0	k__Fungi; p__Neocallimastigomycota; c__Neocallimastigomycetes; o__Neocallimastigales; f__Neocallimastigaceae; g__Anaeromyces; s__Anaeromyces_sp
OTU_165	0	0	0	0	7.16332e-05	0	0	0	0	0	0	0	0	3.58166e-05	0	k__Fungi; p__Rozellomycota; c__Rozellomycotina_cls_Incertae_sedis; o__GS05; f__unidentified; g__unidentified; s__unidentified
OTU_166	0.00186246	0.000465616	0	3.58166e-05	0	0.00379656	7.16332e-05	0	0.000250716	0.00100287	0.0002149	3.58166e-05	0	3.58166e-05	0.00487106	k__Fungi; p__Basidiomycota; c__Agaricomycetes; o__Agaricales; f__Hygrophoraceae; g__Hygrocybe; s__Hygrocybe_sp
OTU_167	0.0002149	0.00010745	0	0	0	0	0	0	0	0.00010745	0	0	0	0	0	k__Fungi; p__unidentified; c__unidentified; o__unidentified; f__unidentified; g__unidentified; s__unidentified
OTU_168	0	0.000143266	0	0	0	0	0	7.16332e-05	0	0	3.58166e-05	0	0	0	0	k__Fungi; p__Ascomycota; c__Orbiliomycetes; o__Orbiliales; f__unidentified; g__unidentified; s__unidentified
OTU_169	0	7.16332e-05	0	0	0	3.58166e-05	0	0	0	0	3.58166e-05	0	0	0	0	k__Fungi; p__Mortierellomycota; c__Mortierellomycetes; o__Mortierellales; f__Mortierellaceae; g__unidentified; s__unidentified
OTU_17	0	7.16332e-05	0	0	0	0	0	0	0	0	0	0	0	0	0	k__Fungi; p__unidentified; c__unidentified; o__unidentified; f__unidentified; g__unidentified; s__unidentified
OTU_170	0	0	0	0.00032235	3.58166e-05	0	0	3.58166e-05	0	3.58166e-05	0	0	0.00032235	3.58166e-05	0	k__Fungi; p__Ascomycota; c__Pezizomycetes; o__Pezizales; f__Pezizaceae; g__unidentified; s__unidentified
OTU_171	0	3.58166e-05	0	0	0	0	0.00010745	0	3.58166e-05	3.58166e-05	0	0	3.58166e-05	0	0	k__Fungi; p__Ascomycota; c__Orbiliomycetes; o__Orbiliales; f__unidentified; g__unidentified; s__unidentified
OTU_172	0	0.000250716	0	0	0	0	0	3.58166e-05	0	0	7.16332e-05	3.58166e-05	0	0	0	k__Fungi; p__Rozellomycota; c__Rozellomycotina_cls_Incertae_sedis; o__GS05; f__unidentified; g__unidentified; s__unidentified
OTU_173	0	0	0	0	0	0	0	3.58166e-05	0	0	0	0	0	0	0	k__Fungi; p__Rozellomycota; c__unidentified; o__unidentified; f__unidentified; g__unidentified; s__unidentified
OTU_174	0	0.00010745	0	0	0	0.00010745	3.58166e-05	0	0	0	0	0	0	0	0.00010745	k__Fungi; p__Chytridiomycota; c__Spizellomycetes; o__Spizellomycetales; f__Spizellomycetaceae; g__Triparticalcar; s__Triparticalcar_sp
OTU_175	0	0	0	0	0	0	0	0	0	0	0	0	7.16332e-05	0	0	k__Fungi; p__Basidiomycota; c__Agaricomycetes; o__Corticiales; f__Corticiaceae; g__unidentified; s__unidentified
OTU_176	0	7.16332e-05	0	0	0	0	0	0	0	0	0	0	0	0	0	k__Fungi; p__Basidiomycota; c__Agaricomycetes; o__Agaricales; f__Hygrophoraceae; g__Hygrocybe; s__Hygrocybe_sp
OTU_178	0	0.00010745	0	0	0	0	0	0	0	0	0	0	0	0	0	k__Fungi; p__Chytridiomycota; c__Spizellomycetes; o__Spizellomycetales; f__Powellomycetaceae; g__Powellomyces; s__Powellomyces_hirtus
OTU_179	0	0.00010745	0	0	0	0	0	0	0	0	0	0	0	0	0	k__Fungi; p__Basidiomycota; c__Agaricomycetes; o__Agaricales; f__Clavariaceae; g__Clavaria; s__Clavaria_sp
OTU_18	0	0	0	0	3.58166e-05	0	0	0	0	0	0.000358166	0	0	0	0	k__Fungi; p__unidentified; c__unidentified; o__unidentified; f__unidentified; g__unidentified; s__unidentified
OTU_180	0	0.0002149	3.58166e-05	0	0	0	3.58166e-05	0.000608883	3.58166e-05	0	0	3.58166e-05	0	0	3.58166e-05	k__Fungi; p__Basidiomycota; c__Agaricomycetes; o__Agaricales; f__Hygrophoraceae; g__Hygrocybe; s__Hygrocybe_sp
OTU_181	0	7.16332e-05	0	3.58166e-05	0	0	3.58166e-05	0	0	3.58166e-05	3.58166e-05	3.58166e-05	0	0	0	k__Fungi; p__Chytridiomycota; c__Spizellomycetes; o__Spizellomycetales; f__Powellomycetaceae; g__Powellomyces; s__Powellomyces_hirtus
OTU_182	0	0	0	0.000358166	0	3.58166e-05	3.58166e-05	3.58166e-05	0	0	0	0	0.000752149	0	0	k__Fungi; p__Basidiomycota; c__Agaricomycetes; o__Agaricales; f__Hygrophoraceae; g__Hygrocybe; s__Hygrocybe_sp
OTU_183	0	0	0	0	0	0	0	3.58166e-05	0.000250716	0	0	0	3.58166e-05	0	0.00010745	k__Fungi; p__Glomeromycota; c__Glomeromycetes; o__Glomerales; f__Claroideoglomeraceae; g__Claroideoglomus; s__Claroideoglomus_sp
OTU_184	3.58166e-05	0.000752149	0	0.000179083	3.58166e-05	0.000143266	0.00010745	0	0.000286533	0	7.16332e-05	7.16332e-05	0.000286533	0	0.00010745	k__Fungi; p__Basidiomycota; c__Agaricomycetes; o__Agaricales; f__Clavariaceae; g__unidentified; s__unidentified
OTU_185	3.58166e-05	0	7.16332e-05	0	0	7.16332e-05	3.58166e-05	0	0	3.58166e-05	3.58166e-05	0	0	0	3.58166e-05	k__Fungi; p__Ascomycota; c__Dothideomycetes; o__Pleosporales; f__unidentified; g__unidentified; s__unidentified
OTU_186	0	0	0	0	0	0	0	0	0	3.58166e-05	0	0	0	0	0	k__Fungi; p__Rozellomycota; c__Rozellomycotina_cls_Incertae_sedis; o__GS05; f__unidentified; g__unidentified; s__unidentified
OTU_187	0	0.000250716	0.000143266	3.58166e-05	0	0.000250716	7.16332e-05	0	0.00010745	3.58166e-05	7.16332e-05	3.58166e-05	0	3.58166e-05	0.000286533	k__Fungi; p__Ascomycota; c__Dothideomycetes; o__Pleosporales; f__unidentified; g__unidentified; s__unidentified
OTU_188	7.16332e-05	0.00161175	7.16332e-05	3.58166e-05	0	3.58166e-05	0.000143266	0.000143266	3.58166e-05	0	0.000143266	7.16332e-05	0	0	0	k__Fungi; p__unidentified; c__unidentified; o__unidentified; f__unidentified; g__unidentified; s__unidentified
OTU_189	0	0.000465616	0	7.16332e-05	0.00118195	7.16332e-05	3.58166e-05	0.00010745	3.58166e-05	7.16332e-05	3.58166e-05	0	7.16332e-05	0.000823782	3.58166e-05	k__Fungi; p__Ascomycota; c__Pezizomycetes; o__Pezizales; f__Pezizaceae; g__unidentified; s__unidentified
OTU_19	0	0	0	0.000429799	0	0	0	0	0	0	0	0	0	0	0	No blast hit
OTU_190	3.58166e-05	0	0	0	0	0	0	0	0	7.16332e-05	0	0	0	0	0	k__Fungi; p__unidentified; c__unidentified; o__unidentified; f__unidentified; g__unidentified; s__unidentified
OTU_191	0	0.000143266	0	3.58166e-05	0	0	0.00010745	0	0	0	3.58166e-05	0	0.000143266	0	0	k__Fungi; p__Ascomycota; c__Dothideomycetes; o__Pleosporales; f__Phaeosphaeriaceae; g__Phaeosphaeria; s__Phaeosphaeria_sp
OTU_192	3.58166e-05	0.000179083	0	0.00010745	3.58166e-05	3.58166e-05	0.000573066	0.000716332	0	3.58166e-05	0	0	0	0.000143266	0	k__Fungi; p__unidentified; c__unidentified; o__unidentified; f__unidentified; g__unidentified; s__unidentified
OTU_193	0	0	0	0	0	0.000179083	0	0	0	0	0	0	0	3.58166e-05	0.000179083	k__Fungi; p__Chytridiomycota; c__Spizellomycetes; o__Spizellomycetales; f__Spizellomycetaceae; g__Triparticalcar; s__Triparticalcar_sp
OTU_194	0	0.000501433	0	0	0	0	0	0	0	0	3.58166e-05	0	0	0	0	k__Fungi; p__Ascomycota; c__Pezizomycetes; o__Pezizales; f__Pyronemataceae; g__unidentified; s__unidentified
OTU_196	0	0.00010745	0	0	0	0	0	0	0	0	7.16332e-05	0	0	0	0	k__Fungi; p__Basidiomycota; c__Agaricomycetes; o__Sebacinales; f__unidentified; g__unidentified; s__unidentified
OTU_197	0	3.58166e-05	0	0	0	3.58166e-05	3.58166e-05	0	0	0	0	0	0	0	0	k__Fungi; p__Chytridiomycota; c__Chytridiomycetes; o__Chytridiales; f__unidentified; g__unidentified; s__unidentified
OTU_198	0	0	0	0	0	0	0	0	0	0	0.000179083	0	0	0	0	k__Fungi; p__Basidiomycota; c__Agaricomycetes; o__unidentified; f__unidentified; g__unidentified; s__unidentified
OTU_199	3.58166e-05	0.000286533	0	3.58166e-05	0.000358166	7.16332e-05	0	0.00010745	0.000644699	3.58166e-05	0	3.58166e-05	0	0	3.58166e-05	k__Fungi; p__Glomeromycota; c__Glomeromycetes; o__Glomerales; f__Claroideoglomeraceae; g__Claroideoglomus; s__Claroideoglomus_sp
OTU_2	0.00605301	0.00436963	0.00633954	0.00286533	0.00458453	0.00515759	0.0002149	0.000358166	0.00032235	0.00444126	0.00659026	0.00938395	0.000752149	0.0002149	0.000680516	k__Fungi; p__Ascomycota; c__Saccharomycetes; o__Saccharomycetales; f__Debaryomycetaceae; g__Meyerozyma; s__Meyerozyma_caribbica
OTU_20	0	0	0	0	0	0	0	0	0	0	0.000179083	0	0	0	0	No blast hit
OTU_201	0	7.16332e-05	0	0	0	0	0	0	0	0	0	0	0	0	0	k__Fungi; p__Ascomycota; c__Saccharomycetes; o__Saccharomycetales; f__Pichiaceae; g__Nakazawaea; s__Nakazawaea_ernobii
OTU_202	0	0	3.58166e-05	0	0	0	0	0	0	0	0	7.16332e-05	0	0	0	k__Fungi; p__Basidiomycota; c__Agaricomycetes; o__Sebacinales; f__Sebacinaceae; g__unidentified; s__unidentified
OTU_203	0	7.16332e-05	3.58166e-05	7.16332e-05	0	3.58166e-05	0	0	3.58166e-05	0	0	7.16332e-05	0	3.58166e-05	0	k__Fungi; p__Basidiomycota; c__Agaricomycetes; o__Agaricales; f__Clavariaceae; g__Clavaria; s__Clavaria_sp
OTU_204	0	3.58166e-05	0	0	3.58166e-05	0	0	0	0	0	0	0	3.58166e-05	0	0	k__Fungi; p__Basidiomycota; c__Agaricomycetes; o__Agaricales; f__unidentified; g__unidentified; s__unidentified
OTU_205	0	0	0	0	0	0	0	0	0	0	0	0	0	0	3.58166e-05	k__Fungi; p__Ascomycota; c__Pezizomycetes; o__Pezizales; f__Pyronemataceae; g__Scutellinia; s__Scutellinia_olivascens
OTU_206	0	7.16332e-05	0	0	0	0	0	0	3.58166e-05	0	3.58166e-05	7.16332e-05	3.58166e-05	0	7.16332e-05	k__Fungi; p__Ascomycota; c__Sordariomycetes; o__Branch06; f__unidentified; g__unidentified; s__unidentified
OTU_208	0	0	0	0	0	0	0	0	7.16332e-05	0	0	0	0	0	0	k__Fungi; p__unidentified; c__unidentified; o__unidentified; f__unidentified; g__unidentified; s__unidentified
OTU_209	0	0	0	0	0	0	0	0	0	0	0	0	3.58166e-05	0	0	k__Fungi; p__Ascomycota; c__Pezizomycetes; o__Pezizales; f__Pyronemataceae; g__Scutellinia; s__Scutellinia_nigrohirtula
OTU_21	0	0	0	0	0	0	0	0	0	0.00010745	0	0	0	0	0	No blast hit
OTU_210	0	0.000250716	0	0	0	0	0	0	7.16332e-05	0	3.58166e-05	0	0	3.58166e-05	0	k__Fungi; p__Rozellomycota; c__unidentified; o__unidentified; f__unidentified; g__unidentified; s__unidentified
OTU_211	0	3.58166e-05	0.000179083	3.58166e-05	0	0	0	0	7.16332e-05	0	0	0.000143266	0	0	0	k__Fungi; p__Ascomycota; c__Pezizomycetes; o__Pezizales; f__Ascobolaceae; g__Ascobolus; s__Ascobolus_sp
OTU_213	0.00397564	0.0229585	0.000931232	0.00286533	0.0581662	0.00898997	0.000787966	0	0	0	0	0	0	0.000179083	3.58166e-05	k__Fungi; p__Ascomycota; c__Saccharomycetes; o__Saccharomycetales; f__Pichiaceae; g__Nakazawaea; s__Nakazawaea_ernobii
OTU_215	0	0	0	0	0	0	0	0	0	0	3.58166e-05	0	0	0	0	k__Fungi; p__Ascomycota; c__unidentified; o__unidentified; f__unidentified; g__unidentified; s__unidentified
OTU_216	3.58166e-05	0	0	0	0	0	0	3.58166e-05	0	0	0	0	3.58166e-05	0	0	k__Fungi; p__Glomeromycota; c__Glomeromycetes; o__Diversisporales; f__Diversisporaceae; g__unidentified; s__unidentified
OTU_218	3.58166e-05	3.58166e-05	0	0	3.58166e-05	0	0	0	3.58166e-05	0	0	0	3.58166e-05	0	0	k__Fungi; p__Basidiomycota; c__Agaricomycetes; o__Sebacinales; f__unidentified; g__unidentified; s__unidentified
OTU_219	0	0	0	0	0	7.16332e-05	7.16332e-05	0	0	0	0	0	3.58166e-05	0	3.58166e-05	k__Fungi; p__unidentified; c__unidentified; o__unidentified; f__unidentified; g__unidentified; s__unidentified
OTU_22	0	0	0	0	0	0	0	0	0	0	7.16332e-05	0	0	0	0	No blast hit
OTU_220	0	0	0	3.58166e-05	0	0	0	0	0	0	0	0	3.58166e-05	0	3.58166e-05	k__Fungi; p__Ascomycota; c__Sordariomycetes; o__Hypocreales; f__Hypocreaceae; g__Trichoderma; s__Trichoderma_stromaticum
OTU_221	7.16332e-05	0	0	3.58166e-05	0	0	3.58166e-05	0	0	0	0	3.58166e-05	0	0	0	k__Fungi; p__Rozellomycota; c__unidentified; o__unidentified; f__unidentified; g__unidentified; s__unidentified
OTU_222	0	7.16332e-05	0	0	0	0	0.000179083	7.16332e-05	7.16332e-05	0	3.58166e-05	0	0	0	0	k__Fungi; p__Ascomycota; c__Leotiomycetes; o__Helotiales; f__Leotiaceae; g__Neobulgaria; s__Neobulgaria_sp
OTU_223	0.000429799	0.00118195	0.000465616	0.0002149	0.000143266	0.000143266	0.000143266	0	0.000179083	0.0002149	0.000250716	0.000573066	0.000393983	0	0.000143266	k__Fungi; p__Glomeromycota; c__Glomeromycetes; o__Glomerales; f__Glomeraceae; g__unidentified; s__unidentified
OTU_224	0	0	0	0	0	0	0	0	0	0.000895415	0	0	3.58166e-05	3.58166e-05	0	k__Fungi; p__Ascomycota; c__Eurotiomycetes; o__Chaetothyriales; f__Cyphellophoraceae; g__Cyphellophora; s__Cyphellophora_europaea
OTU_225	0.000465616	0.00239971	0.000143266	0.000501433	0.00648281	0.00118195	0.0002149	0	0	3.58166e-05	0	0	0	0	0	k__Fungi; p__Ascomycota; c__Saccharomycetes; o__Saccharomycetales; f__Pichiaceae; g__Nakazawaea; s__Nakazawaea_ernobii
OTU_226	7.16332e-05	0.00032235	3.58166e-05	3.58166e-05	0	3.58166e-05	7.16332e-05	0.000143266	3.58166e-05	0.00010745	7.16332e-05	0.00010745	0.00010745	0	0	k__Fungi; p__Basidiomycota; c__Agaricomycetes; o__Agaricales; f__Clavariaceae; g__Hodophilus; s__Hodophilus_smithii
OTU_227	0	7.16332e-05	0	3.58166e-05	0.000393983	0	0	0	0	0	0	0	0	0.000179083	0.00010745	k__Fungi; p__Rozellomycota; c__Rozellomycotina_cls_Incertae_sedis; o__GS04; f__unidentified; g__unidentified; s__unidentified
OTU_228	0	0	0	0.000286533	0	0	3.58166e-05	0	3.58166e-05	0	3.58166e-05	0.000573066	3.58166e-05	0	0	k__Fungi; p__Ascomycota; c__Sordariomycetes; o__Hypocreales; f__Hypocreaceae; g__Trichoderma; s__Trichoderma_lixii
OTU_229	0	0	3.58166e-05	0	0	0	0	0	0	0	0	0	0	0	3.58166e-05	k__Fungi; p__Ascomycota; c__Eurotiomycetes; o__Chaetothyriales; f__Herpotrichiellaceae; g__unidentified; s__unidentified
OTU_23	0	0	0	0	0	0	0	0	0	0.00010745	0	0	0	0	0	No blast hit
OTU_231	0.000143266	0.000250716	0	0.000465616	0.000179083	3.58166e-05	0	0	3.58166e-05	0.000179083	3.58166e-05	0	0.000393983	0.000250716	3.58166e-05	k__Fungi; p__Ascomycota; c__Sordariomycetes; o__Coniochaetales; f__Coniochaetaceae; g__Lecythophora; s__Lecythophora_sp
OTU_232	0	0	3.58166e-05	0.00010745	0	0	0	3.58166e-05	0	0	0	0	0	0	0	k__Fungi; p__Ascomycota; c__Pezizomycetes; o__Pezizales; f__Pyronemataceae; g__Scutellinia; s__Scutellinia_sp
OTU_233	0	0	0	3.58166e-05	0	0	0	0	0	0	0	0	0	0	0	k__Fungi; p__Ascomycota; c__Archaeorhizomycetes; o__Archaeorhizomycetales; f__Archaeorhizomycetaceae; g__Archaeorhizomyces; s__Archaeorhizomyces_sp
OTU_234	0	7.16332e-05	0	0	0	0	0	0	0	0	0	0	0	0	0	k__Fungi; p__Ascomycota; c__Sordariomycetes; o__Xylariales; f__unidentified; g__unidentified; s__unidentified
OTU_235	3.58166e-05	3.58166e-05	0	0	0	0	3.58166e-05	0	0	0	0	0	3.58166e-05	3.58166e-05	0	k__Fungi; p__Ascomycota; c__Sordariomycetes; o__Coniochaetales; f__Coniochaetaceae; g__Lecythophora; s__Lecythophora_sp
OTU_237	0	0	0	0	0	3.58166e-05	0	0	0	0	0	0	0	0	3.58166e-05	k__Fungi; p__Ascomycota; c__Pezizomycetes; o__Pezizales; f__Pyronemataceae; g__unidentified; s__unidentified
OTU_238	0	0.000179083	0	0	0	0	0	0	0	0	0	0	0	0	0	k__Fungi; p__unidentified; c__unidentified; o__unidentified; f__unidentified; g__unidentified; s__unidentified
OTU_239	0.00010745	0.000179083	0.000179083	0.0002149	3.58166e-05	0	7.16332e-05	7.16332e-05	0	0.000143266	0.00010745	0.000179083	0.0002149	0	3.58166e-05	k__Fungi; p__Ascomycota; c__Sordariomycetes; o__Microascales; f__Microascaceae; g__Acaulium; s__Acaulium_sp
OTU_24	0	0	0	0	0	0	0	0	0	0	0	3.58166e-05	0	0	0	No blast hit
OTU_240	0	0	0	0	0	0	0	0	0	0	0	0	3.58166e-05	0	0	k__Fungi; p__Ascomycota; c__Saccharomycetes; o__Saccharomycetales; f__Phaffomycetaceae; g__Wickerhamomyces; s__Wickerhamomyces_anomalus
OTU_241	0	0.0015043	0.00010745	0	0	0.0002149	0	0	0.00164756	0	0.000179083	0.000179083	0	0	0.0002149	k__Fungi; p__Basidiomycota; c__Agaricomycetes; o__Agaricales; f__Clavariaceae; g__unidentified; s__unidentified
OTU_242	0	7.16332e-05	0	0	0	0	0	0	0	0	3.58166e-05	0	0	0	0	k__Fungi; p__Ascomycota; c__Dothideomycetes; o__Pleosporales; f__Sporormiaceae; g__Sporormiella; s__Sporormiella_megalospora
OTU_243	0	3.58166e-05	0	0	0	0	3.58166e-05	0	0	0	0	0	3.58166e-05	0	0	k__Fungi; p__Rozellomycota; c__unidentified; o__unidentified; f__unidentified; g__unidentified; s__unidentified
OTU_244	0	0.000393983	0	0	0	0	0	0	0	0	0	0	0	0	0	k__Fungi; p__unidentified; c__unidentified; o__unidentified; f__unidentified; g__unidentified; s__unidentified
OTU_245	3.58166e-05	7.16332e-05	0	0	0	0	0	0	3.58166e-05	0	3.58166e-05	0	0	0	0	k__Fungi; p__Basidiomycota; c__Agaricomycetes; o__Sebacinales; f__Serendipitaceae; g__unidentified; s__unidentified
OTU_246	3.58166e-05	0.000286533	0.000143266	0	0	3.58166e-05	0	0	0	0	0	0.000179083	0	0.00010745	0	k__Fungi; p__Basidiomycota; c__Agaricomycetes; o__Agaricales; f__Clavariaceae; g__Clavaria; s__Clavaria_sp
OTU_247	0	0.000393983	0	0	0.000143266	0	0	3.58166e-05	0	3.58166e-05	0.00010745	0	0	0	0	k__Fungi; p__Ascomycota; c__Eurotiomycetes; o__Chaetothyriales; f__Herpotrichiellaceae; g__Exophiala; s__Exophiala_equina
OTU_249	0.000179083	3.58166e-05	0	3.58166e-05	0	0	0.00010745	3.58166e-05	0	0.000573066	3.58166e-05	0	0.000179083	7.16332e-05	0	k__Fungi; p__Ascomycota; c__unidentified; o__unidentified; f__unidentified; g__unidentified; s__unidentified
OTU_25	0	0	0	0.000286533	0	0	0	0	0	0	0	0	0	0	0	No blast hit
OTU_250	0	7.16332e-05	0	0	0	0	0	0	3.58166e-05	0	0	0	0	0	0	k__Fungi; p__Ascomycota; c__Pezizomycetes; o__Pezizales; f__Pyronemataceae; g__unidentified; s__unidentified
OTU_251	0	3.58166e-05	0	0	0	0	0	0	0	0	0	0	0	0	0	k__Fungi; p__Chytridiomycota; c__Spizellomycetes; o__Spizellomycetales; f__unidentified; g__unidentified; s__unidentified
OTU_252	0	0	0	0	0	0	0	0	0	0	7.16332e-05	0	0	0	0	k__Fungi; p__Ascomycota; c__Sordariomycetes; o__Microascales; f__Microascaceae; g__unidentified; s__unidentified
OTU_253	0.00114613	0.0823424	0.000143266	0.000179083	0.000358166	0.00472779	7.16332e-05	0	0	0	0.000143266	0	3.58166e-05	0	0	k__Fungi; p__Ascomycota; c__Saccharomycetes; o__Saccharomycetales; f__Debaryomycetaceae; g__Yamadazyma; s__Yamadazyma_scolyti
OTU_254	0	0	0	0	0	0.000143266	0	0	0	0	0	0	0	0	3.58166e-05	k__Fungi; p__Basidiomycota; c__Agaricomycetes; o__Cantharellales; f__Ceratobasidiaceae; g__unidentified; s__unidentified
OTU_255	0	0.00010745	0	0	0	0	3.58166e-05	0	0	0	3.58166e-05	0	7.16332e-05	0	0	k__Fungi; p__Rozellomycota; c__Rozellomycotina_cls_Incertae_sedis; o__GS04; f__unidentified; g__unidentified; s__unidentified
OTU_256	0	0.00010745	0	0	0	0	0	3.58166e-05	0	0	0	0	0	0	0	k__Fungi; p__Ascomycota; c__Eurotiomycetes; o__Chaetothyriales; f__Herpotrichiellaceae; g__Exophiala; s__Exophiala_bonariae
OTU_257	0	3.58166e-05	0	0	0	0	0	0	0	0	0	0	0	0	0	k__Fungi; p__Basidiomycota; c__Agaricomycetes; o__Trechisporales; f__Hydnodontaceae; g__Subulicystidium; s__Subulicystidium_sp
OTU_259	0.00186246	0.00010745	3.58166e-05	0	3.58166e-05	3.58166e-05	0	0	3.58166e-05	0.00125358	0	3.58166e-05	0.00010745	7.16332e-05	0	k__Fungi; p__Ascomycota; c__Sordariomycetes; o__Coniochaetales; f__Coniochaetaceae; g__Lecythophora; s__Lecythophora_sp
OTU_26	0	7.16332e-05	7.16332e-05	0	0	0	0	0	0	0	0	0	7.16332e-05	0	0	k__Fungi; p__unidentified; c__unidentified; o__unidentified; f__unidentified; g__unidentified; s__unidentified
OTU_260	0	0.00032235	0	0	3.58166e-05	3.58166e-05	3.58166e-05	0	0	3.58166e-05	0	0	0	0	0	k__Fungi; p__unidentified; c__unidentified; o__unidentified; f__unidentified; g__unidentified; s__unidentified
OTU_261	3.58166e-05	0.00182665	0	0	3.58166e-05	0	0	0	0	3.58166e-05	0.000358166	0	0.00010745	0	3.58166e-05	k__Fungi; p__unidentified; c__unidentified; o__unidentified; f__unidentified; g__unidentified; s__unidentified
OTU_262	0	0	0	0	0	3.58166e-05	0	0	0	0	0	0	0	0	0	k__Fungi; p__Ascomycota; c__Eurotiomycetes; o__Chaetothyriales; f__Herpotrichiellaceae; g__Minimelanolocus; s__Minimelanolocus_obscurus
OTU_263	3.58166e-05	3.58166e-05	3.58166e-05	0	0	0	0	0	0	0	0	7.16332e-05	3.58166e-05	0	0	k__Fungi; p__Basidiomycota; c__Agaricomycetes; o__Agaricales; f__Clavariaceae; g__Clavaria; s__Clavaria_sp
OTU_264	3.58166e-05	0	0	0	7.16332e-05	0	0	0	0	0	0	0	3.58166e-05	3.58166e-05	3.58166e-05	k__Fungi; p__Basidiomycota; c__Agaricomycetes; o__Cantharellales; f__Ceratobasidiaceae; g__Ceratobasidium; s__Ceratobasidium_sp
OTU_266	0	3.58166e-05	0	0	7.16332e-05	0	0	0	3.58166e-05	0	0	0	0	0	0	k__Fungi; p__Ascomycota; c__Dothideomycetes; o__Pleosporales; f__Phaeosphaeriaceae; g__Septoriella; s__Septoriella_phragmitis
OTU_268	0.000644699	0.00920487	0	7.16332e-05	0.00010745	0.00157593	0	0	0	0	0	0	0	0	0	k__Fungi; p__Ascomycota; c__Saccharomycetes; o__Saccharomycetales; f__Debaryomycetaceae; g__Yamadazyma; s__Yamadazyma_scolyti
OTU_269	7.16332e-05	0	0	0	0	3.58166e-05	0	0	0	0	3.58166e-05	3.58166e-05	0	0	0	k__Fungi; p__Ascomycota; c__Sordariomycetes; o__Microascales; f__Microascaceae; g__Gamsia; s__Gamsia_columbina
OTU_27	0	0	0	7.16332e-05	0	0	0	0	0	0	0	0	0.00010745	0	0	k__Fungi; p__unidentified; c__unidentified; o__unidentified; f__unidentified; g__unidentified; s__unidentified
OTU_270	0	7.16332e-05	0	0	0	0.000179083	0	0	0	0	0	0	3.58166e-05	0	0.000752149	k__Fungi; p__Basidiomycota; c__Agaricomycetes; o__Agaricales; f__Clavariaceae; g__Hodophilus; s__Hodophilus_albofloccipes
OTU_271	3.58166e-05	0	0	3.58166e-05	3.58166e-05	0	0.000680516	3.58166e-05	0.000537249	3.58166e-05	0	7.16332e-05	0	0	3.58166e-05	k__Fungi; p__Ascomycota; c__Leotiomycetes; o__Rhytismatales; f__Cudoniaceae; g__Spathularia; s__Spathularia_sp
OTU_272	0	0.000393983	3.58166e-05	0	0	0	0	0	0	0	0	0	0	0	0	k__Fungi; p__Rozellomycota; c__Rozellomycotina_cls_Incertae_sedis; o__Branch03; f__unidentified; g__unidentified; s__unidentified
OTU_273	0	0.00010745	7.16332e-05	0	0	0	3.58166e-05	0	0.000143266	7.16332e-05	0.00010745	0	3.58166e-05	0	0	k__Fungi; p__Basidiomycota; c__Agaricomycetes; o__Agaricales; f__Clavariaceae; g__Clavaria; s__Clavaria_sp
OTU_274	0	0	0	0	0	0	0	3.58166e-05	0	0	0	0	0	0	0	k__Fungi; p__Ascomycota; c__Sordariomycetes; o__Sordariales; f__Chaetomiaceae; g__unidentified; s__unidentified
OTU_276	0	0.00010745	0	0	0	0	0	0	0	0	0	0	0	0	0	k__Fungi; p__unidentified; c__unidentified; o__unidentified; f__unidentified; g__unidentified; s__unidentified
OTU_277	0	0	3.58166e-05	0	0	0	7.16332e-05	0	0	0	0	0	0	3.58166e-05	0	k__Fungi; p__Ascomycota; c__Eurotiomycetes; o__unidentified; f__unidentified; g__unidentified; s__unidentified
OTU_278	3.58166e-05	0.000143266	7.16332e-05	0	0	3.58166e-05	0.0002149	0	0.0002149	0	0	3.58166e-05	3.58166e-05	0	3.58166e-05	k__Fungi; p__Ascomycota; c__Sordariomycetes; o__Sordariales; f__Chaetomiaceae; g__Acrophialophora; s__Acrophialophora_levis
OTU_279	0	3.58166e-05	0	0.000358166	0	0	0	0	0	0	0	0	0.000358166	0	0	k__Fungi; p__Ascomycota; c__Sordariomycetes; o__Sordariales; f__Sordariaceae; g__Sordaria; s__Sordaria_fimicola
OTU_28	0	3.58166e-05	0	0	0	0	0	0	0	0	0	0	0	0	0	k__Fungi; p__unidentified; c__unidentified; o__unidentified; f__unidentified; g__unidentified; s__unidentified
OTU_280	0	3.58166e-05	0	0	0	0	0	0	0	0	0	0	0	0	0	k__Fungi; p__unidentified; c__unidentified; o__unidentified; f__unidentified; g__unidentified; s__unidentified
OTU_281	0	0.00010745	0	0	0	0	0	0	0	3.58166e-05	0	0	0	0	0	k__Fungi; p__unidentified; c__unidentified; o__unidentified; f__unidentified; g__unidentified; s__unidentified
OTU_282	7.16332e-05	7.16332e-05	0	7.16332e-05	0	0	7.16332e-05	0.0002149	0	0	0	0	0	0	0	k__Fungi; p__Rozellomycota; c__unidentified; o__unidentified; f__unidentified; g__unidentified; s__unidentified
OTU_283	0	7.16332e-05	0	0	0	0	0	0	0	0	0	0	0	0	0	k__Fungi; p__Ascomycota; c__Saccharomycetes; o__Saccharomycetales; f__Debaryomycetaceae; g__Yamadazyma; s__Yamadazyma_scolyti
OTU_284	0	0	0	0	0	0	0	0	0	3.58166e-05	0	0	7.16332e-05	0	0	k__Fungi; p__unidentified; c__unidentified; o__unidentified; f__unidentified; g__unidentified; s__unidentified
OTU_285	3.58166e-05	3.58166e-05	3.58166e-05	0	0	0	0	3.58166e-05	0	0	0	0	0	0	0	k__Fungi; p__Ascomycota; c__Pezizomycetes; o__Pezizales; f__Pyronemataceae; g__unidentified; s__unidentified
OTU_286	0	0.00154011	0	0	0	0	0	0	0	0	0.00032235	0	3.58166e-05	3.58166e-05	0	k__Fungi; p__unidentified; c__unidentified; o__unidentified; f__unidentified; g__unidentified; s__unidentified
OTU_287	0	0.00010745	7.16332e-05	3.58166e-05	0	0	0	3.58166e-05	0	0	0	7.16332e-05	0.00010745	3.58166e-05	0	k__Fungi; p__Ascomycota; c__Pezizomycetes; o__Pezizales; f__Pyronemataceae; g__Scutellinia; s__Scutellinia_olivascens
OTU_288	0	0	0	0	0	0	0	0	0	0	0	3.58166e-05	0	0.00010745	0	k__Fungi; p__Ascomycota; c__Sordariomycetes; o__Sordariales; f__Chaetomiaceae; g__Chaetomium; s__Chaetomium_angulare
OTU_289	0	3.58166e-05	0	0	0	0	0	0	3.58166e-05	0.00175501	0	3.58166e-05	0	3.58166e-05	7.16332e-05	k__Fungi; p__Ascomycota; c__Sordariomycetes; o__Hypocreales; f__Hypocreaceae; g__Trichoderma; s__Trichoderma_sp
OTU_290	0	3.58166e-05	0	0	0	0	0	0	0	0	0	0	0	0	0	k__Fungi; p__unidentified; c__unidentified; o__unidentified; f__unidentified; g__unidentified; s__unidentified
OTU_291	3.58166e-05	0.00010745	0	0.0012894	0.000465616	0.00010745	0	0.00157593	0.00111032	0.00254298	0.00196991	0.00186246	0.138933	0.122063	0.0157951	k__Fungi; p__Ascomycota; c__Saccharomycetes; o__Saccharomycetales; f__Phaffomycetaceae; g__Wickerhamomyces; s__Wickerhamomyces_anomalus
OTU_292	0	3.58166e-05	0	0	0	3.58166e-05	0	0.00146848	0	0	0	3.58166e-05	0	3.58166e-05	0	k__Fungi; p__Basidiomycota; c__Agaricomycetes; o__Agaricales; f__Clavariaceae; g__unidentified; s__unidentified
OTU_293	7.16332e-05	7.16332e-05	0	0	0	0	7.16332e-05	0	0	0	0	3.58166e-05	0	3.58166e-05	0	k__Fungi; p__unidentified; c__unidentified; o__unidentified; f__unidentified; g__unidentified; s__unidentified
OTU_294	0	0	0	0	0	0	7.16332e-05	0	0	3.58166e-05	0	0	0	0	0	k__Fungi; p__Ascomycota; c__Sordariomycetes; o__Diaporthales; f__Gnomoniaceae; g__unidentified; s__unidentified
OTU_295	3.58166e-05	7.16332e-05	0	0	0	0	0	0	0	3.58166e-05	0	0	0	0	0	k__Fungi; p__Basidiomycota; c__Agaricomycetes; o__Cantharellales; f__Cantharellales_fam_Incertae_sedis; g__Sistotrema; s__Sistotrema_sp
OTU_296	0	0	0	0	0	0	3.58166e-05	0	0	3.58166e-05	0	0	3.58166e-05	0	0	k__Fungi; p__Basidiomycota; c__Agaricomycetes; o__Sebacinales; f__unidentified; g__unidentified; s__unidentified
OTU_297	0.000250716	0	0	7.16332e-05	0	0	0	0	0	7.16332e-05	0	0	0	0	3.58166e-05	k__Fungi; p__Ascomycota; c__Dothideomycetes; o__Pleosporales; f__Lophiostomataceae; g__Trichometasphaeria; s__Trichometasphaeria_sp
OTU_298	0	0	3.58166e-05	0	0	0.0002149	0	0	0	0	0	0	0	0	0.000286533	k__Fungi; p__unidentified; c__unidentified; o__unidentified; f__unidentified; g__unidentified; s__unidentified
OTU_299	0	0	0	0	0.000465616	3.58166e-05	0	0.00010745	3.58166e-05	0	7.16332e-05	0	0	0.000286533	0	k__Fungi; p__Ascomycota; c__Sordariomycetes; o__Glomerellales; f__Glomerellaceae; g__Colletotrichum; s__Colletotrichum_destructivum
OTU_3	0.0165831	0.016798	0.0133596	0.0350645	0.0456662	0.0319842	0.0187679	0.00813037	0.00834527	0.00691261	0.00734241	0.00619628	0.0136461	0.0104226	0.013288	k__Fungi; p__Ascomycota; c__unidentified; o__unidentified; f__unidentified; g__unidentified; s__unidentified
OTU_300	0	3.58166e-05	0	3.58166e-05	3.58166e-05	0	0	0	0	0	0	0	0	0	0	k__Fungi; p__unidentified; c__unidentified; o__unidentified; f__unidentified; g__unidentified; s__unidentified
OTU_301	0	0	0	0	0	0	0	0	0	0	0	3.58166e-05	0	0	0	k__Fungi; p__Ascomycota; c__Sordariomycetes; o__Hypocreales; f__unidentified; g__unidentified; s__unidentified
OTU_302	0	3.58166e-05	0	0	0	0	0	0	0	0	0	0	3.58166e-05	0	0	k__Fungi; p__unidentified; c__unidentified; o__unidentified; f__unidentified; g__unidentified; s__unidentified
OTU_303	0.00275788	0.00379656	3.58166e-05	7.16332e-05	3.58166e-05	0.000143266	0	3.58166e-05	3.58166e-05	7.16332e-05	0.000143266	3.58166e-05	0.00254298	0.0025788	0.00010745	k__Fungi; p__Ascomycota; c__Saccharomycetes; o__Saccharomycetales; f__Phaffomycetaceae; g__Cyberlindnera; s__Cyberlindnera_amylophila
OTU_304	0	0	0	3.58166e-05	3.58166e-05	0	0	0	0	0	0	0	0	0	0	k__Fungi; p__unidentified; c__unidentified; o__unidentified; f__unidentified; g__unidentified; s__unidentified
OTU_305	0	0	0	3.58166e-05	0	0	0	0.00010745	0	0	0	0	0	0	0	k__Fungi; p__Basidiomycota; c__Agaricomycetes; o__Agaricales; f__Clavariaceae; g__Ramariopsis; s__Ramariopsis_sp
OTU_306	3.58166e-05	0	0	0	0	0	0	0	0	0	0	0	0	3.58166e-05	0	k__Fungi; p__Ascomycota; c__Eurotiomycetes; o__Eurotiales; f__Aspergillaceae; g__Aspergillus; s__Aspergillus_tardus
OTU_307	0	3.58166e-05	3.58166e-05	3.58166e-05	0	7.16332e-05	0.000465616	3.58166e-05	0	0	0	7.16332e-05	0	3.58166e-05	7.16332e-05	k__Fungi; p__Ascomycota; c__Eurotiomycetes; o__Chaetothyriales; f__Herpotrichiellaceae; g__unidentified; s__unidentified
OTU_308	0.000680516	0.00175501	0.00114613	0.000537249	0.00125358	0.000608883	0.00189828	0.000143266	0.0019341	0.000644699	0.000716332	0.00125358	0.000680516	0.000537249	0.000895415	k__Fungi; p__Mortierellomycota; c__Mortierellomycetes; o__Mortierellales; f__Mortierellaceae; g__Mortierella; s__Mortierella_alpina
OTU_309	3.58166e-05	0.000429799	3.58166e-05	3.58166e-05	0	0	3.58166e-05	0	3.58166e-05	0	0.00010745	7.16332e-05	7.16332e-05	0	3.58166e-05	k__Fungi; p__Rozellomycota; c__unidentified; o__unidentified; f__unidentified; g__unidentified; s__unidentified
OTU_31	0	7.16332e-05	0	0	0	0	0	0	0	0	0	0	0	0	3.58166e-05	k__Fungi; p__unidentified; c__unidentified; o__unidentified; f__unidentified; g__unidentified; s__unidentified
OTU_310	0	3.58166e-05	0	0	0	0	0	0.00010745	0	0	0	0	0	0	0	k__Fungi; p__Ascomycota; c__Sordariomycetes; o__Hypocreales; f__unidentified; g__unidentified; s__unidentified
OTU_311	0	0	0	3.58166e-05	0	0	0	0	0	0	0	0	3.58166e-05	0	0	k__Fungi; p__unidentified; c__unidentified; o__unidentified; f__unidentified; g__unidentified; s__unidentified
OTU_312	0	0.00010745	0	0	0	0	0	0	0	0	3.58166e-05	0	0	0	0	k__Fungi; p__Ascomycota; c__Pezizomycetes; o__Pezizales; f__Pyronemataceae; g__unidentified; s__unidentified
OTU_313	3.58166e-05	7.16332e-05	0	0	0	3.58166e-05	0	0	0	0	0	0	0	0	0	k__Fungi; p__Ascomycota; c__Saccharomycetes; o__Saccharomycetales; f__Debaryomycetaceae; g__Yamadazyma; s__Yamadazyma_scolyti
OTU_314	3.58166e-05	0	0	0	0	0	0	0	0	0	0	0	0	0	0	k__Fungi; p__Ascomycota; c__Leotiomycetes; o__Helotiales; f__Rutstroemiaceae; g__Lanzia; s__Lanzia_ovispora
OTU_315	0	3.58166e-05	0	0	0	0	0	0	0	0	3.58166e-05	0	0	0	0	k__Fungi; p__Basidiomycota; c__Agaricomycetes; o__Sebacinales; f__Serendipitaceae; g__Serendipita; s__Serendipita_herbamans
OTU_316	0.00118195	0.00386819	0.000393983	0	0	0	3.58166e-05	0.00358166	0.00275788	0.175072	0.235781	0.0920487	0.00512178	0.00186246	0.00397564	k__Fungi; p__Ascomycota; c__Sordariomycetes; o__Hypocreales; f__unidentified; g__unidentified; s__unidentified
OTU_317	0	0	0	0	0	0	0	3.58166e-05	0	0	0	0	0	3.58166e-05	0	k__Fungi; p__Ascomycota; c__Sordariomycetes; o__Ophiostomatales; f__Ophiostomataceae; g__unidentified; s__unidentified
OTU_318	0	0.0002149	0	0	3.58166e-05	0	0	0	0	0	3.58166e-05	0	3.58166e-05	0	3.58166e-05	k__Fungi; p__Basidiomycota; c__Agaricomycetes; o__Agaricales; f__Clavariaceae; g__Hodophilus; s__Hodophilus_albofloccipes
OTU_319	3.58166e-05	3.58166e-05	0	7.16332e-05	0.00010745	0	0	0	0	0	0	0	0	7.16332e-05	0	k__Fungi; p__Ascomycota; c__Dothideomycetes; o__Dothideales; f__Aureobasidiaceae; g__Aureobasidium; s__Aureobasidium_leucospermi
OTU_32	0	7.16332e-05	0	0	0	0	0	0	0	0	0	0	0	0	0	k__Fungi; p__Rozellomycota; c__Rozellomycotina_cls_Incertae_sedis; o__GS04; f__unidentified; g__unidentified; s__unidentified
OTU_320	0	0	0	0	0	3.58166e-05	7.16332e-05	0	0	0	0	0	3.58166e-05	0	7.16332e-05	k__Fungi; p__Ascomycota; c__Orbiliomycetes; o__Orbiliales; f__unidentified; g__unidentified; s__unidentified
OTU_321	0	0	0.0002149	0	0	0	0	0	0	0	0	7.16332e-05	0	0	0	k__Fungi; p__Basidiomycota; c__Microbotryomycetes; o__unidentified; f__unidentified; g__unidentified; s__unidentified
OTU_322	0	0	3.58166e-05	0	0	0	0	0	0	0	0	3.58166e-05	0	0	0	k__Fungi; p__unidentified; c__unidentified; o__unidentified; f__unidentified; g__unidentified; s__unidentified
OTU_323	0	7.16332e-05	0	0	0	0	3.58166e-05	0	0	0	0	0	0	0	0	k__Fungi; p__Ascomycota; c__Dothideomycetes; o__Pleosporales; f__Leptosphaeriaceae; g__Leptosphaeria; s__Leptosphaeria_sclerotioides
OTU_324	7.16332e-05	0	0	0	0	0	0	0	0	0	0	0	0	0	0	k__Fungi; p__Ascomycota; c__Saccharomycetes; o__Saccharomycetales; f__Phaffomycetaceae; g__Cyberlindnera; s__Cyberlindnera_amylophila
OTU_325	0	7.16332e-05	0	0	0	0	0	0	0	0	0	0	0	0	3.58166e-05	k__Fungi; p__unidentified; c__unidentified; o__unidentified; f__unidentified; g__unidentified; s__unidentified
OTU_326	0.000179083	0.00032235	0.000429799	0.00010745	0.000716332	0.000752149	0.000859599	7.16332e-05	0.00211318	0.000250716	0	0.00103868	0.000143266	0.000823782	0.0015043	k__Fungi; p__Ascomycota; c__Sordariomycetes; o__Coniochaetales; f__Coniochaetaceae; g__unidentified; s__unidentified
OTU_327	0	0	0	0	0	0	0	0	3.58166e-05	0	0	0	3.58166e-05	0	0	k__Fungi; p__Ascomycota; c__Eurotiomycetes; o__Chaetothyriales; f__Herpotrichiellaceae; g__unidentified; s__unidentified
OTU_328	0	0	0	0	0	0	0	0	0	0	0	0	0	0.000143266	0	k__Fungi; p__Ascomycota; c__Eurotiomycetes; o__Eurotiales; f__unidentified; g__unidentified; s__unidentified
OTU_329	0.00540831	0.00132521	0.000179083	0.00100287	0.000358166	0.00010745	0.000823782	0.000179083	3.58166e-05	0.00411891	0.00010745	7.16332e-05	0.00146848	0.000286533	0.00010745	k__Fungi; p__Ascomycota; c__Leotiomycetes; o__Thelebolales; f__unidentified; g__unidentified; s__unidentified
OTU_33	0	0	0	3.58166e-05	0	0	3.58166e-05	0	0	0	0	3.58166e-05	3.58166e-05	0	0	k__Fungi; p__unidentified; c__unidentified; o__unidentified; f__unidentified; g__unidentified; s__unidentified
OTU_330	0	0	0	3.58166e-05	0	0	0	0	0	0	0	0	0	0	0	k__Fungi; p__Ascomycota; c__Sordariomycetes; o__Sordariales; f__Chaetomiaceae; g__Zopfiella; s__Zopfiella_sp
OTU_331	0	0.000358166	0	0	0	0	0	7.16332e-05	0.000143266	0	0.0002149	0	0	0	0	k__Fungi; p__Ascomycota; c__Archaeorhizomycetes; o__Archaeorhizomycetales; f__Archaeorhizomycetaceae; g__Archaeorhizomyces; s__Archaeorhizomyces_sp
OTU_332	0.000143266	0.00010745	0	3.58166e-05	0	0	0	7.16332e-05	0	0.00010745	0	0	3.58166e-05	0	0	k__Fungi; p__Ascomycota; c__Dothideomycetes; o__Pleosporales; f__Leptosphaeriaceae; g__Leptosphaeria; s__Leptosphaeria_sp
OTU_333	0	3.58166e-05	0	0.000537249	0	0	0	0	0	0	0	0	0	0	0	k__Fungi; p__Rozellomycota; c__Rozellomycotina_cls_Incertae_sedis; o__Branch03; f__unidentified; g__unidentified; s__unidentified
OTU_334	0	0	0	0	0	0	0	0	0.000143266	0	0	3.58166e-05	0	0	0	k__Fungi; p__Ascomycota; c__unidentified; o__unidentified; f__unidentified; g__unidentified; s__unidentified
OTU_335	3.58166e-05	0	0	0	0	0	0	0	0	0	0	0	7.16332e-05	0	0	k__Fungi; p__Ascomycota; c__Sordariomycetes; o__Hypocreales; f__Hypocreaceae; g__Trichoderma; s__Trichoderma_sp
OTU_336	0.00010745	0.000608883	0.000286533	0.000537249	0.000143266	3.58166e-05	0.00010745	0	0.000179083	0.00032235	0.000286533	0.000501433	0.000644699	7.16332e-05	0.00010745	k__Fungi; p__unidentified; c__unidentified; o__unidentified; f__unidentified; g__unidentified; s__unidentified
OTU_337	0	0	0	0.0002149	0	0	0	0	0	0	0	3.58166e-05	0.00010745	0	0	k__Fungi; p__Basidiomycota; c__Agaricomycetes; o__Cantharellales; f__Cantharellales_fam_Incertae_sedis; g__Sistotrema; s__Sistotrema_sp
OTU_338	0	3.58166e-05	0	0	3.58166e-05	0	7.16332e-05	0	0	0	0	0	0	0	0	k__Fungi; p__Basidiomycota; c__Agaricomycetes; o__Boletales; f__Boletaceae; g__Phylloporus; s__Phylloporus_scabripes
OTU_339	0	0	0	0	0	3.58166e-05	0	0	0	0	0	0	0	0	0	k__Fungi; p__Ascomycota; c__Eurotiomycetes; o__Eurotiales; f__Aspergillaceae; g__Aspergillus; s__Aspergillus_sp
OTU_34	0	0	0	3.58166e-05	0	0	3.58166e-05	0	0	0	0	3.58166e-05	0	0	0	k__Fungi; p__unidentified; c__unidentified; o__unidentified; f__unidentified; g__unidentified; s__unidentified
OTU_340	0	3.58166e-05	0	0	0	0	0	0	0	0	0	7.16332e-05	0	0	0	k__Fungi; p__Rozellomycota; c__Rozellomycotina_cls_Incertae_sedis; o__GS04; f__unidentified; g__unidentified; s__unidentified
OTU_341	0	0	0	0	3.58166e-05	0	0	0	0	0	0	0	0	7.16332e-05	0	k__Fungi; p__Ascomycota; c__Pezizomycetes; o__Pezizales; f__Pyronemataceae; g__unidentified; s__unidentified
OTU_342	0.0002149	0.000286533	0	3.58166e-05	0.00010745	3.58166e-05	0	0	0	0.00010745	7.16332e-05	0.0002149	0.0002149	7.16332e-05	3.58166e-05	k__Fungi; p__Ascomycota; c__Sordariomycetes; o__Coniochaetales; f__Coniochaetaceae; g__unidentified; s__unidentified
OTU_343	0	3.58166e-05	0	0	0	0	0	0	0	0	0	0	0	0	0	k__Fungi; p__Ascomycota; c__Saccharomycetes; o__Saccharomycetales; f__Debaryomycetaceae; g__Meyerozyma; s__Meyerozyma_caribbica
OTU_344	0	3.58166e-05	7.16332e-05	0	0	0	0	3.58166e-05	0.000143266	0.00623209	0.000752149	0.00139685	0.000286533	0.0002149	0	k__Fungi; p__unidentified; c__unidentified; o__unidentified; f__unidentified; g__unidentified; s__unidentified
OTU_345	0	0	0	0	0	0	0	0.000286533	0	0	0	0	0	0	3.58166e-05	k__Fungi; p__Basidiomycota; c__Agaricomycetes; o__Agaricales; f__Clavariaceae; g__unidentified; s__unidentified
OTU_346	0	0.00010745	0	0	0	3.58166e-05	0	0	0	0	0	3.58166e-05	0	0	0	k__Fungi; p__Basidiomycota; c__Agaricomycetes; o__Agaricales; f__Clavariaceae; g__unidentified; s__unidentified
OTU_347	0	0	0	0	0	0	3.58166e-05	0	0	0	0	0	0	0	0	k__Fungi; p__Ascomycota; c__Eurotiomycetes; o__Chaetothyriales; f__Herpotrichiellaceae; g__unidentified; s__unidentified
OTU_348	0	3.58166e-05	0	0	3.58166e-05	0	0	0	0	0	0	0	0	0	0	k__Fungi; p__Ascomycota; c__Sordariomycetes; o__Coniochaetales; f__Coniochaetaceae; g__Coniochaeta; s__Coniochaeta_fodinicola
OTU_349	0	0	0	0	0	0	0	0	0	0	0	0.00010745	0	0	0	k__Fungi; p__Rozellomycota; c__Rozellomycotina_cls_Incertae_sedis; o__GS02; f__unidentified; g__unidentified; s__unidentified
OTU_35	7.16332e-05	0	0	0	0	3.58166e-05	0.00010745	0	0	0	0	0	0	0	0	k__Fungi; p__unidentified; c__unidentified; o__unidentified; f__unidentified; g__unidentified; s__unidentified
OTU_350	0	0	0	3.58166e-05	0	0	0	0	0	0	0	0	0	0	0	k__Fungi; p__Basidiomycota; c__Microbotryomycetes; o__Microbotryales; f__Microbotryaceae; g__Sphacelotheca; s__Sphacelotheca_hydropiperis
OTU_352	0.000286533	0.00103868	3.58166e-05	3.58166e-05	0	0.000143266	3.58166e-05	0	0	0	0	0	0	0	0	k__Fungi; p__Ascomycota; c__Saccharomycetes; o__Saccharomycetales; f__Debaryomycetaceae; g__Meyerozyma; s__Meyerozyma_caribbica
OTU_353	0.00010745	3.58166e-05	0	0	3.58166e-05	0	0.00010745	0	3.58166e-05	7.16332e-05	0	0	0	0	3.58166e-05	k__Fungi; p__Ascomycota; c__Eurotiomycetes; o__Eurotiales; f__Aspergillaceae; g__Penicillium; s__Penicillium_sp
OTU_354	3.58166e-05	0.000358166	3.58166e-05	3.58166e-05	3.58166e-05	0	7.16332e-05	0	0	0.000179083	0	0	0.000143266	3.58166e-05	0	k__Fungi; p__Ascomycota; c__Sordariomycetes; o__Coniochaetales; f__Coniochaetaceae; g__Coniochaeta; s__Coniochaeta_sp
OTU_355	0	0.000250716	0	0	0	0	0	0	0	0	3.58166e-05	0	0	0	0	k__Fungi; p__Rozellomycota; c__Rozellomycotina_cls_Incertae_sedis; o__GS04; f__unidentified; g__unidentified; s__unidentified
OTU_356	0	3.58166e-05	0	0	0	0	0	0	0	0	0	0	0	0	0	k__Fungi; p__Ascomycota; c__Sordariomycetes; o__Coniochaetales; f__unidentified; g__unidentified; s__unidentified
OTU_357	0	0	0	0	0	0	0	0	0	3.58166e-05	0	0	3.58166e-05	0	0	k__Fungi; p__unidentified; c__unidentified; o__unidentified; f__unidentified; g__unidentified; s__unidentified
OTU_358	0	0	0	0	0	0	0	0	0	0	0	0	0	0	3.58166e-05	k__Fungi; p__Ascomycota; c__Sordariomycetes; o__Sordariales; f__unidentified; g__unidentified; s__unidentified
OTU_36	0	0	0	0.000143266	0	7.16332e-05	3.58166e-05	0	0	0	0	0	0.00032235	0	3.58166e-05	k__Fungi; p__Basidiomycota; c__Agaricomycetes; o__Agaricales; f__unidentified; g__unidentified; s__unidentified
OTU_360	0	3.58166e-05	0	0	0	0	7.16332e-05	0	0	0	0	3.58166e-05	0	0	0	k__Fungi; p__Mortierellomycota; c__Mortierellomycetes; o__Mortierellales; f__Mortierellaceae; g__Mortierella; s__Mortierella_alpina
OTU_361	0	3.58166e-05	0	0	0	0	0	0	0	0	0	0	0	0	0	k__Fungi; p__Ascomycota; c__Saccharomycetes; o__Saccharomycetales; f__Debaryomycetaceae; g__Meyerozyma; s__Meyerozyma_guilliermondii
OTU_363	3.58166e-05	3.58166e-05	0	3.58166e-05	0	0	0	0	0	0	0	0	7.16332e-05	0	0	k__Fungi; p__Ascomycota; c__Saccharomycetes; o__Saccharomycetales; f__unidentified; g__unidentified; s__unidentified
OTU_364	3.58166e-05	0	0	0	0	0	0	0	0	0	0	0	0	0	0	k__Fungi; p__Rozellomycota; c__unidentified; o__unidentified; f__unidentified; g__unidentified; s__unidentified
OTU_365	0	0.000143266	0	0	0	0	0	0	0	0	3.58166e-05	0	0	0	0	k__Fungi; p__Ascomycota; c__Sordariomycetes; o__Microascales; f__Microascaceae; g__Cephalotrichum; s__Cephalotrichum_stemonitis
OTU_366	0	0	7.16332e-05	7.16332e-05	3.58166e-05	0.000143266	3.58166e-05	3.58166e-05	7.16332e-05	7.16332e-05	0	0	3.58166e-05	7.16332e-05	0.000143266	k__Fungi; p__Mortierellomycota; c__Mortierellomycetes; o__Mortierellales; f__Mortierellaceae; g__Mortierella; s__Mortierella_alpina
OTU_368	0	0	0	3.58166e-05	3.58166e-05	0	0	0	0	0	0	0	0	0	0	k__Fungi; p__Rozellomycota; c__unidentified; o__unidentified; f__unidentified; g__unidentified; s__unidentified
OTU_369	0	0	0	3.58166e-05	0	0	0	0	3.58166e-05	0	0	0	0.00010745	0	0	k__Fungi; p__unidentified; c__unidentified; o__unidentified; f__unidentified; g__unidentified; s__unidentified
OTU_37	0	3.58166e-05	0	0	0	0	0	0	0	0	0	0	0	0	0	k__Fungi; p__unidentified; c__unidentified; o__unidentified; f__unidentified; g__unidentified; s__unidentified
OTU_370	0.000358166	0.00168338	0	0.000286533	7.16332e-05	7.16332e-05	0.00010745	0.000143266	0	0.000429799	0.000501433	0	0.000429799	0	0.00032235	k__Fungi; p__Ascomycota; c__Sordariomycetes; o__Coniochaetales; f__Coniochaetaceae; g__Coniochaeta; s__Coniochaeta_sp
OTU_371	0	0.0012894	0	0.000787966	0.0002149	0.000465616	0.0002149	0.000179083	0.000179083	0.00010745	0.000537249	0	0.000931232	0.00032235	0.000429799	k__Fungi; p__Ascomycota; c__Leotiomycetes; o__Thelebolales; f__Pseudeurotiaceae; g__Pseudogymnoascus; s__Pseudogymnoascus_sp
OTU_372	0.000179083	0.000179083	0	0.000179083	0.00010745	0	7.16332e-05	3.58166e-05	0	0.000250716	0	3.58166e-05	0.000143266	0.000250716	7.16332e-05	k__Fungi; p__unidentified; c__unidentified; o__unidentified; f__unidentified; g__unidentified; s__unidentified
OTU_373	0	0	0	0	0	0.00010745	0	0	0	0	0	0	0	0	0.000286533	k__Fungi; p__unidentified; c__unidentified; o__unidentified; f__unidentified; g__unidentified; s__unidentified
OTU_374	0	3.58166e-05	0	0	0	0	0	0	0	0	0	0	0	3.58166e-05	0	k__Fungi; p__Basidiomycota; c__Agaricomycetes; o__Agaricales; f__Clavariaceae; g__unidentified; s__unidentified
OTU_375	0	3.58166e-05	0	0	3.58166e-05	0	0	0	0	0	3.58166e-05	3.58166e-05	0	0	0	k__Fungi; p__Ascomycota; c__Geoglossomycetes; o__Geoglossales; f__Geoglossaceae; g__Hemileucoglossum; s__Hemileucoglossum_sp
OTU_376	0.00111032	0.00798711	0.00010745	0.000716332	0.000787966	0.00157593	3.58166e-05	0	0	3.58166e-05	0	3.58166e-05	0	0	0	k__Fungi; p__Ascomycota; c__Saccharomycetes; o__Saccharomycetales; f__Debaryomycetaceae; g__Meyerozyma; s__Meyerozyma_caribbica
OTU_377	0.000143266	0	0	3.58166e-05	0.00010745	0	0	0	0	0.000250716	0	0	0	0.000179083	0	k__Fungi; p__Ascomycota; c__Sordariomycetes; o__Sordariales; f__Chaetomiaceae; g__Botryotrichum; s__Botryotrichum_atrogriseum
OTU_378	0	0	0	0.000286533	0	0	3.58166e-05	0	0	0	0	0	0.000608883	0	0	k__Fungi; p__Ascomycota; c__Leotiomycetes; o__unidentified; f__unidentified; g__unidentified; s__unidentified
OTU_379	3.58166e-05	0	3.58166e-05	0	0	0	3.58166e-05	0	0	0	3.58166e-05	0	0	0	0	k__Fungi; p__Ascomycota; c__Sordariomycetes; o__Sordariales; f__unidentified; g__unidentified; s__unidentified
OTU_38	0	3.58166e-05	0	0	0	0	0	0	0	0	0	0	0	0	0	k__Fungi; p__unidentified; c__unidentified; o__unidentified; f__unidentified; g__unidentified; s__unidentified
OTU_380	0	0	0	7.16332e-05	0	0	0	0	0	0	0	3.58166e-05	7.16332e-05	3.58166e-05	0	k__Fungi; p__Ascomycota; c__Sordariomycetes; o__Microascales; f__Microascales_fam_Incertae_sedis; g__Wardomyces; s__Wardomyces_inflatus
OTU_381	0	0.00010745	3.58166e-05	0	0	0	0	0	0	0	7.16332e-05	0	0	0	0	k__Fungi; p__Ascomycota; c__Pezizomycetes; o__Pezizales; f__Ascodesmidaceae; g__Cephaliophora; s__Cephaliophora_sp
OTU_382	0	0	3.58166e-05	0	0	0	3.58166e-05	0	0	0	3.58166e-05	3.58166e-05	0	0	0	k__Fungi; p__Ascomycota; c__unidentified; o__unidentified; f__unidentified; g__unidentified; s__unidentified
OTU_383	3.58166e-05	0	0	0	0	0	0	0	0	0	0	0	3.58166e-05	0	0	k__Fungi; p__Ascomycota; c__Sordariomycetes; o__Sordariales; f__Chaetomiaceae; g__Corynascella; s__Corynascella_inquinata
OTU_384	0	0	0	0	0	0	0	0	0	0	0	0	7.16332e-05	0	0	k__Fungi; p__Rozellomycota; c__Rozellomycotina_cls_Incertae_sedis; o__GS04; f__unidentified; g__unidentified; s__unidentified
OTU_385	0	3.58166e-05	0	0	0	0	0	3.58166e-05	0	0	0	0	0	0	0	k__Fungi; p__Ascomycota; c__Sordariomycetes; o__Hypocreales; f__Bionectriaceae; g__Ijuhya; s__Ijuhya_vitellina
OTU_386	0	0	0	0	0	0	0	0	0	0	0.00010745	0	3.58166e-05	0	0	k__Fungi; p__unidentified; c__unidentified; o__unidentified; f__unidentified; g__unidentified; s__unidentified
OTU_387	0	0.000250716	3.58166e-05	0	7.16332e-05	0	0	0	0	0	7.16332e-05	0	3.58166e-05	0	0	k__Fungi; p__Ascomycota; c__Dothideomycetes; o__Pleosporales; f__Phaeosphaeriaceae; g__Paraphoma; s__Paraphoma_rhaphiolepidis
OTU_388	0.0002149	0	0	0	0	0	0	0	0	3.58166e-05	0	0	0	0	0	k__Fungi; p__Rozellomycota; c__Rozellomycotina_cls_Incertae_sedis; o__GS04; f__unidentified; g__unidentified; s__unidentified
OTU_389	7.16332e-05	7.16332e-05	0	0	0	0	3.58166e-05	0	0	3.58166e-05	0	0	0	3.58166e-05	0	k__Fungi; p__unidentified; c__unidentified; o__unidentified; f__unidentified; g__unidentified; s__unidentified
OTU_390	0	0	0	3.58166e-05	0	0	0	0	0	0	0	0	0	0	0	k__Fungi; p__Basidiomycota; c__Agaricomycetes; o__Trechisporales; f__unidentified; g__unidentified; s__unidentified
OTU_391	3.58166e-05	0	0	0	0	0	0	0	0	0	0	0	0	0	0	k__Fungi; p__unidentified; c__unidentified; o__unidentified; f__unidentified; g__unidentified; s__unidentified
OTU_392	0	0.000859599	0	0	3.58166e-05	0	0	0	0	0	0.0002149	0	0	0	0	k__Fungi; p__Ascomycota; c__Sordariomycetes; o__Sordariales; f__Lasiosphaeriaceae; g__Schizothecium; s__Schizothecium_sp
OTU_393	0.00010745	0.000179083	3.58166e-05	0	0	0	0	0	0	0	3.58166e-05	3.58166e-05	0.00010745	0	0	k__Fungi; p__Ascomycota; c__Sordariomycetes; o__Coniochaetales; f__Coniochaetaceae; g__Coniochaeta; s__Coniochaeta_sp
OTU_394	0	7.16332e-05	0	0	0	0	0	0	0	0	3.58166e-05	0	0.0002149	0	0	k__Fungi; p__unidentified; c__unidentified; o__unidentified; f__unidentified; g__unidentified; s__unidentified
OTU_395	0	0.00010745	7.16332e-05	0	0	3.58166e-05	0	0	0	0	3.58166e-05	0	0	0	0	k__Fungi; p__Basidiomycota; c__Agaricomycetes; o__Agaricales; f__Clavariaceae; g__unidentified; s__unidentified
OTU_396	0	7.16332e-05	0	0	0	0	3.58166e-05	0	0	0	3.58166e-05	0	0	0	0	k__Fungi; p__Ascomycota; c__Sordariomycetes; o__Hypocreales; f__Stachybotryaceae; g__unidentified; s__unidentified
OTU_397	0	0.00010745	0	0	0	0	0	0	0	7.16332e-05	3.58166e-05	3.58166e-05	0	0	3.58166e-05	k__Fungi; p__Ascomycota; c__Sordariomycetes; o__Sordariales; f__Lasiosphaeriaceae; g__Schizothecium; s__Schizothecium_sp
OTU_398	0	3.58166e-05	0	0	0	0	3.58166e-05	0	0	0	0	0	0	0	0	k__Fungi; p__Ascomycota; c__Sordariomycetes; o__Sordariales; f__Lasiosphaeriaceae; g__Schizothecium; s__Schizothecium_sp
OTU_399	3.58166e-05	3.58166e-05	0	0.0002149	7.16332e-05	0	0.000179083	0	0	0	0	3.58166e-05	7.16332e-05	0	0	k__Fungi; p__Mortierellomycota; c__Mortierellomycetes; o__Mortierellales; f__Mortierellaceae; g__Mortierella; s__Mortierella_sp
OTU_4	0	0	0	0	0	0	0	0	0	3.58166e-05	0	0	0	0	0	k__Fungi; p__Chytridiomycota; c__Spizellomycetes; o__Spizellomycetales; f__Spizellomycetaceae; g__Spizellomyces; s__Spizellomyces_lactosolyticus
OTU_40	0	0	0	0	0	0	7.16332e-05	0	0	0	0	0	0	0	0	k__Fungi; p__unidentified; c__unidentified; o__unidentified; f__unidentified; g__unidentified; s__unidentified
OTU_400	0	7.16332e-05	0	0.000143266	0	0	0	0	0	0	0.00010745	0	0.00010745	0	0	k__Fungi; p__Ascomycota; c__Saccharomycetes; o__Saccharomycetales; f__unidentified; g__unidentified; s__unidentified
OTU_401	0	0	0	0.0002149	0	0	0	0	0	0	0	0	0	0	0	k__Fungi; p__Ascomycota; c__Sordariomycetes; o__Sordariales; f__unidentified; g__unidentified; s__unidentified
OTU_402	0	3.58166e-05	0	0	0	0	0	0	0	0	0	0	3.58166e-05	0	0	k__Fungi; p__Ascomycota; c__Dothideomycetes; o__Pleosporales; f__Dictyosporiaceae; g__Dictyosporium; s__Dictyosporium_heptasporum
OTU_403	0	3.58166e-05	0	0	0	0	0	0	0	0	0	3.58166e-05	0	0	0	k__Fungi; p__Ascomycota; c__Leotiomycetes; o__Helotiales; f__unidentified; g__unidentified; s__unidentified
OTU_404	0	3.58166e-05	0	0	0	0	0	3.58166e-05	0	0	7.16332e-05	0	0	0	0	k__Fungi; p__Rozellomycota; c__Rozellomycotina_cls_Incertae_sedis; o__GS05; f__unidentified; g__unidentified; s__unidentified
OTU_405	0	0	0	0	0	0	0	7.16332e-05	0	0	0	0	0	0	0	k__Fungi; p__Ascomycota; c__Sordariomycetes; o__Sordariales; f__Lasiosphaeriaceae; g__Schizothecium; s__Schizothecium_sp
OTU_406	0	0	3.58166e-05	0	0.0010745	3.58166e-05	0	0	0	0	0	0	0	0	0	k__Fungi; p__Ascomycota; c__Sordariomycetes; o__Sordariales; f__Chaetomiaceae; g__Chaetomium; s__Chaetomium_sp
OTU_407	0	0.00010745	0	3.58166e-05	0	0	3.58166e-05	3.58166e-05	0	0	3.58166e-05	0	0	0	0	k__Fungi; p__Ascomycota; c__Leotiomycetes; o__Helotiales; f__unidentified; g__unidentified; s__unidentified
OTU_408	0	0	0	0.000286533	0	0	0	0	0	0	0	0	0	0	0	k__Fungi; p__Ascomycota; c__Sordariomycetes; o__Hypocreales; f__Hypocreales_fam_Incertae_sedis; g__unidentified; s__unidentified
OTU_409	0	0.00010745	0	0	0	0	0	0	0	0	3.58166e-05	0	0	0	0	k__Fungi; p__Ascomycota; c__Sordariomycetes; o__Hypocreales; f__Hypocreales_fam_Incertae_sedis; g__Acremonium; s__Acremonium_rutilum
OTU_41	0	0.00010745	0	3.58166e-05	0	0	0	0	0	0	0	0	0	0	0	k__Fungi; p__unidentified; c__unidentified; o__unidentified; f__unidentified; g__unidentified; s__unidentified
OTU_410	0	0.00010745	3.58166e-05	0	0	0	0	0	0	0	0.000143266	0	0	0	0	k__Fungi; p__Basidiomycota; c__Agaricomycetes; o__Agaricales; f__Clavariaceae; g__unidentified; s__unidentified
OTU_411	0	7.16332e-05	0	0	0	0	0	0	3.58166e-05	0	0.000143266	0	0	0	0	k__Fungi; p__unidentified; c__unidentified; o__unidentified; f__unidentified; g__unidentified; s__unidentified
OTU_412	0	0.000143266	0	0	3.58166e-05	0	0	0	0	0	0	0	0	0	0	k__Fungi; p__Ascomycota; c__Sordariomycetes; o__Sordariales; f__Lasiosphaeriaceae; g__Schizothecium; s__Schizothecium_carpinicola
OTU_413	0	0.00010745	0	0	0	0	0	0	0	0	0	0	0	0	0	k__Fungi; p__Ascomycota; c__unidentified; o__unidentified; f__unidentified; g__unidentified; s__unidentified
OTU_414	0	3.58166e-05	0	3.58166e-05	0	0	0	0	0	0	0	0	0	0	0	k__Fungi; p__Ascomycota; c__Sordariomycetes; o__Microascales; f__Microascaceae; g__Kernia; s__Kernia_retardata
OTU_415	0.000358166	0.00143266	0.000501433	0.000286533	0.000143266	0.00118195	0.00132521	0.00010745	0.000465616	0.000179083	0.000250716	0.000286533	0.0002149	0.00010745	0.00103868	k__Fungi; p__Mortierellomycota; c__Mortierellomycetes; o__Mortierellales; f__Mortierellaceae; g__Mortierella; s__Mortierella_sp
OTU_417	0	0	0	3.58166e-05	0	0	0	0	0	0	0	0	0	0	0	k__Fungi; p__Ascomycota; c__Sordariomycetes; o__Xylariales; f__Apiosporaceae; g__Arthrinium; s__Arthrinium_japonicum
OTU_418	0.000393983	0.00282951	0	0.000537249	0.000608883	0.00282951	0	0	0	7.16332e-05	3.58166e-05	0	0	0	7.16332e-05	k__Fungi; p__Ascomycota; c__Saccharomycetes; o__Saccharomycetales; f__Debaryomycetaceae; g__Meyerozyma; s__Meyerozyma_caribbica
OTU_420	0	0	0	0	0	0	3.58166e-05	0	3.58166e-05	0	0	0	0	0	0	k__Fungi; p__Ascomycota; c__unidentified; o__unidentified; f__unidentified; g__unidentified; s__unidentified
OTU_421	0.0002149	0.000573066	0.000179083	7.16332e-05	0.000358166	0.000143266	0.000358166	3.58166e-05	7.16332e-05	0.00010745	0.000250716	0.00010745	0.000143266	0.0002149	0.000286533	k__Fungi; p__Basidiomycota; c__Agaricomycetes; o__Agaricales; f__Inocybaceae; g__Inocybe; s__Inocybe_sp
OTU_422	3.58166e-05	0.000250716	3.58166e-05	0.00010745	3.58166e-05	0	7.16332e-05	3.58166e-05	0.000573066	7.16332e-05	3.58166e-05	3.58166e-05	0.000143266	0	7.16332e-05	k__Fungi; p__Mortierellomycota; c__Mortierellomycetes; o__Mortierellales; f__Mortierellaceae; g__Mortierella; s__Mortierella_sp
OTU_423	3.58166e-05	0	0	0.00010745	3.58166e-05	0	7.16332e-05	3.58166e-05	3.58166e-05	0	0	0	0	0	0	k__Fungi; p__Chytridiomycota; c__Spizellomycetes; o__Spizellomycetales; f__Powellomycetaceae; g__Powellomyces; s__Powellomyces_hirtus
OTU_424	0	3.58166e-05	3.58166e-05	7.16332e-05	0	0	3.58166e-05	3.58166e-05	0.000143266	0	0	0	0	3.58166e-05	0	k__Fungi; p__Ascomycota; c__Sordariomycetes; o__Hypocreales; f__Ophiocordycipitaceae; g__Ophiocordyceps; s__Ophiocordyceps_arborescens
OTU_425	0	7.16332e-05	0	3.58166e-05	0	0	0	0	3.58166e-05	0	0	0	0	0	0	k__Fungi; p__Glomeromycota; c__Glomeromycetes; o__Glomerales; f__Glomeraceae; g__unidentified; s__unidentified
OTU_426	0	3.58166e-05	0	0	0	0	0	0	0	3.58166e-05	0	0	0	0	0	k__Fungi; p__Chytridiomycota; c__Rhizophydiomycetes; o__Rhizophydiales; f__Angulomycetaceae; g__Angulomyces; s__Angulomyces_argentinensis
OTU_427	0	0	0	0	0	0	0	0	0	0	0	0	3.58166e-05	0	0	k__Fungi; p__Ascomycota; c__unidentified; o__unidentified; f__unidentified; g__unidentified; s__unidentified
OTU_428	0	3.58166e-05	0	0	0	0	0	0	0	0	0	0	0	0	0	k__Fungi; p__Ascomycota; c__Sordariomycetes; o__Sordariales; f__Lasiosphaeriaceae; g__Schizothecium; s__Schizothecium_curvisporum
OTU_429	0	3.58166e-05	0	0	0	0	3.58166e-05	0	3.58166e-05	0.00010745	3.58166e-05	7.16332e-05	7.16332e-05	0	0.00010745	k__Fungi; p__Mortierellomycota; c__Mortierellomycetes; o__Mortierellales; f__Mortierellaceae; g__Mortierella; s__Mortierella_sp
OTU_43	0	0	0	0	0	0.000429799	0	0.000608883	0.0002149	0.000429799	7.16332e-05	0.000143266	0.000501433	0.000250716	0.119592	k__Fungi; p__Ascomycota; c__Saccharomycetes; o__Saccharomycetales; f__Pichiaceae; g__Ogataea; s__Ogataea_wickerhamii
OTU_430	0	3.58166e-05	3.58166e-05	0	0	0	0	0	0.00010745	0	0	0	0	0	0	k__Fungi; p__unidentified; c__unidentified; o__unidentified; f__unidentified; g__unidentified; s__unidentified
OTU_431	0	0	0	0	0	0	0	7.16332e-05	0	0	0	0	0	0	0	k__Fungi; p__Ascomycota; c__Sordariomycetes; o__Sordariales; f__Lasiosphaeriaceae; g__unidentified; s__unidentified
OTU_432	0	0	0	3.58166e-05	3.58166e-05	0	0	0	0	0	0	0	0	3.58166e-05	0	k__Fungi; p__Basidiomycota; c__Tremellomycetes; o__Cystofilobasidiales; f__Cystofilobasidiales_fam_Incertae_sedis; g__Mrakiella; s__Mrakiella_aquatica
OTU_433	7.16332e-05	0	0	3.58166e-05	0	0	0.000143266	0.00010745	0	0.000143266	3.58166e-05	0	0	0	0	k__Fungi; p__Ascomycota; c__Dothideomycetes; o__Pleosporales; f__Periconiaceae; g__Periconia; s__Periconia_cookei
OTU_434	0	0	0	0	0	0	0	0	3.58166e-05	0	0	0	0	0	0	k__Fungi; p__Ascomycota; c__Sordariomycetes; o__Hypocreales; f__Hypocreales_fam_Incertae_sedis; g__Sarocladium; s__Sarocladium_strictum
OTU_435	0	0	0	0	0	0	7.16332e-05	0	0	0	0	0	0	0	0	k__Fungi; p__Zoopagomycota; c__unidentified; o__unidentified; f__unidentified; g__unidentified; s__unidentified
OTU_436	0	0.00010745	0	0	0	0	0	0	0	0	0	0	0	0	0	k__Fungi; p__Ascomycota; c__Sordariomycetes; o__Sordariales; f__Lasiosphaeriaceae; g__unidentified; s__unidentified
OTU_437	0	0	7.16332e-05	0	0	0	0	0	0	0	0	3.58166e-05	0	7.16332e-05	0	k__Fungi; p__Ascomycota; c__Sordariomycetes; o__Sordariales; f__Chaetomiaceae; g__unidentified; s__unidentified
OTU_438	0.000286533	0.00225645	0.000608883	0.000644699	0.000179083	3.58166e-05	0.000286533	0.0002149	0.000573066	0.0002149	0.000286533	0.000573066	0.000393983	7.16332e-05	0.00010745	k__Fungi; p__Basidiomycota; c__Tremellomycetes; o__Filobasidiales; f__Piskurozymaceae; g__Solicoccozyma; s__Solicoccozyma_sp
OTU_439	7.16332e-05	0.00186246	3.58166e-05	3.58166e-05	3.58166e-05	0	0	0	0	3.58166e-05	0.000179083	0	3.58166e-05	0	0	k__Fungi; p__unidentified; c__unidentified; o__unidentified; f__unidentified; g__unidentified; s__unidentified
OTU_44	0	0	3.58166e-05	0	0	0	0	0	3.58166e-05	0	0	0	0	0	0	k__Fungi; p__Ascomycota; c__Dothideomycetes; o__Pleosporales; f__Massariaceae; g__Massaria; s__Massaria_conspurcata
OTU_440	0	0.000250716	0	0	0	0	0	0	0	3.58166e-05	7.16332e-05	0	0	0	3.58166e-05	k__Fungi; p__Rozellomycota; c__unidentified; o__unidentified; f__unidentified; g__unidentified; s__unidentified
OTU_441	3.58166e-05	0	0	0	0	0	0	0	0	3.58166e-05	0	3.58166e-05	0	0	0	k__Fungi; p__Ascomycota; c__Sordariomycetes; o__unidentified; f__unidentified; g__unidentified; s__unidentified
OTU_442	3.58166e-05	0	0	0	0	0	0	0	0	0.00010745	0	0	7.16332e-05	0	0	k__Fungi; p__Ascomycota; c__Sordariomycetes; o__Hypocreales; f__Hypocreales_fam_Incertae_sedis; g__Acremonium; s__Acremonium_dichromosporum
OTU_443	0	0	3.58166e-05	0	0	0	0	0	3.58166e-05	3.58166e-05	0	0	0	0	0	k__Fungi; p__Ascomycota; c__Leotiomycetes; o__unidentified; f__unidentified; g__unidentified; s__unidentified
OTU_445	0	3.58166e-05	0	0	3.58166e-05	0	0	0	3.58166e-05	0	0	0	0	0	0	k__Fungi; p__Ascomycota; c__Sordariomycetes; o__Sordariales; f__Lasiosphaeriaceae; g__Schizothecium; s__Schizothecium_carpinicola
OTU_446	0	0	0	0	0	3.58166e-05	0	0	0	0	0	0	0	0	0	k__Fungi; p__Ascomycota; c__Dothideomycetes; o__Pleosporales; f__unidentified; g__unidentified; s__unidentified
OTU_447	0	3.58166e-05	3.58166e-05	0.000143266	0	7.16332e-05	0	0	0	0	0	7.16332e-05	7.16332e-05	3.58166e-05	0	k__Fungi; p__Basidiomycota; c__Agaricomycetes; o__Auriculariales; f__unidentified; g__unidentified; s__unidentified
OTU_448	0	0	0	0	7.16332e-05	0	0	0	0	0.000179083	0	0	0	0	0	k__Fungi; p__Ascomycota; c__Sordariomycetes; o__Sordariales; f__Chaetomiaceae; g__unidentified; s__unidentified
OTU_449	7.16332e-05	0.000250716	0	0.000787966	7.16332e-05	0	0.000143266	0.00010745	0.00010745	3.58166e-05	0.000179083	3.58166e-05	0.000644699	0	0	k__Fungi; p__Ascomycota; c__Leotiomycetes; o__Thelebolales; f__unidentified; g__unidentified; s__unidentified
OTU_45	0	0	0	0	0	0	0	0	3.58166e-05	0	0	0	0	0	0	k__Fungi; p__unidentified; c__unidentified; o__unidentified; f__unidentified; g__unidentified; s__unidentified
OTU_450	0	0	3.58166e-05	0	0	7.16332e-05	0	0	0	0	0	0	0	0	7.16332e-05	k__Fungi; p__Ascomycota; c__Leotiomycetes; o__Helotiales; f__Hyaloscyphaceae; g__Lachnum; s__Lachnum_virgineum
OTU_451	0	0	0	0	3.58166e-05	0	7.16332e-05	0	0	0	0	0	0	0	0	k__Fungi; p__unidentified; c__unidentified; o__unidentified; f__unidentified; g__unidentified; s__unidentified
OTU_452	0	0.000179083	0	0	0	0	0	0	0	0	3.58166e-05	0	0	0	0	k__Fungi; p__unidentified; c__unidentified; o__unidentified; f__unidentified; g__unidentified; s__unidentified
OTU_453	0	3.58166e-05	0	0	0	0	3.58166e-05	0	0	0	3.58166e-05	0	3.58166e-05	0	0	k__Fungi; p__Ascomycota; c__Sordariomycetes; o__Hypocreales; f__Stachybotryaceae; g__Paramyrothecium; s__Paramyrothecium_humicola
OTU_456	0	0	0	0	0	0	0	0	0	0	0	0	0	0.00010745	0	k__Fungi; p__Chytridiomycota; c__unidentified; o__unidentified; f__unidentified; g__unidentified; s__unidentified
OTU_457	0.0002149	0.000823782	0.000393983	0.0002149	0.000608883	0.000179083	0	0.00100287	0.000286533	7.16332e-05	0.000179083	0.000286533	0.00010745	0.00032235	3.58166e-05	k__Fungi; p__Entorrhizomycota; c__Entorrhizomycetes; o__Entorrhizales; f__Entorrhizaceae; g__Entorrhiza; s__Entorrhiza_cypericola
OTU_458	7.16332e-05	0.00103868	0.000393983	0.000465616	3.58166e-05	0.000787966	0.000179083	0.000143266	0.000931232	0.000143266	0.000250716	0.000250716	0.000823782	0.000143266	0.000931232	k__Fungi; p__unidentified; c__unidentified; o__unidentified; f__unidentified; g__unidentified; s__unidentified
OTU_459	7.16332e-05	0	3.58166e-05	0	0	3.58166e-05	0.00010745	3.58166e-05	0	7.16332e-05	3.58166e-05	0	0.00032235	0	0	k__Fungi; p__Ascomycota; c__Sordariomycetes; o__Coniochaetales; f__unidentified; g__unidentified; s__unidentified
OTU_46	0.00010745	0.0002149	0	0	0	0	0	3.58166e-05	0	7.16332e-05	3.58166e-05	0	3.58166e-05	3.58166e-05	0	k__Fungi; p__unidentified; c__unidentified; o__unidentified; f__unidentified; g__unidentified; s__unidentified
OTU_460	0	3.58166e-05	0	0	0	0	3.58166e-05	0.000250716	0	0	3.58166e-05	0	0	0.00010745	0	k__Fungi; p__Ascomycota; c__Sordariomycetes; o__Sordariales; f__Lasiosphaeriaceae; g__Schizothecium; s__Schizothecium_curvisporum
OTU_461	3.58166e-05	0.000250716	0	0	0	0	7.16332e-05	0	0	7.16332e-05	0.000143266	3.58166e-05	3.58166e-05	3.58166e-05	0	k__Fungi; p__Ascomycota; c__Sordariomycetes; o__Sordariales; f__Lasiosphaeriaceae; g__Schizothecium; s__Schizothecium_carpinicola
OTU_462	0	7.16332e-05	3.58166e-05	0	3.58166e-05	0	0.0002149	7.16332e-05	0	0	3.58166e-05	7.16332e-05	3.58166e-05	0	0	k__Fungi; p__Ascomycota; c__Sordariomycetes; o__Hypocreales; f__Hypocreales_fam_Incertae_sedis; g__Acremonium; s__Acremonium_dichromosporum
OTU_463	0	0	0	0	0	0	0	0	3.58166e-05	7.16332e-05	0	0	0	0	0	k__Fungi; p__Ascomycota; c__Leotiomycetes; o__Helotiales; f__unidentified; g__unidentified; s__unidentified
OTU_464	0	3.58166e-05	0	0	0	0	0	0	0	0	0	0	0	0	0	k__Fungi; p__Rozellomycota; c__Rozellomycotina_cls_Incertae_sedis; o__Branch03; f__unidentified; g__unidentified; s__unidentified
OTU_465	0	3.58166e-05	0	3.58166e-05	0	3.58166e-05	0	3.58166e-05	0	0	0	0	0	3.58166e-05	0	k__Fungi; p__Ascomycota; c__Sordariomycetes; o__Hypocreales; f__Stachybotryaceae; g__Alfaria; s__Alfaria_dandenongensis
OTU_466	0	0	0	0	3.58166e-05	0	3.58166e-05	0	0	0	0	0	7.16332e-05	0	0	k__Fungi; p__Ascomycota; c__Leotiomycetes; o__unidentified; f__unidentified; g__unidentified; s__unidentified
OTU_467	0	3.58166e-05	0	3.58166e-05	0	0	0	0	0	0	0	0	0	0	0	k__Fungi; p__Ascomycota; c__Leotiomycetes; o__unidentified; f__unidentified; g__unidentified; s__unidentified
OTU_468	0	0	0	0	0	0	0	0	0	0	0	0	3.58166e-05	0	0	k__Fungi; p__Basidiomycota; c__Agaricomycetes; o__Agaricales; f__Cortinariaceae; g__Cortinarius; s__Cortinarius_stuntzii
OTU_469	0	3.58166e-05	0	0	0	0	3.58166e-05	0	0	0	0	0	0	3.58166e-05	0	k__Fungi; p__Rozellomycota; c__unidentified; o__unidentified; f__unidentified; g__unidentified; s__unidentified
OTU_47	0	0	0	0	0	0	0	0	0	3.58166e-05	0	0	3.58166e-05	0	0	k__Fungi; p__unidentified; c__unidentified; o__unidentified; f__unidentified; g__unidentified; s__unidentified
OTU_470	3.58166e-05	7.16332e-05	0	0.00010745	3.58166e-05	0	0.000179083	0.0012894	0.00010745	3.58166e-05	0	7.16332e-05	3.58166e-05	0	0	k__Fungi; p__Ascomycota; c__Leotiomycetes; o__Thelebolales; f__Pseudeurotiaceae; g__Pseudeurotium; s__Pseudeurotium_sp
OTU_471	0.00032235	0.00154011	7.16332e-05	0.000143266	0.00010745	0.000286533	0.0002149	0.0002149	0.000358166	0.000143266	0.00032235	0.0002149	0.000429799	3.58166e-05	0.00032235	k__Fungi; p__Ascomycota; c__unidentified; o__unidentified; f__unidentified; g__unidentified; s__unidentified
OTU_472	3.58166e-05	3.58166e-05	0	0	0.000250716	0	0	0	3.58166e-05	0	0	3.58166e-05	0	0.000179083	0	k__Fungi; p__Basidiomycota; c__Microbotryomycetes; o__Leucosporidiales; f__Leucosporidiaceae; g__Leucosporidium; s__Leucosporidium_intermedium
OTU_473	0.00032235	0.00261461	0.000286533	0.00032235	0.0012894	3.58166e-05	0.000608883	0.000250716	0.000179083	0.00010745	0.000429799	0.000179083	0.000608883	0.00118195	0.000179083	k__Fungi; p__Mortierellomycota; c__Mortierellomycetes; o__Mortierellales; f__Mortierellaceae; g__Mortierella; s__Mortierella_exigua
OTU_474	0	3.58166e-05	0	0	0	0	0	0	0	0	0	0	0	0	0	k__Fungi; p__Ascomycota; c__Sordariomycetes; o__Sordariales; f__unidentified; g__unidentified; s__unidentified
OTU_475	0	0	0	0	0	0	0	0	7.16332e-05	0	0	0	0	0	0	k__Fungi; p__Ascomycota; c__Sordariomycetes; o__Hypocreales; f__Clavicipitaceae; g__Paecilomyces; s__Paecilomyces_purpureus
OTU_476	0	3.58166e-05	0	0	0	0	0	0	0	0	3.58166e-05	0	0	0	0	k__Fungi; p__Entorrhizomycota; c__Entorrhizomycetes; o__Entorrhizales; f__Entorrhizaceae; g__Entorrhiza; s__Entorrhiza_cypericola
OTU_477	0	0.00010745	0	0	0	0	0	0	3.58166e-05	0	0	0	0	0	0	k__Fungi; p__Ascomycota; c__Sordariomycetes; o__Hypocreales; f__Cordycipitaceae; g__Beauveria; s__Beauveria_pseudobassiana
OTU_478	0	0	3.58166e-05	3.58166e-05	0	0	0	0	0	0	0	0	3.58166e-05	0	0	k__Fungi; p__Ascomycota; c__unidentified; o__unidentified; f__unidentified; g__unidentified; s__unidentified
OTU_479	0.00032235	3.58166e-05	0	3.58166e-05	0	0	0.000179083	3.58166e-05	0	0.000393983	0.00010745	0	0	3.58166e-05	3.58166e-05	k__Fungi; p__Ascomycota; c__Sordariomycetes; o__Sordariales; f__Chaetomiaceae; g__unidentified; s__unidentified
OTU_48	3.58166e-05	3.58166e-05	3.58166e-05	0	0	0.00010745	7.16332e-05	0	0	0	0	0	0	0	7.16332e-05	k__Fungi; p__unidentified; c__unidentified; o__unidentified; f__unidentified; g__unidentified; s__unidentified
OTU_480	0	0	0	0	0	0	0	0	0	3.58166e-05	0	0	0	0	0	k__Fungi; p__Ascomycota; c__Sordariomycetes; o__Hypocreales; f__Ophiocordycipitaceae; g__Tolypocladium; s__Tolypocladium_inflatum
OTU_482	0	0	0	3.58166e-05	0	0	0	0	7.16332e-05	0	0	0	0	0	0	k__Fungi; p__unidentified; c__unidentified; o__unidentified; f__unidentified; g__unidentified; s__unidentified
OTU_483	0	0	0	0	0	0	0	3.58166e-05	3.58166e-05	0	0	0	0	0	0	k__Fungi; p__Ascomycota; c__Dothideomycetes; o__Pleosporales; f__Cucurbitariaceae; g__Neocucurbitaria; s__Neocucurbitaria_populi
OTU_484	0	3.58166e-05	0.00010745	3.58166e-05	7.16332e-05	0	0	0	0	3.58166e-05	3.58166e-05	7.16332e-05	7.16332e-05	3.58166e-05	0	k__Fungi; p__Ascomycota; c__Leotiomycetes; o__Helotiales; f__Helotiaceae; g__unidentified; s__unidentified
OTU_485	0	3.58166e-05	3.58166e-05	0	0	0	0	3.58166e-05	0	0	3.58166e-05	3.58166e-05	0	0	0	k__Fungi; p__Ascomycota; c__Leotiomycetes; o__Thelebolales; f__Pseudeurotiaceae; g__Pseudeurotium; s__Pseudeurotium_sp
OTU_486	0	7.16332e-05	3.58166e-05	0	0	0	0	0	0	0	0	0.00010745	3.58166e-05	0	0	k__Fungi; p__Ascomycota; c__Leotiomycetes; o__unidentified; f__unidentified; g__unidentified; s__unidentified
OTU_487	7.16332e-05	0.000859599	0.000358166	0.000465616	0.000179083	0.000358166	0.000393983	0.000250716	0.000823782	0.000250716	0.000250716	0.000429799	0.000573066	0.000143266	0.000179083	k__Fungi; p__Ascomycota; c__Dothideomycetes; o__Pleosporales; f__Melanommataceae; g__Pleotrichocladium; s__Pleotrichocladium_opacum
OTU_488	0.000644699	0.000393983	0	0.000358166	0	0	0.000179083	7.16332e-05	0	0.00111032	0.0002149	7.16332e-05	0.000644699	0	0	k__Fungi; p__Ascomycota; c__Sordariomycetes; o__Sordariales; f__Chaetomiaceae; g__Humicola; s__Humicola_grisea
OTU_489	3.58166e-05	0	0	0	7.16332e-05	0	0	0	0	3.58166e-05	0	0	0	3.58166e-05	3.58166e-05	k__Fungi; p__Chytridiomycota; c__Rhizophydiomycetes; o__Rhizophydiales; f__unidentified; g__unidentified; s__unidentified
OTU_490	0	0	0	0	0	0	3.58166e-05	0	3.58166e-05	3.58166e-05	0	0	0	3.58166e-05	0	k__Fungi; p__unidentified; c__unidentified; o__unidentified; f__unidentified; g__unidentified; s__unidentified
OTU_491	0.00010745	0.00010745	3.58166e-05	3.58166e-05	0	0	3.58166e-05	0	0	0	0	3.58166e-05	0	3.58166e-05	3.58166e-05	k__Fungi; p__Ascomycota; c__Leotiomycetes; o__Helotiales; f__unidentified; g__unidentified; s__unidentified
OTU_492	0	0	0	0	0.000143266	0	0	0	0	0	0	3.58166e-05	0	0	0	k__Fungi; p__Basidiomycota; c__Tremellomycetes; o__Filobasidiales; f__Piskurozymaceae; g__Piskurozyma; s__Piskurozyma_sp
OTU_493	0	3.58166e-05	0	0	0	0	0	0	0	0	0	0	0	0	0	k__Fungi; p__Ascomycota; c__Leotiomycetes; o__Helotiales; f__Helotiales_fam_Incertae_sedis; g__Malotium; s__Malotium_paludosum
OTU_495	0	0	0	0	0	0	0	0	0	0	0	0	0	0	3.58166e-05	k__Fungi; p__Ascomycota; c__Leotiomycetes; o__Rhytismatales; f__Cudoniaceae; g__Cudonia; s__Cudonia_lutea
OTU_497	0	0.00010745	3.58166e-05	0	0	3.58166e-05	3.58166e-05	7.16332e-05	7.16332e-05	0	0	7.16332e-05	3.58166e-05	0	7.16332e-05	k__Fungi; p__Ascomycota; c__Leotiomycetes; o__Helotiales; f__unidentified; g__unidentified; s__unidentified
OTU_499	0	0	0	0	0	0	0	0	3.58166e-05	0	0	0	0	0	0	k__Fungi; p__Basidiomycota; c__Microbotryomycetes; o__Leucosporidiales; f__Leucosporidiaceae; g__Leucosporidium; s__Leucosporidium_fragarium
OTU_5	7.16332e-05	0.00555158	0.000465616	0.000286533	7.16332e-05	0	7.16332e-05	0.0002149	7.16332e-05	0.00189828	0.00325931	0.00390401	0.000358166	7.16332e-05	0.00010745	k__Fungi; p__Ascomycota; c__Sordariomycetes; o__unidentified; f__unidentified; g__unidentified; s__unidentified
OTU_50	0	0	0	3.58166e-05	0	0	0	3.58166e-05	0	0	0	0	0	0	0	k__Fungi; p__unidentified; c__unidentified; o__unidentified; f__unidentified; g__unidentified; s__unidentified
OTU_500	0	0	0	0	0	0	0	0	0	0	0	3.58166e-05	0	0	0	k__Fungi; p__Ascomycota; c__Leotiomycetes; o__unidentified; f__unidentified; g__unidentified; s__unidentified
OTU_501	0	0.00010745	0	0	0	0	0	0	0	0	0	0	0	0	0	k__Fungi; p__Ascomycota; c__unidentified; o__unidentified; f__unidentified; g__unidentified; s__unidentified
OTU_504	0	0	0	0	0	0	0	0	0	0	0	0	0	3.58166e-05	0	k__Fungi; p__Basidiomycota; c__Agaricomycetes; o__Sebacinales; f__Sebacinaceae; g__Sebacina; s__Sebacina_sp
OTU_505	0	0	0	0	0	0	0	3.58166e-05	0	0	0	0	0	0	0	k__Fungi; p__Chytridiomycota; c__Chytridiomycetes; o__Chytridiales; f__unidentified; g__unidentified; s__unidentified
OTU_506	0.0002149	0.00114613	3.58166e-05	0.000143266	0.000179083	3.58166e-05	0.00010745	0.00010745	0.00111032	0.000179083	7.16332e-05	3.58166e-05	0.000286533	0.000143266	3.58166e-05	k__Fungi; p__Ascomycota; c__Leotiomycetes; o__Helotiales; f__unidentified; g__unidentified; s__unidentified
OTU_507	0	0.0025788	3.58166e-05	0	3.58166e-05	0	0	0	0	0	0.000644699	0	3.58166e-05	0	0	k__Fungi; p__Ascomycota; c__Leotiomycetes; o__Helotiales; f__Helotiaceae; g__unidentified; s__unidentified
OTU_508	0.00010745	0.00121777	0	0.000286533	0.00010745	3.58166e-05	0.00010745	3.58166e-05	0.00010745	0.000250716	0.000250716	0.00010745	0.000608883	3.58166e-05	0	k__Fungi; p__Ascomycota; c__unidentified; o__unidentified; f__unidentified; g__unidentified; s__unidentified
OTU_509	0	0.000286533	3.58166e-05	0	3.58166e-05	0	0	0	0	0.000143266	0	7.16332e-05	0	7.16332e-05	0	k__Fungi; p__Ascomycota; c__Sordariomycetes; o__Microascales; f__Microascaceae; g__Gamsia; s__Gamsia_aggregata
OTU_51	0	3.58166e-05	0	0	0	0	3.58166e-05	0	3.58166e-05	0	0	0	0	3.58166e-05	0	k__Fungi; p__unidentified; c__unidentified; o__unidentified; f__unidentified; g__unidentified; s__unidentified
OTU_510	0.00010745	0.000465616	3.58166e-05	3.58166e-05	0	0	0	7.16332e-05	0	3.58166e-05	0.00010745	3.58166e-05	3.58166e-05	7.16332e-05	0	k__Fungi; p__Ascomycota; c__Sordariomycetes; o__Sordariales; f__Lasiosphaeriaceae; g__Podospora; s__Podospora_sp
OTU_511	0	0	0	0	3.58166e-05	0	0	0	0	0	0	3.58166e-05	0	3.58166e-05	0	k__Fungi; p__Basidiomycota; c__Microbotryomycetes; o__Sporidiobolales; f__unidentified; g__unidentified; s__unidentified
OTU_512	0	0	0	0	0	0	0	0	0	0	3.58166e-05	0	0	0	0	k__Fungi; p__unidentified; c__unidentified; o__unidentified; f__unidentified; g__unidentified; s__unidentified
OTU_513	0	7.16332e-05	0	0	0	0	0	0	0	0	0	0	0	0	0	k__Fungi; p__Chytridiomycota; c__unidentified; o__unidentified; f__unidentified; g__unidentified; s__unidentified
OTU_514	0	0	0	0	0	0	0	0	0	0	0	3.58166e-05	3.58166e-05	0	0	k__Fungi; p__Chytridiomycota; c__GS14; o__unidentified; f__unidentified; g__unidentified; s__unidentified
OTU_515	0	0	0	0	0	0	0	3.58166e-05	0	0	0	0	0	0	0	k__Fungi; p__Glomeromycota; c__Glomeromycetes; o__Glomerales; f__Glomeraceae; g__unidentified; s__unidentified
OTU_516	0.000286533	0.00154011	0.00010745	0	3.58166e-05	0	0	0.00100287	0.000393983	0.0180874	0.0709169	0.0155444	0.000895415	0.000501433	0.000752149	k__Fungi; p__unidentified; c__unidentified; o__unidentified; f__unidentified; g__unidentified; s__unidentified
OTU_517	0.0002149	0	0	0	0	0	0	0	0	0.000143266	0	0	0	0	0	k__Fungi; p__Rozellomycota; c__Rozellomycotina_cls_Incertae_sedis; o__GS04; f__unidentified; g__unidentified; s__unidentified
OTU_518	0	0	0	0	0	0	0	3.58166e-05	0	0	0	0	0	0	0	k__Fungi; p__Basidiomycota; c__Agaricomycetes; o__Agaricales; f__unidentified; g__unidentified; s__unidentified
OTU_519	3.58166e-05	0	0	3.58166e-05	0	0	0	0	3.58166e-05	0	0	0	0	0	0	k__Fungi; p__Chytridiomycota; c__unidentified; o__unidentified; f__unidentified; g__unidentified; s__unidentified
OTU_52	3.58166e-05	7.16332e-05	0	0	0	0	0	0	0	0	0	0	0	0	0	k__Fungi; p__Chytridiomycota; c__GS14; o__unidentified; f__unidentified; g__unidentified; s__unidentified
OTU_520	3.58166e-05	0.00311605	0	0	0	0	0	0	0	0	0.000752149	0	0	3.58166e-05	0	k__Fungi; p__Ascomycota; c__Sordariomycetes; o__Microascales; f__Microascaceae; g__Gamsia; s__Gamsia_aggregata
OTU_522	0	0	0	0	0	0	0	0	0	0.000358166	0	0.000680516	0	0	0	k__Fungi; p__Ascomycota; c__Dothideomycetes; o__Capnodiales; f__Cladosporiaceae; g__Cladosporium; s__Cladosporium_halotolerans
OTU_523	0.000716332	0.00222063	0.000358166	0.000393983	0.00010745	0.000358166	0.000859599	0.000823782	0.000859599	0.000644699	0.000501433	0.000573066	0.000429799	0.000429799	0.000716332	k__Fungi; p__unidentified; c__unidentified; o__unidentified; f__unidentified; g__unidentified; s__unidentified
OTU_524	7.16332e-05	0.000143266	0	7.16332e-05	0	0	0.00010745	3.58166e-05	0	3.58166e-05	0	0	0	0	0	k__Fungi; p__Zoopagomycota; c__unidentified; o__unidentified; f__unidentified; g__unidentified; s__unidentified
OTU_525	0	0	0	0	0	0	0	0	0	0	3.58166e-05	0	0	0	0	k__Fungi; p__Ascomycota; c__Sordariomycetes; o__Hypocreales; f__Bionectriaceae; g__Clonostachys; s__Clonostachys_sp
OTU_526	0	7.16332e-05	0	3.58166e-05	0	0	0	3.58166e-05	0	3.58166e-05	3.58166e-05	0	0	0	3.58166e-05	k__Fungi; p__Ascomycota; c__Sordariomycetes; o__Hypocreales; f__unidentified; g__unidentified; s__unidentified
OTU_527	0	0	3.58166e-05	0	0	0	0	0	0	0	3.58166e-05	3.58166e-05	0	0	0	k__Fungi; p__Ascomycota; c__Leotiomycetes; o__Helotiales; f__Helotiaceae; g__Allophylaria; s__Allophylaria_subliciformis
OTU_528	0	0	0	0	0	0	0	0	0	0	7.16332e-05	3.58166e-05	0	0	0	k__Fungi; p__unidentified; c__unidentified; o__unidentified; f__unidentified; g__unidentified; s__unidentified
OTU_529	0	0	0	0	0	0	0	0	0	0	0	3.58166e-05	0	3.58166e-05	0	k__Fungi; p__Ascomycota; c__Sordariomycetes; o__Hypocreales; f__Nectriaceae; g__unidentified; s__unidentified
OTU_53	0	0.00010745	0	0	0	0	0	0	0	0	0	0	0	0	0	k__Fungi; p__Chytridiomycota; c__GS14; o__unidentified; f__unidentified; g__unidentified; s__unidentified
OTU_530	0	0	0	0	0	0	0	0	0	0	0	3.58166e-05	0	7.16332e-05	0	k__Fungi; p__unidentified; c__unidentified; o__unidentified; f__unidentified; g__unidentified; s__unidentified
OTU_531	0	0	0	0	0	0	0	0	0	0	0	0	0	3.58166e-05	0	k__Fungi; p__Ascomycota; c__Dothideomycetes; o__Pleosporales; f__unidentified; g__unidentified; s__unidentified
OTU_532	0.000250716	0.000644699	3.58166e-05	0.000179083	0.00146848	0.00010745	0	0.000143266	0.0002149	0.000143266	0.00032235	7.16332e-05	0.00010745	0.0010745	0.000250716	k__Fungi; p__unidentified; c__unidentified; o__unidentified; f__unidentified; g__unidentified; s__unidentified
OTU_533	0	0	0	0	0	0	0	0	0	0.000393983	0	7.16332e-05	0	0	0	k__Fungi; p__Ascomycota; c__Eurotiomycetes; o__Eurotiales; f__Aspergillaceae; g__Aspergillus; s__Aspergillus_versicolor
OTU_534	3.58166e-05	0.000143266	0	0	0.00010745	3.58166e-05	0	3.58166e-05	3.58166e-05	3.58166e-05	0	0	3.58166e-05	0	0.000143266	k__Fungi; p__Ascomycota; c__Sordariomycetes; o__Hypocreales; f__Clavicipitaceae; g__unidentified; s__unidentified
OTU_535	3.58166e-05	0.000143266	0	0.00010745	3.58166e-05	0	0	7.16332e-05	3.58166e-05	0	0	0	0.000250716	0	0	k__Fungi; p__Ascomycota; c__Leotiomycetes; o__Helotiales; f__unidentified; g__unidentified; s__unidentified
OTU_536	0.00010745	7.16332e-05	0	3.58166e-05	7.16332e-05	0	7.16332e-05	0	0	0	0	0	0	3.58166e-05	0	k__Fungi; p__Ascomycota; c__Dothideomycetes; o__Pleosporales; f__Massarinaceae; g__Stagonospora; s__Stagonospora_trichophoricola
OTU_537	0	0	0	0	0	0	0	0	0	0	0	0	0	7.16332e-05	0	k__Fungi; p__Ascomycota; c__Eurotiomycetes; o__Eurotiales; f__Aspergillaceae; g__Aspergillus; s__Aspergillus_sp
OTU_538	0	3.58166e-05	0	0	0	0	0	0	0	0	0	0	0	0	0	k__Fungi; p__Ascomycota; c__Leotiomycetes; o__Helotiales; f__unidentified; g__unidentified; s__unidentified
OTU_539	0	7.16332e-05	0	0	0	0	0	0	0	0	0	0	0	0	0	k__Fungi; p__Ascomycota; c__Leotiomycetes; o__Helotiales; f__unidentified; g__unidentified; s__unidentified
OTU_540	0	0	0	0	0	0	0	3.58166e-05	0	0	0	0	0	0	0	k__Fungi; p__Ascomycota; c__Sordariomycetes; o__Hypocreales; f__Nectriaceae; g__Cosmospora; s__Cosmospora_arxii
OTU_542	0	0.000250716	0	0	3.58166e-05	3.58166e-05	3.58166e-05	0.00164756	0	0	3.58166e-05	0	3.58166e-05	0	0	k__Fungi; p__Basidiomycota; c__Tremellomycetes; o__Filobasidiales; f__Filobasidiaceae; g__Naganishia; s__Naganishia_adeliensis
OTU_543	3.58166e-05	0.000143266	0	3.58166e-05	0	0	0	7.16332e-05	3.58166e-05	0	7.16332e-05	0	0	0	3.58166e-05	k__Fungi; p__unidentified; c__unidentified; o__unidentified; f__unidentified; g__unidentified; s__unidentified
OTU_544	0	0	3.58166e-05	0	3.58166e-05	7.16332e-05	0	0	0	0	0	0	0	0	3.58166e-05	k__Fungi; p__Basidiomycota; c__Tremellomycetes; o__Holtermanniales; f__Holtermanniales_fam_Incertae_sedis; g__Holtermanniella; s__Holtermanniella_takashimae
OTU_545	0	0	0	0	0	0	0	3.58166e-05	0	3.58166e-05	3.58166e-05	0	0	0	0	k__Fungi; p__Ascomycota; c__Sordariomycetes; o__Hypocreales; f__Hypocreales_fam_Incertae_sedis; g__Myxocephala; s__Myxocephala_albida
OTU_546	0	0	0	3.58166e-05	0	0	0	0	0	3.58166e-05	3.58166e-05	0	0	0	0	k__Fungi; p__Ascomycota; c__Sordariomycetes; o__Sordariales; f__Lasiosphaeriaceae; g__Podospora; s__Podospora_decipiens
OTU_548	7.16332e-05	0.000179083	0	7.16332e-05	0.00103868	3.58166e-05	0.000143266	3.58166e-05	7.16332e-05	0.00010745	3.58166e-05	3.58166e-05	0.00010745	0.00114613	0.00010745	k__Fungi; p__Ascomycota; c__Dothideomycetes; o__Pleosporales; f__Massarinaceae; g__Stagonospora; s__Stagonospora_perfecta
OTU_549	0	0	0	0	0	0	3.58166e-05	0	0	0	0	0	0	0	0	k__Fungi; p__Ascomycota; c__Eurotiomycetes; o__Chaetothyriales; f__Herpotrichiellaceae; g__Heteroconium; s__Heteroconium_sp
OTU_55	7.16332e-05	0	0	0	0	0	0	0	0	0	0	0	0	0	0	k__Fungi; p__Kickxellomycota; c__unidentified; o__unidentified; f__unidentified; g__unidentified; s__unidentified
OTU_550	0.000143266	0.000501433	3.58166e-05	0.000179083	7.16332e-05	3.58166e-05	0.00010745	0.000286533	7.16332e-05	0.000393983	0.000358166	0.0002149	0.000393983	0.000179083	7.16332e-05	k__Fungi; p__unidentified; c__unidentified; o__unidentified; f__unidentified; g__unidentified; s__unidentified
OTU_551	0	0	0	3.58166e-05	0	0	0	0	0	0	0	0	0	0	0	k__Fungi; p__Ascomycota; c__Dothideomycetes; o__Pleosporales; f__Phaeosphaeriaceae; g__Juncaceicola; s__Juncaceicola_achilleae
OTU_552	0	0	0	0	3.58166e-05	0	0	0	0	0	0	0	0	0	0	k__Fungi; p__Basidiomycota; c__Tremellomycetes; o__Filobasidiales; f__Filobasidiaceae; g__Naganishia; s__Naganishia_liquefaciens
OTU_553	0	7.16332e-05	0	3.58166e-05	0	0	0	0	0	3.58166e-05	0	3.58166e-05	0	3.58166e-05	0	k__Fungi; p__Ascomycota; c__Sordariomycetes; o__Hypocreales; f__Nectriaceae; g__Dialonectria; s__Dialonectria_ullevolea
OTU_554	0	0.000393983	0	0	0	0	3.58166e-05	0	0	0	3.58166e-05	0	0	0	0	k__Fungi; p__unidentified; c__unidentified; o__unidentified; f__unidentified; g__unidentified; s__unidentified
OTU_555	0.00010745	7.16332e-05	0	0	0	0	0	3.58166e-05	0	0.000143266	7.16332e-05	3.58166e-05	0	0	0	k__Fungi; p__Basidiomycota; c__Microbotryomycetes; o__Leucosporidiales; f__unidentified; g__unidentified; s__unidentified
OTU_556	0	0	0	0	0	0	0	3.58166e-05	0	0	0	0	3.58166e-05	0	0	k__Fungi; p__Ascomycota; c__Sordariomycetes; o__Hypocreales; f__Nectriaceae; g__unidentified; s__unidentified
OTU_557	3.58166e-05	3.58166e-05	0	0	0	0	0	0	0	0	0	0	0	0	0	k__Fungi; p__Ascomycota; c__Dothideomycetes; o__Pleosporales; f__unidentified; g__unidentified; s__unidentified
OTU_558	3.58166e-05	0	0	3.58166e-05	0	0	0	0	0	0	0	3.58166e-05	0	3.58166e-05	0	k__Fungi; p__Ascomycota; c__Dothideomycetes; o__Pleosporales; f__Massarinaceae; g__Stagonospora; s__Stagonospora_pseudocaricis
OTU_561	0	0	0	0	0	0	0	0	0	0	0	0	3.58166e-05	0	0	k__Fungi; p__Ascomycota; c__Sordariomycetes; o__Sordariales; f__Lasiosphaeriaceae; g__Lasiosphaeria; s__Lasiosphaeria_lanuginosa
OTU_562	0	0	0	0	0	0	0	0	0	3.58166e-05	0	0	0	0	3.58166e-05	k__Fungi; p__Ascomycota; c__Sordariomycetes; o__Hypocreales; f__Nectriaceae; g__unidentified; s__unidentified
OTU_563	7.16332e-05	0	0	3.58166e-05	0	0	0	3.58166e-05	0	0	0	0	0	0	0	k__Fungi; p__unidentified; c__unidentified; o__unidentified; f__unidentified; g__unidentified; s__unidentified
OTU_564	3.58166e-05	0	0	0	0	0	3.58166e-05	0	0	0	0	0	0	3.58166e-05	0	k__Fungi; p__Basidiomycota; c__Tremellomycetes; o__Filobasidiales; f__Filobasidiaceae; g__Filobasidium; s__Filobasidium_chernovii
OTU_565	0	0.00239971	0	0	0	0	0	0	0	3.58166e-05	0.000680516	0	0	3.58166e-05	0	k__Fungi; p__Ascomycota; c__Sordariomycetes; o__Chaetosphaeriales; f__Chaetosphaeriaceae; g__Chaetosphaeria; s__Chaetosphaeria_sp
OTU_566	0	0	3.58166e-05	0	0	0	0	0	3.58166e-05	0	0	0	0	0	0	k__Fungi; p__Basidiomycota; c__Microbotryomycetes; o__Sporidiobolales; f__Sporidiobolaceae; g__Rhodotorula; s__Rhodotorula_mucilaginosa
OTU_568	0	0.00010745	0	0	0	3.58166e-05	0	3.58166e-05	0	3.58166e-05	0	0	0	0	0	k__Fungi; p__Ascomycota; c__Sordariomycetes; o__Sordariales; f__Lasiosphaeriaceae; g__Schizothecium; s__Schizothecium_sp
OTU_569	0	0.000501433	3.58166e-05	3.58166e-05	3.58166e-05	0	0	0	0	0	0.000179083	0.000143266	3.58166e-05	0	0	k__Fungi; p__Basidiomycota; c__Agaricomycetes; o__Agaricales; f__Clavariaceae; g__Clavaria; s__Clavaria_sp
OTU_57	0	0	0.00010745	0	0	0	0	0	0	0	0	0.00010745	0	0	0	k__Fungi; p__Basidiomycota; c__Agaricomycetes; o__Agaricales; f__Agaricaceae; g__Agaricus; s__Agaricus_griseicephalus
OTU_570	0	0	0	0	0	0	0	3.58166e-05	7.16332e-05	0	0	3.58166e-05	0	0	0	k__Fungi; p__Mortierellomycota; c__Mortierellomycetes; o__Mortierellales; f__Mortierellaceae; g__Mortierella; s__Mortierella_sp
OTU_571	0	0	0	0	0	0	3.58166e-05	0	0	0	0	0	0	0	0	k__Fungi; p__Ascomycota; c__Leotiomycetes; o__Helotiales; f__Hyaloscyphaceae; g__unidentified; s__unidentified
OTU_573	0	0	0	0	0	0	0	0	0	0	0	0	0	0	3.58166e-05	k__Fungi; p__Ascomycota; c__Sordariomycetes; o__Xylariales; f__Xylariales_fam_Incertae_sedis; g__Phialemoniopsis; s__Phialemoniopsis_pluriloculosa
OTU_574	0	0	0	0	0	0	3.58166e-05	0	0	0	0	0	0	0	0	k__Fungi; p__Ascomycota; c__Dothideomycetes; o__Pleosporales; f__Periconiaceae; g__Periconia; s__Periconia_sp
OTU_575	0.0002149	0.000967049	3.58166e-05	0.000179083	0.00032235	0	0.00010745	7.16332e-05	0.000143266	0.000393983	0.000429799	0.0002149	0.000573066	0.000250716	0.00010745	k__Fungi; p__unidentified; c__unidentified; o__unidentified; f__unidentified; g__unidentified; s__unidentified
OTU_576	0.000250716	0.000179083	0	7.16332e-05	7.16332e-05	0.00168338	7.16332e-05	7.16332e-05	0	7.16332e-05	3.58166e-05	3.58166e-05	0.00010745	3.58166e-05	0.00222063	k__Fungi; p__Basidiomycota; c__Tremellomycetes; o__Cystofilobasidiales; f__Mrakiaceae; g__Tausonia; s__Tausonia_pullulans
OTU_577	3.58166e-05	3.58166e-05	7.16332e-05	0	3.58166e-05	3.58166e-05	3.58166e-05	0	0.000250716	0	0	0	0	0	3.58166e-05	k__Fungi; p__Mortierellomycota; c__Mortierellomycetes; o__Mortierellales; f__Mortierellaceae; g__Mortierella; s__Mortierella_fimbricystis
OTU_578	0	0	3.58166e-05	0	0	0	0	0	3.58166e-05	0	0	0.000429799	0	0	0	k__Fungi; p__Ascomycota; c__Dothideomycetes; o__Pleosporales; f__Cucurbitariaceae; g__Neocucurbitaria; s__Neocucurbitaria_vachelliae
OTU_58	7.16332e-05	0	3.58166e-05	0	0	0	0	0.0002149	0.0002149	0.0112822	0.000358166	0.0140401	0.000644699	0.000143266	0.000250716	k__Fungi; p__Ascomycota; c__Dothideomycetes; o__Venturiales; f__Sympoventuriaceae; g__unidentified; s__unidentified
OTU_580	0	0	0	0	0	0	0	3.58166e-05	0	0	0	0	0	0	0	k__Fungi; p__unidentified; c__unidentified; o__unidentified; f__unidentified; g__unidentified; s__unidentified
OTU_581	3.58166e-05	3.58166e-05	0.00010745	0	0	0	0	0	0	0	0	7.16332e-05	0	0	0	k__Fungi; p__Basidiomycota; c__Agaricomycetes; o__Agaricales; f__Clavariaceae; g__Clavaria; s__Clavaria_sp
OTU_584	0	0	0	0	0	0	0	0	0	0	0	0.00010745	0	0	0	k__Fungi; p__unidentified; c__unidentified; o__unidentified; f__unidentified; g__unidentified; s__unidentified
OTU_585	0	0	0	0	0	0	0	0	0	0.000143266	0	0	0	0	0	k__Fungi; p__Ascomycota; c__Sordariomycetes; o__Glomerellales; f__Plectosphaerellaceae; g__unidentified; s__unidentified
OTU_586	0	0	0	0	3.58166e-05	0	0	0	0	0	0	0	3.58166e-05	0	0	k__Fungi; p__Mortierellomycota; c__Mortierellomycetes; o__Mortierellales; f__Mortierellaceae; g__Mortierella; s__Mortierella_sp
OTU_587	3.58166e-05	7.16332e-05	0	0.00032235	0	0	0	0	0	3.58166e-05	0	0	0	0	0	k__Fungi; p__Ascomycota; c__Sordariomycetes; o__Microascales; f__Microascaceae; g__Lophotrichus; s__Lophotrichus_fimeti
OTU_588	0	0	0	0	0	0	0	0	0	3.58166e-05	0	0	0	0	0	k__Fungi; p__unidentified; c__unidentified; o__unidentified; f__unidentified; g__unidentified; s__unidentified
OTU_589	0	0	0	0	0	0	0	0	7.16332e-05	0	7.16332e-05	0	0	0	0	k__Fungi; p__unidentified; c__unidentified; o__unidentified; f__unidentified; g__unidentified; s__unidentified
OTU_59	0	0	0	0	0	0	0	0	0	0.000143266	0	0.000644699	0	0	0	k__Fungi; p__Ascomycota; c__Dothideomycetes; o__Venturiales; f__Sympoventuriaceae; g__Ochroconis; s__Ochroconis_mirabilis
OTU_590	0	0.000358166	0	0	0	0	0	0	0	0	7.16332e-05	0	0	0	0	k__Fungi; p__Mortierellomycota; c__Mortierellomycetes; o__Mortierellales; f__Mortierellaceae; g__Mortierella; s__Mortierella_sp
OTU_591	0	0	0	0	3.58166e-05	0	0	0	0	0	0	0	0	0	0	k__Fungi; p__Ascomycota; c__Leotiomycetes; o__Helotiales; f__Sclerotiniaceae; g__Botrytis; s__Botrytis_californica
OTU_592	0	0	0	0	0	0	0	0	0	3.58166e-05	0	0	0	0	0	k__Fungi; p__Ascomycota; c__Sordariomycetes; o__Xylariales; f__Xylariales_fam_Incertae_sedis; g__Phialemoniopsis; s__Phialemoniopsis_pluriloculosa
OTU_594	0	0	0	0	0	0	0	0	0	0	0	3.58166e-05	0	0	3.58166e-05	k__Fungi; p__Ascomycota; c__Sordariomycetes; o__Hypocreales; f__unidentified; g__unidentified; s__unidentified
OTU_595	0	0	0	0	0	0	0	3.58166e-05	0	0	0	0	0	0	0	k__Fungi; p__Ascomycota; c__Dothideomycetes; o__Dothideomycetes_ord_Incertae_sedis; f__Eremomycetaceae; g__Rhexothecium; s__Rhexothecium_sp
OTU_596	0	0.000179083	7.16332e-05	0	3.58166e-05	7.16332e-05	0	0.000608883	0	3.58166e-05	3.58166e-05	0	0	3.58166e-05	3.58166e-05	k__Fungi; p__Ascomycota; c__Dothideomycetes; o__Pleosporales; f__Sporormiaceae; g__Preussia; s__Preussia_tetramera
OTU_597	0	0.000143266	0	3.58166e-05	0	0	0	0.000644699	0	0	0	0	0	0	0	k__Fungi; p__Mortierellomycota; c__Mortierellomycetes; o__Mortierellales; f__Mortierellaceae; g__Mortierella; s__Mortierella_zonata
OTU_598	0	0	0	0	0	0	0	0	0	0	0	0.000143266	0	0	0	k__Fungi; p__Ascomycota; c__Dothideomycetes; o__Capnodiales; f__Cladosporiaceae; g__Cladosporium; s__Cladosporium_cladosporioides
OTU_599	0	0.00010745	7.16332e-05	0.000250716	3.58166e-05	0	0	3.58166e-05	0	0	0	0	0.000537249	0	0	k__Fungi; p__unidentified; c__unidentified; o__unidentified; f__unidentified; g__unidentified; s__unidentified
OTU_6	0.000644699	0.0110673	0.00558739	0.00200573	0.00229226	0.00143266	0.0030086	0.00304441	0.00325931	0.00125358	0.00293696	0.00508596	0.00196991	0.00232808	0.00243553	k__Fungi; p__Ascomycota; c__unidentified; o__unidentified; f__unidentified; g__unidentified; s__unidentified
OTU_60	0.000143266	0.000286533	0	0.000752149	3.58166e-05	3.58166e-05	0	0	0	0.000179083	0	0	0.000680516	7.16332e-05	3.58166e-05	k__Fungi; p__Basidiomycota; c__Agaricomycetes; o__Agaricales; f__Lycoperdaceae; g__Bovista; s__Bovista_cretacea
OTU_600	0	0	0	0	0	0	0	3.58166e-05	0	0	0	0	0	0	0	k__Fungi; p__Ascomycota; c__Geoglossomycetes; o__Geoglossales; f__Geoglossaceae; g__Geoglossum; s__Geoglossum_dunense
OTU_601	0	3.58166e-05	0	0	7.16332e-05	0	0	0	0	0	0	0	0	0	0	k__Fungi; p__Basidiomycota; c__Agaricomycetes; o__Agaricales; f__Clavariaceae; g__Clavaria; s__Clavaria_falcata
OTU_602	3.58166e-05	0	0	0	0	0	0	0	0	0	0	0	0	0	0	k__Fungi; p__unidentified; c__unidentified; o__unidentified; f__unidentified; g__unidentified; s__unidentified
OTU_603	0	0	3.58166e-05	0	3.58166e-05	0	0	0	0	0	0	7.16332e-05	3.58166e-05	0	0	k__Fungi; p__Ascomycota; c__Sordariomycetes; o__Xylariales; f__unidentified; g__unidentified; s__unidentified
OTU_605	0	0	0	0	0	3.58166e-05	0	0	0	0	0	0	0	0	0	k__Fungi; p__Ascomycota; c__Dothideomycetes; o__Pleosporales; f__Sporormiaceae; g__Westerdykella; s__Westerdykella_angulata
OTU_606	0	0	0	0	0	3.58166e-05	0	0	3.58166e-05	0	0	0	0	0	0	k__Fungi; p__Glomeromycota; c__Paraglomeromycetes; o__Paraglomerales; f__unidentified; g__unidentified; s__unidentified
OTU_607	0	7.16332e-05	3.58166e-05	0	3.58166e-05	0.000143266	3.58166e-05	3.58166e-05	0	0	3.58166e-05	3.58166e-05	0	0	0.000537249	k__Fungi; p__Basidiomycota; c__Agaricomycetes; o__Agaricales; f__Clavariaceae; g__Clavaria; s__Clavaria_tenuipes
OTU_608	0	0	0	0.000179083	3.58166e-05	0.000393983	0	0	0	0	0	0	0.00010745	0	0.000393983	k__Fungi; p__Glomeromycota; c__Archaeosporomycetes; o__Archaeosporales; f__unidentified; g__unidentified; s__unidentified
OTU_609	0	0.00118195	7.16332e-05	0.00010745	0.0002149	7.16332e-05	3.58166e-05	0.000143266	3.58166e-05	7.16332e-05	0.0002149	0	0.000179083	0.000143266	0	k__Fungi; p__Mortierellomycota; c__Mortierellomycetes; o__Mortierellales; f__Mortierellaceae; g__Mortierella; s__Mortierella_elongata
OTU_61	0	0	0	0	0	0	0	0	0	0	0	0.0002149	0	0	0	k__Fungi; p__Ascomycota; c__Dothideomycetes; o__Venturiales; f__Sympoventuriaceae; g__Ochroconis; s__Ochroconis_mirabilis
OTU_610	0	0.000358166	0	0	0	0	0	0	0	0	7.16332e-05	3.58166e-05	0	0	0	k__Fungi; p__Ascomycota; c__Sordariomycetes; o__Hypocreales; f__Stachybotryaceae; g__Achroiostachys; s__Achroiostachys_humicola
OTU_611	3.58166e-05	0	0	0	3.58166e-05	0	7.16332e-05	0	3.58166e-05	3.58166e-05	3.58166e-05	0	0	0.000179083	0	k__Fungi; p__Ascomycota; c__Leotiomycetes; o__Helotiales; f__Sclerotiniaceae; g__Botrytis; s__Botrytis_cinerea
OTU_612	0	0	3.58166e-05	3.58166e-05	0	0	0	0	0	0	0	3.58166e-05	3.58166e-05	0	0	k__Fungi; p__Ascomycota; c__Leotiomycetes; o__Helotiales; f__Sclerotiniaceae; g__Monilinia; s__Monilinia_polystroma
OTU_613	3.58166e-05	0.000143266	0	0	0	0	0	0	0	0	3.58166e-05	0	0	0	0	k__Fungi; p__unidentified; c__unidentified; o__unidentified; f__unidentified; g__unidentified; s__unidentified
OTU_614	0	0	0	0	0	0	0	0	7.16332e-05	0	0	7.16332e-05	0	0	3.58166e-05	k__Fungi; p__Basidiomycota; c__Agaricomycetes; o__Boletales; f__Boletaceae; g__Pulchroboletus; s__Pulchroboletus_roseoalbidus
OTU_615	0	0	0	0	0	0	0	0	0	0	3.58166e-05	0	0	0	0	k__Fungi; p__Ascomycota; c__Dothideomycetes; o__Pleosporales; f__Melanommataceae; g__unidentified; s__unidentified
OTU_616	0	0	0	0	3.58166e-05	7.16332e-05	0	0	0	0	0	7.16332e-05	0	3.58166e-05	3.58166e-05	k__Fungi; p__Ascomycota; c__Sordariomycetes; o__Sordariales; f__Lasiosphaeriaceae; g__Podospora; s__Podospora_sp
OTU_617	0	0	0	3.58166e-05	0	0	0	0	0	0	0	0	3.58166e-05	0	0	k__Fungi; p__Ascomycota; c__Dothideomycetes; o__Pleosporales; f__Sporormiaceae; g__Preussia; s__Preussia_tetramera
OTU_618	0	0	0	0	0	0	0	0	0	3.58166e-05	0	7.16332e-05	0	0	0	k__Fungi; p__Ascomycota; c__Sordariomycetes; o__Xylariales; f__Xylariaceae; g__Lopadostoma; s__Lopadostoma_polynesium
OTU_619	0	0	0	0	0	0	0	0	0	0	0.00032235	0	0	0	0	k__Fungi; p__Basidiomycota; c__Microbotryomycetes; o__Microbotryomycetes_ord_Incertae_sedis; f__Chrysozymaceae; g__Sampaiozyma; s__Sampaiozyma_sp
OTU_62	0	0	0	0	0	0	0	0	0	0.00010745	0	0.000608883	0	0	0	k__Fungi; p__Ascomycota; c__Dothideomycetes; o__Venturiales; f__Sympoventuriaceae; g__unidentified; s__unidentified
OTU_620	0	0.000179083	0	0	0	0	0	0	0	0	7.16332e-05	0	0	0	0	k__Fungi; p__Mortierellomycota; c__Mortierellomycetes; o__Mortierellales; f__Mortierellaceae; g__Mortierella; s__Mortierella_sp
OTU_621	0	0	0	0	0.000143266	0	0	0	0	0	0	0	0	0	0	k__Fungi; p__Ascomycota; c__Sordariomycetes; o__Sordariales; f__Sordariales_fam_Incertae_sedis; g__Papulaspora; s__Papulaspora_funabasensis
OTU_622	0	0	0	0	0	0	0	0	0	0	0	0	3.58166e-05	0	0	k__Fungi; p__Glomeromycota; c__Archaeosporomycetes; o__Archaeosporales; f__unidentified; g__unidentified; s__unidentified
OTU_623	0	3.58166e-05	0	0	0	0	0	3.58166e-05	0	0	0	0	0	0	0	k__Fungi; p__unidentified; c__unidentified; o__unidentified; f__unidentified; g__unidentified; s__unidentified
OTU_624	0	0	3.58166e-05	0	0	0	0	0	0	0	0	0	0	0	0	k__Fungi; p__unidentified; c__unidentified; o__unidentified; f__unidentified; g__unidentified; s__unidentified
OTU_625	0	0	0	0	0	0	0	0	0	0	0.0002149	3.58166e-05	3.58166e-05	0	3.58166e-05	k__Fungi; p__Basidiomycota; c__Cystobasidiomycetes; o__Cystobasidiomycetes_ord_Incertae_sedis; f__Symmetrosporaceae; g__Symmetrospora; s__Symmetrospora_coprosmae
OTU_626	0	0	0	0	0	0	0.000501433	0	0	0	0	0	0	0	0	k__Fungi; p__Basidiomycota; c__Agaricomycetes; o__Agaricales; f__Clavariaceae; g__Hodophilus; s__Hodophilus_hymenocystis
OTU_627	0	0	0	0	0	0	0	0	0	3.58166e-05	0	0	0	0	0	k__Fungi; p__Rozellomycota; c__unidentified; o__unidentified; f__unidentified; g__unidentified; s__unidentified
OTU_628	0	0	0	0	3.58166e-05	0	0	0	0	0	0	0	0	0	0	k__Fungi; p__Ascomycota; c__Dothideomycetes; o__Pleosporales; f__Lophiostomataceae; g__Biappendiculispora; s__Biappendiculispora_sp
OTU_629	3.58166e-05	0.000179083	0	3.58166e-05	0	0	0	0.000429799	0	3.58166e-05	0.00010745	3.58166e-05	0.000179083	0.000143266	3.58166e-05	k__Fungi; p__Ascomycota; c__unidentified; o__unidentified; f__unidentified; g__unidentified; s__unidentified
OTU_63	7.16332e-05	0.000143266	0.0002149	0	0	0	0	0.000680516	0.000537249	0.010351	0.00848854	0.0482092	0.00157593	0.000358166	0.000608883	k__Fungi; p__Ascomycota; c__Dothideomycetes; o__Venturiales; f__Sympoventuriaceae; g__Ochroconis; s__Ochroconis_mirabilis
OTU_630	0	0.00010745	7.16332e-05	7.16332e-05	3.58166e-05	0	3.58166e-05	0.000179083	0	0	3.58166e-05	3.58166e-05	0.00010745	0	0	k__Fungi; p__unidentified; c__unidentified; o__unidentified; f__unidentified; g__unidentified; s__unidentified
OTU_631	3.58166e-05	0	0	0	0	0	0	0	0	3.58166e-05	0	0	0	0	0	k__Fungi; p__Ascomycota; c__Sordariomycetes; o__Hypocreales; f__Hypocreales_fam_Incertae_sedis; g__Acremonium; s__Acremonium_furcatum
OTU_632	0	0	0	0	0	7.16332e-05	0	0	0	0	0	0	3.58166e-05	0	7.16332e-05	k__Fungi; p__Glomeromycota; c__Archaeosporomycetes; o__Archaeosporales; f__Archaeosporaceae; g__unidentified; s__unidentified
OTU_633	0	0	0	0	0	0	0	0	0	0	3.58166e-05	3.58166e-05	7.16332e-05	0	7.16332e-05	k__Fungi; p__Ascomycota; c__unidentified; o__unidentified; f__unidentified; g__unidentified; s__unidentified
OTU_634	0	0	0	0	0	0	0	0	0	0	0	0	0	0	3.58166e-05	k__Fungi; p__unidentified; c__unidentified; o__unidentified; f__unidentified; g__unidentified; s__unidentified
OTU_635	0	0	7.16332e-05	0	0	0	0	0	0	0	0	0	0	3.58166e-05	3.58166e-05	k__Fungi; p__Ascomycota; c__Sordariomycetes; o__Sordariales; f__Lasiosphaeriaceae; g__unidentified; s__unidentified
OTU_636	0	3.58166e-05	0	0	0	0	0	0	0	0	0	0	0	0	0	k__Fungi; p__unidentified; c__unidentified; o__unidentified; f__unidentified; g__unidentified; s__unidentified
OTU_637	0	0	0	0	0	0	0	3.58166e-05	0	0	0	0	3.58166e-05	0	0	k__Fungi; p__Mortierellomycota; c__Mortierellomycetes; o__Mortierellales; f__Mortierellaceae; g__Mortierella; s__Mortierella_elongata
OTU_638	0.00032235	0.00143266	0	0.000358166	0.000179083	3.58166e-05	0.00010745	0.00010745	0	0.0002149	0.000250716	0.00010745	0.000286533	0.00010745	7.16332e-05	k__Fungi; p__unidentified; c__unidentified; o__unidentified; f__unidentified; g__unidentified; s__unidentified
OTU_639	0	0.000859599	0	0	0.00010745	0	7.16332e-05	7.16332e-05	0	3.58166e-05	0.000143266	3.58166e-05	0	0	3.58166e-05	k__Fungi; p__unidentified; c__unidentified; o__unidentified; f__unidentified; g__unidentified; s__unidentified
OTU_64	0	3.58166e-05	0	0	0	0	0	0	0	0	0	0	0	0	0.00010745	k__Fungi; p__Basidiomycota; c__Agaricomycetes; o__Agaricales; f__Lycoperdaceae; g__Holocotylon; s__Holocotylon_brandegeeanum
OTU_640	7.16332e-05	0.000143266	7.16332e-05	7.16332e-05	3.58166e-05	0.00010745	3.58166e-05	3.58166e-05	0	0.00010745	3.58166e-05	3.58166e-05	0.00010745	0	0.000179083	k__Fungi; p__unidentified; c__unidentified; o__unidentified; f__unidentified; g__unidentified; s__unidentified
OTU_641	0	7.16332e-05	3.58166e-05	3.58166e-05	3.58166e-05	0	0	0	0	0	0	3.58166e-05	0	0	0	k__Fungi; p__unidentified; c__unidentified; o__unidentified; f__unidentified; g__unidentified; s__unidentified
OTU_642	3.58166e-05	0	0	0	0	0	0	3.58166e-05	0	0	0	0	0	0	0	k__Fungi; p__Ascomycota; c__Sordariomycetes; o__Coniochaetales; f__unidentified; g__unidentified; s__unidentified
OTU_643	0	0.00010745	0	3.58166e-05	0	0	0	0	0	0	7.16332e-05	0	0	0	0	k__Fungi; p__Ascomycota; c__Dothideomycetes; o__Dothideomycetes_ord_Incertae_sedis; f__Eremomycetaceae; g__Eremomyces; s__Eremomyces_bilateralis
OTU_644	0	0	0	0	0	0	3.58166e-05	0	3.58166e-05	0	3.58166e-05	0	0	0	0	k__Fungi; p__Ascomycota; c__Sordariomycetes; o__Hypocreales; f__Clavicipitaceae; g__unidentified; s__unidentified
OTU_645	0	0	0	3.58166e-05	0	0	0	0	0	0	0	0	3.58166e-05	0	0	k__Fungi; p__unidentified; c__unidentified; o__unidentified; f__unidentified; g__unidentified; s__unidentified
OTU_646	0	0	0	0	0	0	0	0	3.58166e-05	0	0	0	0	0.00010745	0	k__Fungi; p__Ascomycota; c__Eurotiomycetes; o__Eurotiales; f__Aspergillaceae; g__unidentified; s__unidentified
OTU_647	0.00010745	0.000895415	3.58166e-05	0.0002149	7.16332e-05	0	7.16332e-05	0	3.58166e-05	0.000143266	0.000250716	0	0.000179083	0	7.16332e-05	k__Fungi; p__Ascomycota; c__Dothideomycetes; o__Pleosporales; f__Sporormiaceae; g__unidentified; s__unidentified
OTU_648	0	0	0	0	0	0	0	0	0	0	0	7.16332e-05	0	0	0	k__Fungi; p__Ascomycota; c__unidentified; o__unidentified; f__unidentified; g__unidentified; s__unidentified
OTU_649	0	0.000143266	0	0	0	0	0	0	0	0	3.58166e-05	0	0	0	0	k__Fungi; p__Ascomycota; c__Sordariomycetes; o__Hypocreales; f__Hypocreales_fam_Incertae_sedis; g__Pseudoacremonium; s__Pseudoacremonium_sacchari
OTU_65	0	0	0	0.000250716	0	0	0	0	3.58166e-05	0	0	0	0.000250716	0	0	k__Fungi; p__Kickxellomycota; c__Kickxellomycetes; o__Kickxellales; f__Kickxellaceae; g__Ramicandelaber; s__Ramicandelaber_taiwanensis
OTU_650	0	0.000250716	0	0	0	0	0	0	0	0	0	0	0	0	0	k__Fungi; p__Ascomycota; c__Dothideomycetes; o__Capnodiales; f__Mycosphaerellaceae; g__Mycocentrospora; s__Mycocentrospora_sp
OTU_651	7.16332e-05	3.58166e-05	0	3.58166e-05	3.58166e-05	0	0	0	0	0	0	3.58166e-05	3.58166e-05	0	0	k__Fungi; p__Ascomycota; c__unidentified; o__unidentified; f__unidentified; g__unidentified; s__unidentified
OTU_652	0	3.58166e-05	0	0	0	0	0	3.58166e-05	0	0.00239971	0.00308023	0.00010745	0.00010745	0	3.58166e-05	k__Fungi; p__Ascomycota; c__Eurotiomycetes; o__Eurotiales; f__Aspergillaceae; g__Penicillium; s__Penicillium_sp
OTU_658	0	0.00032235	0.000179083	0.00032235	7.16332e-05	0.000250716	0	0.000143266	0.00010745	7.16332e-05	7.16332e-05	0.0002149	0.000286533	3.58166e-05	0.000501433	k__Fungi; p__Ascomycota; c__Geoglossomycetes; o__Geoglossales; f__Geoglossaceae; g__unidentified; s__unidentified
OTU_659	0	0.000573066	0	0	0	0	3.58166e-05	0	0	3.58166e-05	0.00032235	3.58166e-05	0	3.58166e-05	0	k__Fungi; p__unidentified; c__unidentified; o__unidentified; f__unidentified; g__unidentified; s__unidentified
OTU_66	0	0	3.58166e-05	0	0	0	0	0	3.58166e-05	0.000143266	0	0.000286533	0	0	0	k__Fungi; p__Ascomycota; c__Dothideomycetes; o__Venturiales; f__Sympoventuriaceae; g__Ochroconis; s__Ochroconis_mirabilis
OTU_660	7.16332e-05	0	0	0	3.58166e-05	0	3.58166e-05	0	0	0.0002149	0	0	0	0	0	k__Fungi; p__Ascomycota; c__Sordariomycetes; o__Magnaporthales; f__Magnaporthaceae; g__Gaeumannomyces; s__Gaeumannomyces_australiensis
OTU_661	7.16332e-05	7.16332e-05	0	0	0	0	0	0	0	7.16332e-05	3.58166e-05	0	0	0	0	k__Fungi; p__Ascomycota; c__Dothideomycetes; o__Pleosporales; f__Pleosporaceae; g__Briansuttonomyces; s__Briansuttonomyces_eucalypti
OTU_662	0	0	0	0	0	0	0	0	0	7.16332e-05	0	0	0	0	0	k__Fungi; p__Ascomycota; c__Sordariomycetes; o__Xylariales; f__Microdochiaceae; g__Microdochium; s__Microdochium_lycopodinum
OTU_663	0	0.000143266	0	0	0	0	0	0	0	0	0	0	0	0	0	k__Fungi; p__Ascomycota; c__Dothideomycetes; o__Pleosporales; f__Sporormiaceae; g__Preussia; s__Preussia_sp
OTU_664	3.58166e-05	3.58166e-05	3.58166e-05	0	0	3.58166e-05	0	0	0	0	0	0	0	0	0	k__Fungi; p__Rozellomycota; c__unidentified; o__unidentified; f__unidentified; g__unidentified; s__unidentified
OTU_665	0	7.16332e-05	0	3.58166e-05	0	0	0	0	0	0	0	7.16332e-05	0.00010745	3.58166e-05	0	k__Fungi; p__Ascomycota; c__Sordariomycetes; o__Hypocreales; f__unidentified; g__unidentified; s__unidentified
OTU_666	0	0.00010745	0	0	0	0	0	0	0	0	0	0	0	0	0	k__Fungi; p__unidentified; c__unidentified; o__unidentified; f__unidentified; g__unidentified; s__unidentified
OTU_667	0.00010745	0.000501433	7.16332e-05	0	3.58166e-05	3.58166e-05	7.16332e-05	3.58166e-05	7.16332e-05	3.58166e-05	0.000537249	3.58166e-05	0	0.00010745	3.58166e-05	k__Fungi; p__Ascomycota; c__Sordariomycetes; o__Glomerellales; f__Plectosphaerellaceae; g__Plectosphaerella; s__Plectosphaerella_niemeijerarum
OTU_668	0	0.000179083	0	0	0	0	3.58166e-05	0	0	3.58166e-05	3.58166e-05	0	0	0	0	k__Fungi; p__unidentified; c__unidentified; o__unidentified; f__unidentified; g__unidentified; s__unidentified
OTU_669	0	0.000143266	0	0	0	0	7.16332e-05	0	0	0	0	0	3.58166e-05	3.58166e-05	0	k__Fungi; p__Ascomycota; c__Dothideomycetes; o__Pleosporales; f__Didymellaceae; g__Didymella; s__Didymella_keratinophila
OTU_67	0	0	0	0	0	0	3.58166e-05	0	0	0	0	0	0	0	0	k__Fungi; p__Rozellomycota; c__Rozellomycotina_cls_Incertae_sedis; o__GS04; f__unidentified; g__unidentified; s__unidentified
OTU_670	0	0	0	0	0.00010745	0	0	0	0	0	0	0	0	0	0	k__Fungi; p__Ascomycota; c__Sordariomycetes; o__Sordariales; f__Lasiosphaeriaceae; g__Podospora; s__Podospora_communis
OTU_671	0	0	0	0	0	0	7.16332e-05	3.58166e-05	0	0	0	0	0	0	0	k__Fungi; p__Basidiomycota; c__Agaricomycetes; o__Agaricales; f__unidentified; g__unidentified; s__unidentified
OTU_672	0	0	0	0	0	0	0	0	0	0	0	0	0	0.000967049	0	k__Fungi; p__Basidiomycota; c__Tremellomycetes; o__Tremellales; f__Tremellaceae; g__Cryptococcus; s__Cryptococcus_sp
OTU_673	0	3.58166e-05	0	0	0	0	0	0	0	0	0	0	3.58166e-05	0	0	k__Fungi; p__Ascomycota; c__Sordariomycetes; o__Hypocreales; f__unidentified; g__unidentified; s__unidentified
OTU_674	0	0	0	0	0	0	0	0	3.58166e-05	0	0	0	0	0	0	k__Fungi; p__Rozellomycota; c__unidentified; o__unidentified; f__unidentified; g__unidentified; s__unidentified
OTU_675	0	0	0	0	3.58166e-05	0	3.58166e-05	0	0	0	0	0	0	0	0	k__Fungi; p__Ascomycota; c__Sordariomycetes; o__unidentified; f__unidentified; g__unidentified; s__unidentified
OTU_676	0	0	0	0	3.58166e-05	0	0	0	0	0	0	0	0	0	0	k__Fungi; p__Basidiomycota; c__Cystobasidiomycetes; o__Cystobasidiales; f__Cystobasidiaceae; g__Cystobasidium; s__Cystobasidium_minuta
OTU_677	0	7.16332e-05	0	0	0	0	0	0	0	0	0	0	0	0	0	k__Fungi; p__Ascomycota; c__Sordariomycetes; o__Sordariales; f__unidentified; g__unidentified; s__unidentified
OTU_678	0	0	0	0	0	0	0	0	0	3.58166e-05	0	0	0	0	0	k__Fungi; p__Ascomycota; c__Sordariomycetes; o__Hypocreales; f__Clavicipitaceae; g__unidentified; s__unidentified
OTU_679	0	0	0	0	0	0	0	3.58166e-05	0	0	0	0	0	0	0	k__Fungi; p__Basidiomycota; c__unidentified; o__unidentified; f__unidentified; g__unidentified; s__unidentified
OTU_68	0	7.16332e-05	0	0	0	0	0	0	0	0	0	0	0	0	0	k__Fungi; p__Rozellomycota; c__unidentified; o__unidentified; f__unidentified; g__unidentified; s__unidentified
OTU_680	0	7.16332e-05	0	0	0	0	0	0	0	0	0.000859599	0	0	0	3.58166e-05	No blast hit
OTU_681	0.000250716	0.00010745	0	0	0	7.16332e-05	7.16332e-05	0	0	0.000179083	3.58166e-05	0.00010745	3.58166e-05	0	7.16332e-05	k__Fungi; p__Rozellomycota; c__Rozellomycotina_cls_Incertae_sedis; o__GS11; f__unidentified; g__unidentified; s__unidentified
OTU_682	0	3.58166e-05	0	3.58166e-05	0	0	0	0	0	0	7.16332e-05	3.58166e-05	0	0	0	k__Fungi; p__Ascomycota; c__Sordariomycetes; o__Sordariales; f__Lasiosphaeriaceae; g__Podospora; s__Podospora_sp
OTU_683	3.58166e-05	0	0	0	0	0	0	0	0	0	0	3.58166e-05	3.58166e-05	3.58166e-05	0	k__Fungi; p__Ascomycota; c__Sordariomycetes; o__Sordariales; f__Lasiosphaeriaceae; g__Podospora; s__Podospora_sp
OTU_684	0	0	3.58166e-05	0	0	0	0	0	3.58166e-05	0	3.58166e-05	3.58166e-05	0	0	0	k__Fungi; p__Ascomycota; c__Dothideomycetes; o__Pleosporales; f__Melanommataceae; g__Petrakia; s__Petrakia_sp
OTU_685	0	0	0	0	0	0	0	0.00010745	0	0	0	0	0	0	0	k__Fungi; p__Ascomycota; c__unidentified; o__unidentified; f__unidentified; g__unidentified; s__unidentified
OTU_686	0	0	0	0	3.58166e-05	0	0	0	0	0	0	0	0	0	0	k__Fungi; p__Ascomycota; c__Sordariomycetes; o__Hypocreales; f__unidentified; g__unidentified; s__unidentified
OTU_687	0	0	0	0	0	0	0	0	3.58166e-05	0	0	0	0	0	0	k__Fungi; p__Mortierellomycota; c__Mortierellomycetes; o__Mortierellales; f__Mortierellaceae; g__Mortierella; s__Mortierella_zonata
OTU_688	0.000393983	0.00118195	0.00010745	0.000358166	0	0.000358166	3.58166e-05	0.000465616	0.000644699	0.000358166	0.000358166	0.00010745	0.000429799	0.00010745	0.000537249	k__Fungi; p__unidentified; c__unidentified; o__unidentified; f__unidentified; g__unidentified; s__unidentified
OTU_689	0.000286533	0.000358166	0.0002149	0.000393983	0.000179083	0	0.000358166	0.000179083	0.0002149	0.000393983	0.000179083	7.16332e-05	0.000429799	0.000358166	3.58166e-05	k__Fungi; p__Ascomycota; c__Sordariomycetes; o__Hypocreales; f__Nectriaceae; g__Dactylonectria; s__Dactylonectria_estremocensis
OTU_69	0	3.58166e-05	0	0	0	3.58166e-05	3.58166e-05	0	0	0	0	0	3.58166e-05	0	7.16332e-05	k__Fungi; p__unidentified; c__unidentified; o__unidentified; f__unidentified; g__unidentified; s__unidentified
OTU_690	0	0	0	0	0	0	0	0	0	3.58166e-05	0	0	0	0	0	k__Fungi; p__Ascomycota; c__Sordariomycetes; o__Glomerellales; f__unidentified; g__unidentified; s__unidentified
OTU_691	0	0	0	0	0	0	0	0	0	0	0	0	0	3.58166e-05	0	k__Fungi; p__unidentified; c__unidentified; o__unidentified; f__unidentified; g__unidentified; s__unidentified
OTU_692	0	0	0	0	0	0	0	3.58166e-05	3.58166e-05	0	0	0	0	0	0	k__Fungi; p__Chytridiomycota; c__unidentified; o__unidentified; f__unidentified; g__unidentified; s__unidentified
OTU_693	0	0	3.58166e-05	0	0	0	0	0	0	0	0	0	7.16332e-05	0	7.16332e-05	k__Fungi; p__Ascomycota; c__Sordariomycetes; o__Hypocreales; f__Clavicipitaceae; g__Metarhizium; s__Metarhizium_robertsii
OTU_694	0	0	0	3.58166e-05	0	0	0	0	0	0	0	0	0	0	0	k__Fungi; p__unidentified; c__unidentified; o__unidentified; f__unidentified; g__unidentified; s__unidentified
OTU_695	0	3.58166e-05	0	0	0	0	0	0	0	0	0	0	0	0	0	k__Fungi; p__Basidiomycota; c__Tremellomycetes; o__Tremellales; f__Bulleribasidiaceae; g__Bulleribasidium; s__Bulleribasidium_wuzhishanense
OTU_696	0	0	0	3.58166e-05	0	0	0	0	0	0	0	0	0	0	0	k__Fungi; p__unidentified; c__unidentified; o__unidentified; f__unidentified; g__unidentified; s__unidentified
OTU_697	0	0.000429799	0	0	0	0	0	3.58166e-05	0	0	0.000143266	0	0	0	7.16332e-05	k__Fungi; p__Ascomycota; c__Archaeorhizomycetes; o__Archaeorhizomycetales; f__Archaeorhizomycetaceae; g__Archaeorhizomyces; s__Archaeorhizomyces_sp
OTU_698	0	3.58166e-05	0	3.58166e-05	0.0002149	3.58166e-05	0	3.58166e-05	0	0	0	3.58166e-05	0	3.58166e-05	3.58166e-05	k__Fungi; p__Basidiomycota; c__Tremellomycetes; o__Tremellales; f__Bulleribasidiaceae; g__Vishniacozyma; s__Vishniacozyma_victoriae
OTU_699	0	7.16332e-05	0	0	0	0	0	7.16332e-05	0	0	0	0	3.58166e-05	3.58166e-05	0	k__Fungi; p__Ascomycota; c__Sordariomycetes; o__Sordariales; f__Lasiosphaeriaceae; g__Podospora; s__Podospora_sp
OTU_7	0.00118195	0.00673352	0.000501433	0.00612464	0.00644699	0.00397564	0.00361748	0.00401146	0.00487106	0.0017192	0.00229226	0.00168338	0.00447708	0.00426218	0.00426218	k__Fungi; p__Ascomycota; c__unidentified; o__unidentified; f__unidentified; g__unidentified; s__unidentified
OTU_70	3.58166e-05	0	0	0	0	3.58166e-05	0	0	0	0	0	0	3.58166e-05	0	0	k__Fungi; p__Basidiomycota; c__Agaricomycetes; o__Agaricales; f__unidentified; g__unidentified; s__unidentified
OTU_701	0	0.00032235	3.58166e-05	0	0	0	0.00010745	0	3.58166e-05	0	7.16332e-05	0	0	3.58166e-05	0	k__Fungi; p__Chytridiomycota; c__unidentified; o__unidentified; f__unidentified; g__unidentified; s__unidentified
OTU_702	7.16332e-05	0	0	0	0	0	0	0	0	0	0	0	0	0	0	k__Fungi; p__Ascomycota; c__Sordariomycetes; o__Trichosphaeriales; f__Trichosphaeriaceae; g__Nigrospora; s__Nigrospora_sp
OTU_703	0	0	0	0	0	0	3.58166e-05	3.58166e-05	0	0	0	3.58166e-05	0	0	0	k__Fungi; p__Basidiomycota; c__Microbotryomycetes; o__unidentified; f__unidentified; g__unidentified; s__unidentified
OTU_704	0	0	0	0	0	0	0	0	0	0	0	0	7.16332e-05	0	3.58166e-05	k__Fungi; p__Ascomycota; c__Dothideomycetes; o__Pleosporales; f__Pleosporaceae; g__Dendryphiella; s__Dendryphiella_fasciculata
OTU_705	0	0	0	0	0	0	0	0	0	3.58166e-05	0	0	0	0	0	k__Fungi; p__Rozellomycota; c__Rozellomycotina_cls_Incertae_sedis; o__GS08; f__unidentified; g__unidentified; s__unidentified
OTU_706	0	0.000250716	0	0	0	0	3.58166e-05	0	0	0	0.000250716	0	0	0	0	k__Fungi; p__Ascomycota; c__Sordariomycetes; o__Hypocreales; f__unidentified; g__unidentified; s__unidentified
OTU_708	0	3.58166e-05	0	0	0	0	0	0	0	0	0	0	0	0	0	k__Fungi; p__Ascomycota; c__Leotiomycetes; o__Rhytismatales; f__Cudoniaceae; g__Spathularia; s__Spathularia_velutipes
OTU_709	3.58166e-05	0	0	0	0	0	0	0	0	3.58166e-05	0	0	0	0	0	k__Fungi; p__Ascomycota; c__Sordariomycetes; o__Xylariales; f__Xylariaceae; g__Rosellinia; s__Rosellinia_sp
OTU_71	0	0.000501433	0	0	0	0	0	0	0	0	0.00010745	0	0	0	0	k__Fungi; p__Basidiomycota; c__Agaricomycetes; o__Agaricales; f__Tricholomataceae; g__Hemimycena; s__Hemimycena_pseudolactea
OTU_710	0	7.16332e-05	0	0	0	0	0	0	0	0	0	0	0	0	3.58166e-05	k__Fungi; p__Ascomycota; c__Sordariomycetes; o__Hypocreales; f__Hypocreales_fam_Incertae_sedis; g__Chlamydocillium; s__Chlamydocillium_cyanophilum
OTU_711	0	0.00010745	0	3.58166e-05	0	0	0	0	0	0	7.16332e-05	0	0	0	0	k__Fungi; p__unidentified; c__unidentified; o__unidentified; f__unidentified; g__unidentified; s__unidentified
OTU_712	0	0	7.16332e-05	0	0	0	0	0	0	0	0	7.16332e-05	0	0	0	k__Fungi; p__Ascomycota; c__Archaeorhizomycetes; o__Archaeorhizomycetales; f__Archaeorhizomycetaceae; g__Archaeorhizomyces; s__Archaeorhizomyces_sp
OTU_713	0	0	0	0	0	0	7.16332e-05	0	0	0	0	0	0	0	0	k__Fungi; p__Chytridiomycota; c__unidentified; o__unidentified; f__unidentified; g__unidentified; s__unidentified
OTU_714	7.16332e-05	0.002149	0.00114613	0.000250716	0.000967049	0.00010745	7.16332e-05	0.000286533	0.0002149	0.00010745	0.000250716	0.000644699	0.00010745	0.000752149	7.16332e-05	k__Fungi; p__Ascomycota; c__Archaeorhizomycetes; o__Archaeorhizomycetales; f__Archaeorhizomycetaceae; g__Archaeorhizomyces; s__Archaeorhizomyces_sp
OTU_715	3.58166e-05	0.000179083	0.000250716	3.58166e-05	3.58166e-05	0.00010745	3.58166e-05	7.16332e-05	0.000143266	0	3.58166e-05	0.000250716	3.58166e-05	3.58166e-05	0.000143266	k__Fungi; p__Ascomycota; c__Archaeorhizomycetes; o__Archaeorhizomycetales; f__Archaeorhizomycetaceae; g__Archaeorhizomyces; s__Archaeorhizomyces_sp
OTU_716	0	0.00010745	3.58166e-05	0	0	0.000143266	3.58166e-05	0	0	0	3.58166e-05	0.00010745	0	0	0	k__Fungi; p__Glomeromycota; c__Archaeosporomycetes; o__Archaeosporales; f__Ambisporaceae; g__unidentified; s__unidentified
OTU_717	0	3.58166e-05	0	0	0	0	7.16332e-05	0	0	0	0	0	0	0	0	k__Fungi; p__Ascomycota; c__unidentified; o__unidentified; f__unidentified; g__unidentified; s__unidentified
OTU_719	7.16332e-05	0	7.16332e-05	0	7.16332e-05	3.58166e-05	0	0	0	0	0	0	0	0	3.58166e-05	k__Fungi; p__Glomeromycota; c__Archaeosporomycetes; o__Archaeosporales; f__Ambisporaceae; g__unidentified; s__unidentified
OTU_72	0	3.58166e-05	0	0	0	0	0	0	0	3.58166e-05	0	0	3.58166e-05	0	0	k__Fungi; p__Ascomycota; c__Eurotiomycetes; o__Onygenales; f__unidentified; g__unidentified; s__unidentified
OTU_720	0	0	0.00010745	0	3.58166e-05	7.16332e-05	0	0	0	0	0	0.00010745	0	0	3.58166e-05	k__Fungi; p__Glomeromycota; c__Archaeosporomycetes; o__Archaeosporales; f__Ambisporaceae; g__unidentified; s__unidentified
OTU_721	0	0	0	0	0.00010745	0	0	0	0	0	3.58166e-05	3.58166e-05	0	7.16332e-05	0	k__Fungi; p__Ascomycota; c__Archaeorhizomycetes; o__Archaeorhizomycetales; f__Archaeorhizomycetaceae; g__Archaeorhizomyces; s__Archaeorhizomyces_sp
OTU_722	0	0	3.58166e-05	0	0	3.58166e-05	0	0	0	0	0	0	7.16332e-05	0	0	k__Fungi; p__Ascomycota; c__Archaeorhizomycetes; o__Archaeorhizomycetales; f__Archaeorhizomycetaceae; g__Archaeorhizomyces; s__Archaeorhizomyces_sp
OTU_724	0	0	0	0	0	0	0	0.00010745	0	0	0	0	0	0	0	k__Fungi; p__Ascomycota; c__Archaeorhizomycetes; o__Archaeorhizomycetales; f__Archaeorhizomycetaceae; g__Archaeorhizomyces; s__Archaeorhizomyces_sp
OTU_725	0	0	0	0	0	0	0	0	0	3.58166e-05	0	0	0	0	0	k__Fungi; p__Rozellomycota; c__Rozellomycotina_cls_Incertae_sedis; o__GS11; f__unidentified; g__unidentified; s__unidentified
OTU_726	0	7.16332e-05	0	0	0	0	0	0	0	0	0	0	0	0	0	k__Fungi; p__Glomeromycota; c__Archaeosporomycetes; o__Archaeosporales; f__Ambisporaceae; g__Ambispora; s__Ambispora_sp
OTU_728	0.000143266	7.16332e-05	7.16332e-05	7.16332e-05	7.16332e-05	0.00114613	3.58166e-05	0	0.000752149	0	7.16332e-05	7.16332e-05	0.000179083	0.00010745	0.00143266	k__Fungi; p__Ascomycota; c__Archaeorhizomycetes; o__Archaeorhizomycetales; f__Archaeorhizomycetaceae; g__Archaeorhizomyces; s__Archaeorhizomyces_sp
OTU_729	3.58166e-05	0	0	7.16332e-05	0.000358166	0.00010745	0	0	0	0	0	0	0	0.000537249	7.16332e-05	k__Fungi; p__Ascomycota; c__Archaeorhizomycetes; o__Archaeorhizomycetales; f__Archaeorhizomycetaceae; g__Archaeorhizomyces; s__Archaeorhizomyces_sp
OTU_73	0	3.58166e-05	0	0	0	0	0	0	0	0	0	0	0	3.58166e-05	0	k__Fungi; p__Basidiomycota; c__Agaricomycetes; o__Agaricales; f__unidentified; g__unidentified; s__unidentified
OTU_730	0	0.00010745	0	0	0.00032235	0	0	3.58166e-05	0	3.58166e-05	0	3.58166e-05	0	0.000179083	3.58166e-05	k__Fungi; p__Ascomycota; c__Archaeorhizomycetes; o__Archaeorhizomycetales; f__Archaeorhizomycetaceae; g__Archaeorhizomyces; s__Archaeorhizomyces_sp
OTU_731	0	0.0002149	0	0	0	0	0	0	0	0	3.58166e-05	0	0	0	3.58166e-05	k__Fungi; p__Ascomycota; c__Archaeorhizomycetes; o__Archaeorhizomycetales; f__Archaeorhizomycetaceae; g__Archaeorhizomyces; s__Archaeorhizomyces_sp
OTU_732	0	0	0	0	0	0	0.000179083	0	0	0	0	0	0	0	0	k__Fungi; p__Rozellomycota; c__unidentified; o__unidentified; f__unidentified; g__unidentified; s__unidentified
OTU_733	0	7.16332e-05	0	0	0	0	0	0	0	0	0	0	0	0	0	k__Fungi; p__Rozellomycota; c__unidentified; o__unidentified; f__unidentified; g__unidentified; s__unidentified
OTU_734	3.58166e-05	0	0	3.58166e-05	0	0	0	0	0	0	0	0	3.58166e-05	0	0	k__Fungi; p__Basidiomycota; c__Agaricomycetes; o__unidentified; f__unidentified; g__unidentified; s__unidentified
OTU_737	3.58166e-05	0.000823782	0.00010745	0.000537249	0.000250716	3.58166e-05	0	0.000465616	0.00010745	0	0.000143266	0.00010745	0.000429799	0.000179083	0.000143266	k__Fungi; p__Ascomycota; c__Archaeorhizomycetes; o__Archaeorhizomycetales; f__Archaeorhizomycetaceae; g__Archaeorhizomyces; s__Archaeorhizomyces_sp
OTU_738	0	0.000143266	0	3.58166e-05	3.58166e-05	0	0	0	0	0	0	0	0	0	0	k__Fungi; p__unidentified; c__unidentified; o__unidentified; f__unidentified; g__unidentified; s__unidentified
OTU_74	3.58166e-05	0.0002149	0	0	0	0	0	3.58166e-05	0	0	0	3.58166e-05	0	0	0	k__Fungi; p__Kickxellomycota; c__GS19; o__GS19; f__unidentified; g__unidentified; s__unidentified
OTU_740	0	7.16332e-05	0	0	0	0	0	0	0	0	0	0	0	0	0	k__Fungi; p__Ascomycota; c__Orbiliomycetes; o__unidentified; f__unidentified; g__unidentified; s__unidentified
OTU_741	0	3.58166e-05	0	0	0	0	0	0	0	0	0	0	0	0	0	k__Fungi; p__Ascomycota; c__Leotiomycetes; o__Helotiales; f__Sclerotiniaceae; g__Ciboria; s__Ciboria_carunculoides
OTU_742	0	0.00114613	7.16332e-05	0	3.58166e-05	0.000286533	3.58166e-05	3.58166e-05	0	3.58166e-05	0.000143266	0	0.000143266	0	0.00032235	k__Fungi; p__Ascomycota; c__Archaeorhizomycetes; o__Archaeorhizomycetales; f__Archaeorhizomycetaceae; g__Archaeorhizomyces; s__Archaeorhizomyces_sp
OTU_743	0	0	3.58166e-05	0	3.58166e-05	0	0	0	0	0	0	0	0	0	0	k__Fungi; p__Mucoromycota; c__unidentified; o__unidentified; f__unidentified; g__unidentified; s__unidentified
OTU_744	0	0	3.58166e-05	0	0	0	0	0	0	0	0	3.58166e-05	0	0	0	k__Fungi; p__Rozellomycota; c__unidentified; o__unidentified; f__unidentified; g__unidentified; s__unidentified
OTU_745	0	0	0	0.000286533	0	0	0.00032235	0	0	0	0	0	0.000501433	0	0	k__Fungi; p__Ascomycota; c__Archaeorhizomycetes; o__Archaeorhizomycetales; f__Archaeorhizomycetaceae; g__Archaeorhizomyces; s__Archaeorhizomyces_sp
OTU_746	0	3.58166e-05	3.58166e-05	0	3.58166e-05	0.000286533	0	0	0	3.58166e-05	0	3.58166e-05	0	3.58166e-05	0.000358166	k__Fungi; p__Ascomycota; c__Archaeorhizomycetes; o__Archaeorhizomycetales; f__Archaeorhizomycetaceae; g__Archaeorhizomyces; s__Archaeorhizomyces_sp
OTU_747	0	3.58166e-05	7.16332e-05	3.58166e-05	0	3.58166e-05	0	3.58166e-05	3.58166e-05	3.58166e-05	0	0.000143266	3.58166e-05	3.58166e-05	3.58166e-05	k__Fungi; p__Ascomycota; c__Archaeorhizomycetes; o__Archaeorhizomycetales; f__Archaeorhizomycetaceae; g__Archaeorhizomyces; s__Archaeorhizomyces_sp
OTU_748	0	0	0	0	0	0	0	0	0	0	0	7.16332e-05	0	3.58166e-05	0	k__Fungi; p__Ascomycota; c__Archaeorhizomycetes; o__Archaeorhizomycetales; f__Archaeorhizomycetaceae; g__Archaeorhizomyces; s__Archaeorhizomyces_sp
OTU_75	0	3.58166e-05	0	0	0	0	3.58166e-05	0	0	0	0	0	0	3.58166e-05	0	k__Fungi; p__unidentified; c__unidentified; o__unidentified; f__unidentified; g__unidentified; s__unidentified
OTU_750	0	3.58166e-05	0	0	0	0	0	0	0	0	0	0	0	0	0	k__Fungi; p__Ascomycota; c__Archaeorhizomycetes; o__Archaeorhizomycetales; f__Archaeorhizomycetaceae; g__Archaeorhizomyces; s__Archaeorhizomyces_sp
OTU_751	0	3.58166e-05	0	0	0	0	0	0	0	0	0	0	0	0	3.58166e-05	k__Fungi; p__Glomeromycota; c__Archaeosporomycetes; o__Archaeosporales; f__Archaeosporaceae; g__Archaeospora; s__Archaeospora_sp
OTU_752	3.58166e-05	0.00103868	0	7.16332e-05	3.58166e-05	0	0	0.00010745	0	0	0.0002149	0.00010745	0.000179083	0	3.58166e-05	k__Fungi; p__Ascomycota; c__Dothideomycetes; o__unidentified; f__unidentified; g__unidentified; s__unidentified
OTU_753	0	3.58166e-05	0	3.58166e-05	0	0	0	0.00010745	0	0	0	3.58166e-05	3.58166e-05	3.58166e-05	3.58166e-05	k__Fungi; p__Ascomycota; c__Archaeorhizomycetes; o__Archaeorhizomycetales; f__Archaeorhizomycetaceae; g__Archaeorhizomyces; s__Archaeorhizomyces_sp
OTU_754	0	0	0	0	0	0	3.58166e-05	0	0	0	0	0	0	3.58166e-05	0	k__Fungi; p__Ascomycota; c__Archaeorhizomycetes; o__Archaeorhizomycetales; f__Archaeorhizomycetaceae; g__Archaeorhizomyces; s__Archaeorhizomyces_sp
OTU_756	0	0	0	0	0	0	0	3.58166e-05	0	0	0	0	0	0	0	k__Fungi; p__Ascomycota; c__Archaeorhizomycetes; o__Archaeorhizomycetales; f__Archaeorhizomycetaceae; g__Archaeorhizomyces; s__Archaeorhizomyces_sp
OTU_757	0	3.58166e-05	0	0	3.58166e-05	3.58166e-05	0	0	0	0	0	0	0	0	0	k__Fungi; p__Basidiomycota; c__Tremellomycetes; o__Tremellales; f__Bulleribasidiaceae; g__Dioszegia; s__Dioszegia_sp
OTU_758	0	0	0	0	0	0	0	0	0	0	0	0	3.58166e-05	3.58166e-05	0	k__Fungi; p__Basidiomycota; c__Agaricomycetes; o__Russulales; f__Russulaceae; g__Lactifluus; s__Lactifluus_rugatus
OTU_759	0	0	0	0	0	3.58166e-05	0	0	0	0	0	0	0	0	3.58166e-05	k__Fungi; p__Glomeromycota; c__Archaeosporomycetes; o__Archaeosporales; f__Archaeosporaceae; g__Archaeospora; s__Archaeospora_sp
OTU_76	0.000608883	3.58166e-05	0	0.000179083	0	0	3.58166e-05	3.58166e-05	0	0.000179083	3.58166e-05	0	7.16332e-05	0	0	k__Fungi; p__Kickxellomycota; c__Kickxellomycetes; o__Kickxellales; f__Kickxellaceae; g__Ramicandelaber; s__Ramicandelaber_taiwanensis
OTU_760	0	3.58166e-05	0	0	0	0	0	0	0	3.58166e-05	0	0	0	0	0	k__Fungi; p__unidentified; c__unidentified; o__unidentified; f__unidentified; g__unidentified; s__unidentified
OTU_761	0	0	3.58166e-05	0	0	3.58166e-05	0	0	0	0	3.58166e-05	0	3.58166e-05	0	3.58166e-05	k__Fungi; p__Glomeromycota; c__Glomeromycetes; o__Glomerales; f__Glomeraceae; g__Dominikia; s__Dominikia_difficilevidera
OTU_762	0	7.16332e-05	0	0	0	0	0	3.58166e-05	0	0	0	0	0	0	0	k__Fungi; p__Glomeromycota; c__Glomeromycetes; o__Diversisporales; f__Acaulosporaceae; g__Acaulospora; s__Acaulospora_viridis
OTU_763	0	0	0	0.0002149	0	0	0	0	0	0	0	0	0	0	0	k__Fungi; p__Ascomycota; c__Saccharomycetes; o__Saccharomycetales; f__unidentified; g__unidentified; s__unidentified
OTU_764	0	3.58166e-05	0	0.000716332	0	3.58166e-05	0	0	0	0	0	0	0	0	0	k__Fungi; p__Basidiomycota; c__Wallemiomycetes; o__Wallemiales; f__Wallemiaceae; g__Wallemia; s__Wallemia_tropicalis
OTU_765	0	0	0	0.000501433	0	0	0	0	0	0	0	0	0	0.000143266	0	k__Fungi; p__Basidiomycota; c__Tremellomycetes; o__Trichosporonales; f__Trichosporonaceae; g__Cutaneotrichosporon; s__Cutaneotrichosporon_cyanovorans
OTU_766	0	0.00010745	0	0	0	0	0	0	0	0	7.16332e-05	0	0	0	0	k__Fungi; p__Glomeromycota; c__Glomeromycetes; o__Glomerales; f__Glomeraceae; g__unidentified; s__unidentified
OTU_767	0	7.16332e-05	0	0	3.58166e-05	0	0	0	7.16332e-05	0	0	0	3.58166e-05	0	0	k__Fungi; p__Rozellomycota; c__unidentified; o__unidentified; f__unidentified; g__unidentified; s__unidentified
OTU_768	0	7.16332e-05	0	0	0	0	0	0	0	0	3.58166e-05	0	0	0	0	k__Fungi; p__Basidiomycota; c__Tremellomycetes; o__Tremellales; f__Trimorphomycetaceae; g__Saitozyma; s__Saitozyma_sp
OTU_769	0	0	0	3.58166e-05	0	0	0	0	0	0	3.58166e-05	0	0	3.58166e-05	0	k__Fungi; p__Glomeromycota; c__unidentified; o__unidentified; f__unidentified; g__unidentified; s__unidentified
OTU_77	0	0.00010745	0	0	0	0	0	3.58166e-05	0	3.58166e-05	0	0	7.16332e-05	0	3.58166e-05	k__Fungi; p__unidentified; c__unidentified; o__unidentified; f__unidentified; g__unidentified; s__unidentified
OTU_770	0	0	0	0	0	0	0	0	0	3.58166e-05	0	0	0	0	0	k__Fungi; p__Glomeromycota; c__Glomeromycetes; o__Glomerales; f__Glomeraceae; g__unidentified; s__unidentified
OTU_771	0	0	0	0	0	0	0	0	0	0	0	0	0	3.58166e-05	0	k__Fungi; p__Rozellomycota; c__Rozellomycotina_cls_Incertae_sedis; o__GS05; f__unidentified; g__unidentified; s__unidentified
OTU_772	3.58166e-05	3.58166e-05	0	0	0	3.58166e-05	0	0	0	0	3.58166e-05	3.58166e-05	3.58166e-05	0	0	k__Fungi; p__unidentified; c__unidentified; o__unidentified; f__unidentified; g__unidentified; s__unidentified
OTU_773	0	0.000250716	3.58166e-05	0	0	0	0	7.16332e-05	0	0	0	0	0	0	0	k__Fungi; p__Basidiomycota; c__Agaricomycetes; o__Agaricales; f__Clavariaceae; g__Clavaria; s__Clavaria_sp
OTU_774	0	0	0	0	0	0	0	0	0	0	0	3.58166e-05	0	0	0	k__Fungi; p__Rozellomycota; c__unidentified; o__unidentified; f__unidentified; g__unidentified; s__unidentified
OTU_776	0	0	0	0	0	0	0	0	0	0	3.58166e-05	0.000179083	3.58166e-05	0	0	k__Fungi; p__Basidiomycota; c__Tremellomycetes; o__Tremellales; f__Trimorphomycetaceae; g__Saitozyma; s__Saitozyma_podzolica
OTU_777	0	7.16332e-05	0	0	0	0	0	0	0	0	0	0	0	0	0	k__Fungi; p__Basidiomycota; c__Tremellomycetes; o__unidentified; f__unidentified; g__unidentified; s__unidentified
OTU_778	0	3.58166e-05	0	0	0	0	0	0	0	0	0	0	0	0	0	k__Fungi; p__Ascomycota; c__Leotiomycetes; o__Helotiales; f__Chaetomellaceae; g__Pilidium; s__Pilidium_anglicum
OTU_779	0	0.00010745	0	0	0	0	0	0	0	0	0.00010745	0	0	0	0	k__Fungi; p__Basidiomycota; c__Tremellomycetes; o__Holtermanniales; f__Holtermanniales_fam_Incertae_sedis; g__Holtermanniella; s__Holtermanniella_festucosa
OTU_78	3.58166e-05	0	0	0	0	0	0	0	0	0	0	0	0	0	0	k__Fungi; p__Basidiomycota; c__Agaricomycetes; o__Agaricales; f__unidentified; g__unidentified; s__unidentified
OTU_780	0	3.58166e-05	0	0	0	0	0	0	0	0	0	0	0	0	0	k__Fungi; p__Glomeromycota; c__Glomeromycetes; o__Glomerales; f__Glomeraceae; g__unidentified; s__unidentified
OTU_781	0	3.58166e-05	0	0	0	0	0	3.58166e-05	0	0	0	0	0	0	3.58166e-05	k__Fungi; p__Glomeromycota; c__Glomeromycetes; o__Diversisporales; f__Acaulosporaceae; g__Acaulospora; s__Acaulospora_viridis
OTU_782	0	3.58166e-05	0	0	0	0	0	0	0	0	0	0	3.58166e-05	0	0	k__Fungi; p__Glomeromycota; c__Glomeromycetes; o__Glomerales; f__Glomeraceae; g__unidentified; s__unidentified
OTU_783	0	0	0	0	0	3.58166e-05	0	0	0	0	0	0	0	0	0	k__Fungi; p__Glomeromycota; c__Glomeromycetes; o__Glomerales; f__Glomeraceae; g__unidentified; s__unidentified
OTU_784	0	0.00010745	0.00010745	0	7.16332e-05	7.16332e-05	0.000143266	3.58166e-05	3.58166e-05	7.16332e-05	0	7.16332e-05	0	0	3.58166e-05	k__Fungi; p__Glomeromycota; c__Glomeromycetes; o__Glomerales; f__Glomeraceae; g__unidentified; s__unidentified
OTU_785	0	0	0	0	0	0	0	0	0	7.16332e-05	0	0	0	0	0	k__Fungi; p__Rozellomycota; c__unidentified; o__unidentified; f__unidentified; g__unidentified; s__unidentified
OTU_786	0	0	0.000179083	0	0	3.58166e-05	0	0	0	0	0	7.16332e-05	0	0	0	k__Fungi; p__Zoopagomycota; c__unidentified; o__unidentified; f__unidentified; g__unidentified; s__unidentified
OTU_787	3.58166e-05	0.000143266	3.58166e-05	7.16332e-05	0	3.58166e-05	0	3.58166e-05	0	0	0	0	0.00010745	0	0	k__Fungi; p__Glomeromycota; c__Glomeromycetes; o__Glomerales; f__Glomeraceae; g__Glomus; s__Glomus_indicum
OTU_788	0	3.58166e-05	0	0	0	0	0	0	0	3.58166e-05	0	0	0	0	0	k__Fungi; p__Glomeromycota; c__Glomeromycetes; o__Glomerales; f__Glomeraceae; g__unidentified; s__unidentified
OTU_789	3.58166e-05	7.16332e-05	0	0	3.58166e-05	0	0.00010745	0	0	7.16332e-05	3.58166e-05	0.00010745	0.00010745	3.58166e-05	3.58166e-05	k__Fungi; p__Glomeromycota; c__Glomeromycetes; o__Diversisporales; f__Diversisporaceae; g__unidentified; s__unidentified
OTU_790	0	0	0	3.58166e-05	0	0	0	0	0	0	0	3.58166e-05	3.58166e-05	0	0	k__Fungi; p__Basidiomycota; c__Tremellomycetes; o__Trichosporonales; f__Tetragoniomycetaceae; g__Tetragoniomyces; s__Tetragoniomyces_uliginosus
OTU_791	0	0.00243553	0	0	3.58166e-05	0	0	0	0	0	0.000752149	3.58166e-05	7.16332e-05	0	0	k__Fungi; p__Olpidiomycota; c__Olpidiomycetes; o__Olpidiales; f__Olpidiaceae; g__unidentified; s__unidentified
OTU_792	0	0	0	0	0	0	0	0	0	0	0	3.58166e-05	0	0	0	k__Fungi; p__Zoopagomycota; c__unidentified; o__unidentified; f__unidentified; g__unidentified; s__unidentified
OTU_793	0	7.16332e-05	0	0	0	0	3.58166e-05	0	0	0	3.58166e-05	0	0	0	0	k__Fungi; p__Glomeromycota; c__Glomeromycetes; o__Glomerales; f__Glomeraceae; g__Glomus; s__Glomus_tetrastratosum
OTU_795	0	0	3.58166e-05	0	0	0	0	0	0	0	0	0	0	0	0	k__Fungi; p__Glomeromycota; c__Glomeromycetes; o__Glomerales; f__Glomeraceae; g__Glomus; s__Glomus_sp
OTU_796	0	0.0002149	0	0	0	0	0	0	0	0	0	0	0	0	3.58166e-05	k__Fungi; p__Glomeromycota; c__Glomeromycetes; o__Glomerales; f__Glomeraceae; g__Glomus; s__Glomus_sp
OTU_797	0	0.00010745	0.00010745	3.58166e-05	7.16332e-05	3.58166e-05	3.58166e-05	3.58166e-05	0	3.58166e-05	3.58166e-05	3.58166e-05	0.000143266	0	0	k__Fungi; p__Glomeromycota; c__Glomeromycetes; o__Glomerales; f__Glomeraceae; g__unidentified; s__unidentified
OTU_798	0	7.16332e-05	0	0	0	3.58166e-05	0	0	0	0	3.58166e-05	0	0	0	0	k__Fungi; p__Glomeromycota; c__Archaeosporomycetes; o__Archaeosporales; f__Archaeosporaceae; g__Archaeospora; s__Archaeospora_europaea
OTU_799	0	3.58166e-05	0	0	0	0	0	0	0	0	0	0	0	0	0	k__Fungi; p__Glomeromycota; c__Glomeromycetes; o__Glomerales; f__Glomeraceae; g__Glomus; s__Glomus_indicum
OTU_8	0	0	0	0	0	0	0	0	0	0	0	0	0	3.58166e-05	0	k__Fungi; p__unidentified; c__unidentified; o__unidentified; f__unidentified; g__unidentified; s__unidentified
OTU_80	7.16332e-05	0.000179083	0	0.00361748	0	7.16332e-05	3.58166e-05	3.58166e-05	3.58166e-05	0.000179083	0	0	0.00311605	3.58166e-05	0.000179083	k__Fungi; p__unidentified; c__unidentified; o__unidentified; f__unidentified; g__unidentified; s__unidentified
OTU_801	0	0	0	0	0	0	0	0	0	0	0	0	3.58166e-05	0	0	k__Fungi; p__Glomeromycota; c__Glomeromycetes; o__Glomerales; f__Glomeraceae; g__Septoglomus; s__Septoglomus_sp
OTU_802	0	3.58166e-05	3.58166e-05	0	0	0	0	0	0	0	3.58166e-05	3.58166e-05	0	0	0	k__Fungi; p__Glomeromycota; c__Glomeromycetes; o__Glomerales; f__Glomeraceae; g__unidentified; s__unidentified
OTU_803	0	0	0	0	0	0	0	0	0	0	7.16332e-05	0	0	0	0	k__Fungi; p__Zoopagomycota; c__unidentified; o__unidentified; f__unidentified; g__unidentified; s__unidentified
OTU_804	3.58166e-05	0	0	0	0	0	0	0	0	3.58166e-05	0	0	0	0	0	k__Fungi; p__Glomeromycota; c__Glomeromycetes; o__Diversisporales; f__Diversisporaceae; g__unidentified; s__unidentified
OTU_805	0	0	0	0	0	0	0	0	0	3.58166e-05	0	0	3.58166e-05	0	0	k__Fungi; p__Glomeromycota; c__Glomeromycetes; o__Glomerales; f__Glomeraceae; g__Glomus; s__Glomus_versiforme
OTU_806	0	0	3.58166e-05	0	0	0	0	0	0	0	0	3.58166e-05	0	0	0	k__Fungi; p__Glomeromycota; c__Glomeromycetes; o__Diversisporales; f__Diversisporaceae; g__unidentified; s__unidentified
OTU_807	0	3.58166e-05	0	0	0	0	3.58166e-05	0	0	0	0	0	0	0	3.58166e-05	k__Fungi; p__Ascomycota; c__Leotiomycetes; o__Helotiales; f__unidentified; g__unidentified; s__unidentified
OTU_808	0	3.58166e-05	0	0	0	0	0	0	0	0	3.58166e-05	0	0	0	3.58166e-05	k__Fungi; p__Glomeromycota; c__Glomeromycetes; o__Diversisporales; f__Acaulosporaceae; g__Acaulospora; s__Acaulospora_sp
OTU_809	0	0	3.58166e-05	0	0	0	0	0	0	0	3.58166e-05	0	0	0	0	k__Fungi; p__Glomeromycota; c__Glomeromycetes; o__Glomerales; f__Glomeraceae; g__unidentified; s__unidentified
OTU_81	0	0	0	0	0.00010745	0	0	0	0	7.16332e-05	0	0	0	0	0	k__Fungi; p__unidentified; c__unidentified; o__unidentified; f__unidentified; g__unidentified; s__unidentified
OTU_810	0	0	0	0	0	3.58166e-05	0	0	3.58166e-05	0	0	0	0	0	3.58166e-05	k__Fungi; p__Mortierellomycota; c__Mortierellomycetes; o__Mortierellales; f__Mortierellaceae; g__Mortierella; s__Mortierella_sp
OTU_811	3.58166e-05	0	0.000143266	3.58166e-05	3.58166e-05	3.58166e-05	0	0	0	7.16332e-05	0	0	3.58166e-05	0	0	k__Fungi; p__Glomeromycota; c__Glomeromycetes; o__Diversisporales; f__Acaulosporaceae; g__Acaulospora; s__Acaulospora_sp
OTU_812	3.58166e-05	0	0	0	0	0	0	0	0	0	0	0	0	0	3.58166e-05	k__Fungi; p__unidentified; c__unidentified; o__unidentified; f__unidentified; g__unidentified; s__unidentified
OTU_813	0	0	0	0	0	0	3.58166e-05	0	0	3.58166e-05	0	0	0	0	3.58166e-05	k__Fungi; p__Glomeromycota; c__Glomeromycetes; o__Diversisporales; f__Acaulosporaceae; g__Acaulospora; s__Acaulospora_sp
OTU_814	0	0	7.16332e-05	0	0	0	0	0	0	0	0	0	0	0	0	k__Fungi; p__Ascomycota; c__Dothideomycetes; o__Pleosporales; f__unidentified; g__unidentified; s__unidentified
OTU_815	0	0	3.58166e-05	3.58166e-05	0	0	0	0	3.58166e-05	0	0	3.58166e-05	3.58166e-05	0	0	k__Fungi; p__unidentified; c__unidentified; o__unidentified; f__unidentified; g__unidentified; s__unidentified
OTU_816	0	3.58166e-05	0	7.16332e-05	0	0	0	0	0	0	0	0	3.58166e-05	0	0	k__Fungi; p__Ascomycota; c__Lecanoromycetes; o__Lecanorales; f__Ramalinaceae; g__Bacidina; s__Bacidina_caligans
OTU_817	0.000429799	3.58166e-05	0	0	3.58166e-05	0	0.00010745	3.58166e-05	0	0.000644699	0	0	0	0	0	k__Fungi; p__Glomeromycota; c__Glomeromycetes; o__Diversisporales; f__Sacculosporaceae; g__Sacculospora; s__Sacculospora_baltica
OTU_818	0.000143266	0	0	0	0	0	3.58166e-05	0.000143266	0	0.00010745	0	3.58166e-05	0	7.16332e-05	0	k__Fungi; p__Glomeromycota; c__Glomeromycetes; o__Diversisporales; f__Sacculosporaceae; g__Sacculospora; s__Sacculospora_baltica
OTU_819	7.16332e-05	0	0	3.58166e-05	0	0	0	0	0	0	0	0	0.000179083	0.00010745	3.58166e-05	k__Fungi; p__Ascomycota; c__Saccharomycetes; o__Saccharomycetales; f__Saccharomycetales_fam_Incertae_sedis; g__Candida; s__Candida_berthetii
OTU_82	0	0.000644699	0	0	0	0	0	0	0	0	3.58166e-05	0	0	0	0	k__Fungi; p__Basidiomycota; c__Agaricomycetes; o__Agaricales; f__unidentified; g__unidentified; s__unidentified
OTU_820	0	0.000143266	0	0	0	0	0	0	0	0	0	0	0	0	0	k__Fungi; p__Glomeromycota; c__Glomeromycetes; o__Diversisporales; f__Acaulosporaceae; g__unidentified; s__unidentified
OTU_821	0	0.00032235	0	0	0	0	0	0	0	0	0.00010745	0	0	0	0	k__Fungi; p__Basidiomycota; c__Agaricomycetes; o__Sebacinales; f__Sebacinaceae; g__Sebacina; s__Sebacina_sp
OTU_822	0	3.58166e-05	0	0	0	0	0	3.58166e-05	0	0	0	0	0	0	0	k__Fungi; p__Ascomycota; c__Lecanoromycetes; o__Caliciales; f__Caliciaceae; g__Buellia; s__Buellia_sp
OTU_823	0	7.16332e-05	0	0	0	0	0	0	0	0	0	0	0	0	0	k__Fungi; p__Ascomycota; c__Lecanoromycetes; o__Lecanorales; f__Ramalinaceae; g__Ramalina; s__Ramalina_fastigiata
OTU_825	0	0	0	0	0	0	0	3.58166e-05	0	3.58166e-05	0	3.58166e-05	0.000859599	0.00032235	3.58166e-05	k__Fungi; p__Ascomycota; c__Saccharomycetes; o__Saccharomycetales; f__Dipodascaceae; g__unidentified; s__unidentified
OTU_826	0	0	0	0	0	0	0	0	0	0	0	0	0.000358166	0.0002149	0	k__Fungi; p__Ascomycota; c__Saccharomycetes; o__Saccharomycetales; f__Dipodascaceae; g__Galactomyces; s__Galactomyces_sp
OTU_827	0	0	0	3.58166e-05	0	0	0	0	0	3.58166e-05	3.58166e-05	0	0.000752149	0.000358166	0.00132521	k__Fungi; p__Ascomycota; c__Sordariomycetes; o__Xylariales; f__Xylariales_fam_Incertae_sedis; g__Bagadiella; s__Bagadiella_lunata
OTU_828	0	3.58166e-05	0	0.000358166	0	0	0	0.000250716	0.000286533	0.000608883	0.000179083	0.00032235	0.0624642	0.0115688	0.00297278	k__Fungi; p__Ascomycota; c__Saccharomycetes; o__Saccharomycetales; f__Dipodascaceae; g__unidentified; s__unidentified
OTU_829	0	0	0	0	0	0	0	0	0	0	3.58166e-05	0.00010745	7.16332e-05	3.58166e-05	0.00103868	k__Fungi; p__Ascomycota; c__Saccharomycetes; o__Saccharomycetales; f__Dipodascaceae; g__unidentified; s__unidentified
OTU_83	0	3.58166e-05	0	3.58166e-05	0	0	0	0	0	3.58166e-05	3.58166e-05	0	3.58166e-05	0	0	k__Fungi; p__Basidiomycota; c__Agaricomycetes; o__Agaricales; f__Clavariaceae; g__unidentified; s__unidentified
OTU_830	0	3.58166e-05	0	0	0	0	0	0	0	0	0	0	0	0	0	k__Fungi; p__Ascomycota; c__Lecanoromycetes; o__Umbilicariales; f__Fuscideaceae; g__unidentified; s__unidentified
OTU_832	0	0	3.58166e-05	0	0	0	0	0	0	0	0	3.58166e-05	0	0	0	k__Fungi; p__Basidiomycota; c__Agaricomycetes; o__Sebacinales; f__Sebacinaceae; g__Sebacina; s__Sebacina_sp
OTU_833	0	0	0	0	3.58166e-05	0	0	0	0	0	0	7.16332e-05	0	0	0	k__Fungi; p__Ascomycota; c__Saccharomycetes; o__Saccharomycetales; f__Dipodascaceae; g__Yarrowia; s__Yarrowia_lipolytica
OTU_834	0	0	0	0	0	0	0	0	0	0	0	0	3.58166e-05	0	0	k__Fungi; p__Ascomycota; c__Saccharomycetes; o__Saccharomycetales; f__Dipodascaceae; g__unidentified; s__unidentified
OTU_85	7.16332e-05	0	0	0	0.00010745	0	0.000179083	0	0	0	0	0	0	3.58166e-05	0	k__Fungi; p__Mortierellomycota; c__Mortierellomycetes; o__Mortierellales; f__unidentified; g__unidentified; s__unidentified
OTU_87	0	7.16332e-05	0	0	0	0	0	0	0	0	0	0	3.58166e-05	0	0	k__Fungi; p__Ascomycota; c__Pezizomycetes; o__Pezizales; f__Pyronemataceae; g__Tricharina; s__Tricharina_gilva
OTU_88	0	3.58166e-05	3.58166e-05	3.58166e-05	0	0	0	0	0	3.58166e-05	3.58166e-05	0	0	0	0	k__Fungi; p__Basidiomycota; c__Agaricomycetes; o__Agaricales; f__unidentified; g__unidentified; s__unidentified
OTU_89	0	0	0	0	0	0	0	0	0	3.58166e-05	0	0	0	0	0	k__Fungi; p__Ascomycota; c__Dothideomycetes; o__Venturiales; f__Sympoventuriaceae; g__Ochroconis; s__Ochroconis_sp
OTU_9	0	0.0002149	0	0	0	0	0	0	0	0	7.16332e-05	0	0	0	0	k__Fungi; p__Ascomycota; c__Lecanoromycetes; o__Acarosporales; f__Acarosporaceae; g__Sarcogyne; s__Sarcogyne_sp
OTU_90	0	0	0	3.58166e-05	0	0	0	3.58166e-05	0	3.58166e-05	0	0	3.58166e-05	0	0	k__Fungi; p__unidentified; c__unidentified; o__unidentified; f__unidentified; g__unidentified; s__unidentified
OTU_91	0	0.00010745	0	0	0	0	0	0	0	0	0	0	0	0	0	k__Fungi; p__Basidiomycota; c__Agaricomycetes; o__Agaricales; f__Tricholomataceae; g__Flagelloscypha; s__Flagelloscypha_sp
OTU_92	0	0	0	0	0.000143266	0	0	0	0	0	0	0	0	7.16332e-05	3.58166e-05	k__Fungi; p__Basidiomycota; c__Agaricomycetes; o__Agaricales; f__Hygrophoraceae; g__Cuphophyllus; s__Cuphophyllus_virgineus
OTU_93	0	0	0	0.00010745	0	0	0	0	0	0	0	3.58166e-05	0	0	0	k__Fungi; p__unidentified; c__unidentified; o__unidentified; f__unidentified; g__unidentified; s__unidentified
OTU_94	0	3.58166e-05	0	0	0	0	3.58166e-05	0	0	0	0	0	0	0	0	k__Fungi; p__Basidiomycota; c__Agaricomycetes; o__Agaricales; f__unidentified; g__unidentified; s__unidentified
OTU_96	0	0	0	0	0	0	0	0	0	0	0	0	0	0	3.58166e-05	k__Fungi; p__Basidiomycota; c__Agaricomycetes; o__Agaricales; f__Clavariaceae; g__Clavaria; s__Clavaria_sp
OTU_97	0	3.58166e-05	3.58166e-05	3.58166e-05	0	7.16332e-05	0	0.00254298	0	0	0	3.58166e-05	3.58166e-05	0	0	k__Fungi; p__Basidiomycota; c__Agaricomycetes; o__Agaricales; f__Bolbitiaceae; g__Conocybe; s__Conocybe_sp
OTU_98	0	0.00497851	0	0	3.58166e-05	0	0	0	0	0	3.58166e-05	0	0	0	0	k__Fungi; p__Ascomycota; c__Saccharomycetes; o__Saccharomycetales; f__Pichiaceae; g__Ogataea; s__Ogataea_ramenticola
OTU_99	0	0	0	7.16332e-05	0	0	0	0	0	0	0	0	0.00010745	0	0	k__Fungi; p__Basidiomycota; c__Agaricomycetes; o__Agaricales; f__Bolbitiaceae; g__Conocybe; s__Conocybe_rickeniana
