# Supplementary material for: Multi-Omics of Pine Wood Nematode Pathogenicity Associated With Culturable Associated Microbiota Through an Artificial Assembly Approach
Source: Front Plant Sci. 2022 Jan 3;12:798539. doi: 10.3389/fpls.2021.798539 (PMC8762061; doi:10.3389/fpls.2021.798539)
Supplement: Supplementary file 2 [file Data_Sheet_1.ZIP › Supplementary Tables/Supplementary table 11.xlsx]

## Sheet: Sheet1
Supplementary table 11 Abundance of the Class of microbial sequencing for PWN symbiotic fungi
	FZ	NP	XM	LY	SM
c__Spizellomycetes	0.000346227	0.000262655	0.000131328	0.000167144	0.000191022
c__Pezizomycetes	0.000943171	0.00074021	0.000226839	0.0002149	0.000585005
c__Aphelidiomycetes	2.38777e-05	0	0	1.19389e-05	0
c__Leotiomycetes	0.00500239	0.00181471	0.00256686	0.00245941	0.00218481
c__Lecanoromycetes	0.000334288	0.0025788	0.000131328	0.00515759	0.00117001
c__GS14	7.16332e-05	0	0	1.19389e-05	1.19389e-05
c__Olpidiomycetes	0.000811843	1.19389e-05	0	0.000262655	2.38777e-05
c__Eurotiomycetes	0.000585005	0.000119389	0.000871538	0.0655205	0.00151624
c__Dothideomycetes	0.00250716	0.0012894	0.00177889	0.0331543	0.00247135
c__Rhizophydiomycetes	3.58166e-05	2.38777e-05	0	2.38777e-05	2.38777e-05
c__Mortierellomycetes	0.00396371	0.00235196	0.00319962	0.00169532	0.00222063
c__Saccharomycetes	0.867455	0.512572	0.0175263	0.0633477	0.273663
c__Tremellomycetes	0.00142073	0.00133715	0.000990926	0.000573066	0.0014446
c__Agaricomycetes	0.00570678	0.0038085	0.00386819	0.0030086	0.0042383
c__GS19	8.35721e-05	0	1.19389e-05	1.19389e-05	0
c__Glomeromycetes	0.00170726	0.000549188	0.000787966	0.000978988	0.000549188
c__Archaeosporomycetes	0.000191022	0.000370105	1.19389e-05	9.5511e-05	0.000262655
c__unidentified	0.090234	0.465544	0.954907	0.299988	0.686831
c__Sordariomycetes	0.0140043	0.00323543	0.0110554	0.521227	0.0196156
c__Neocallimastigomycetes	1.19389e-05	0	0	0	0
c__Rozellomycotina_cls_Incertae_sedis	0.000716332	0.000382044	8.35721e-05	0.000358166	0.000202961
c__Chytridiomycetes	3.58166e-05	1.19389e-05	2.38777e-05	1.19389e-05	0
c__Geoglossomycetes	0.000179083	0.000226839	9.5511e-05	0.000143266	0.000274594
c__Orbiliomycetes	8.35721e-05	1.19389e-05	9.5511e-05	2.38777e-05	4.77555e-05
c__Paraglomeromycetes	0	1.19389e-05	1.19389e-05	0	0
c__Wallemiomycetes	1.19389e-05	0.000250716	0	0	0
c__Agaricostilbomycetes	2.38777e-05	0	1.19389e-05	0	0
c__Microbotryomycetes	0.000167144	0.00010745	7.16332e-05	0.000250716	7.16332e-05
c__Cystobasidiomycetes	0	1.19389e-05	0	8.35721e-05	2.38777e-05
c__Archaeorhizomycetes	0.00260267	0.00189828	0.0010745	0.000943171	0.00211318
c__Atractiellomycetes	3.58166e-05	0	0	1.19389e-05	0
c__Kickxellomycetes	0.0002149	0.000143266	3.58166e-05	7.16332e-05	0.00010745
c__Entorrhizomycetes	0.000489494	0.000334288	0.000429799	0.000191022	0.000155205
