# Supplementary material for: Multi-Omics of Pine Wood Nematode Pathogenicity Associated With Culturable Associated Microbiota Through an Artificial Assembly Approach
Source: Front Plant Sci. 2022 Jan 3;12:798539. doi: 10.3389/fpls.2021.798539 (PMC8762061; doi:10.3389/fpls.2021.798539)
Supplement: Supplementary file 2 [file Data_Sheet_1.ZIP › Supplementary Tables/Supplementary table 12.xlsx]

## Sheet: Sheet1
Supplementary table 12 Abundance of the Kingdom of microbial sequencing for PWN symbiotic fungi
	FZ	NP	XM	LY	SM
Noblasthit	2.38777e-05	0.000238777	0	0.000477555	1.19389e-05
k__Fungi	0.999976	0.999761	1	0.999522	0.999988
