# Supplementary material for: Multi-Omics of Pine Wood Nematode Pathogenicity Associated With Culturable Associated Microbiota Through an Artificial Assembly Approach
Source: Front Plant Sci. 2022 Jan 3;12:798539. doi: 10.3389/fpls.2021.798539 (PMC8762061; doi:10.3389/fpls.2021.798539)
Supplement: Supplementary file 2 [file Data_Sheet_1.ZIP › Supplementary Tables/Supplementary table 13.xlsx]

## Sheet: Sheet1
Supplementary table 13 Abundance of the Family of microbial sequencing for PWN symbiotic fungi
	FZ	NP	XM	LY	SM
f__Dictyosporiaceae	1.19389e-05	0	0	0	1.19389e-05
f__Stachybotryaceae	0.000167144	2.38777e-05	3.58166e-05	5.96944e-05	2.38777e-05
f__Clathraceae	4.77555e-05	0	0	0	0
f__Boletaceae	1.19389e-05	1.19389e-05	4.77555e-05	2.38777e-05	1.19389e-05
f__Inocybaceae	0.00032235	0.000191022	0.000155205	0.000155205	0.0002149
f__Tricholomataceae	0.0010745	9.5511e-05	0.000274594	0.000429799	4.77555e-05
f__Psathyrellaceae	2.38777e-05	3.58166e-05	0	0	1.19389e-05
f__Cystobasidiaceae	0	1.19389e-05	0	0	0
f__Ceratobasidiaceae	1.19389e-05	7.16332e-05	0	0	4.77555e-05
f__Leotiaceae	2.38777e-05	0	0.00010745	1.19389e-05	0
f__Sacculosporaceae	0.000202961	1.19389e-05	0.00010745	0.000262655	2.38777e-05
f__Wallemiaceae	1.19389e-05	0.000250716	0	0	0
f__Sclerotiniaceae	3.58166e-05	3.58166e-05	3.58166e-05	3.58166e-05	7.16332e-05
f__Phaffomycetaceae	0.00226839	0.000704394	0.000919293	0.00220869	0.0940186
f__Helotiaceae	0.000931232	4.77555e-05	0	0.000286533	4.77555e-05
f__Ascodesmidaceae	4.77555e-05	0	0	2.38777e-05	0
f__Microbotryaceae	0	1.19389e-05	0	0	0
f__Massarinaceae	0.000155205	0.000429799	0.00010745	7.16332e-05	0.000477555
f__Cladosporiaceae	0	0	0	0.000393983	0
f__Chaetosphaeriaceae	0.000799904	0	0	0.000238777	1.19389e-05
f__Chaetomellaceae	1.19389e-05	0	0	0	0
f__Clavariaceae	0.00192216	0.000501433	0.00167144	0.000704394	0.00084766
f__Rhizophydiales_fam_Incertae_sedis	1.19389e-05	0	0	0	0
f__Filobasidiaceae	9.5511e-05	3.58166e-05	0.000573066	1.19389e-05	2.38777e-05
f__Pezizaceae	0.000370105	0.000656638	0.000155205	7.16332e-05	0.000465616
f__Hypocreaceae	2.38777e-05	0.00010745	3.58166e-05	0.000799904	9.5511e-05
f__Thelephoraceae	2.38777e-05	0	2.38777e-05	0	0
f__Massariaceae	1.19389e-05	0	1.19389e-05	0	0
f__Holtermanniales_fam_Incertae_sedis	4.77555e-05	3.58166e-05	0	3.58166e-05	1.19389e-05
f__Diversisporaceae	7.16332e-05	1.19389e-05	4.77555e-05	9.5511e-05	7.16332e-05
f__Hydnodontaceae	1.19389e-05	0	0	0	0
f__Trimorphomycetaceae	2.38777e-05	0	0	8.35721e-05	1.19389e-05
f__Archaeosporaceae	3.58166e-05	4.77555e-05	0	1.19389e-05	5.96944e-05
f__Sordariales_fam_Incertae_sedis	0	4.77555e-05	0	0	0
f__Corticiaceae	0	0	0	0	2.38777e-05
f__Lycoperdaceae	0.000155205	0.000274594	0	5.96944e-05	0.000298472
f__Debaryomycetaceae	0.853116	0.485375	0.0158071	0.0603988	0.112619
f__Cudoniaceae	2.38777e-05	2.38777e-05	0.000417861	3.58166e-05	2.38777e-05
f__Mycosphaerellaceae	8.35721e-05	0	0	0	0
f__Hyaloscyphaceae	1.19389e-05	2.38777e-05	1.19389e-05	0	2.38777e-05
f__Magnaporthaceae	2.38777e-05	1.19389e-05	1.19389e-05	7.16332e-05	0
f__Archaeorhizomycetaceae	0.00260267	0.00189828	0.0010745	0.000943171	0.00211318
f__Entorrhizaceae	0.000489494	0.000334288	0.000429799	0.000191022	0.000155205
f__Eremomycetaceae	3.58166e-05	1.19389e-05	1.19389e-05	2.38777e-05	0
f__Pichiaceae	0.0119747	0.0262178	0.000608883	0.000238777	0.0401982
f__Rutstroemiaceae	1.19389e-05	0	0	0	0
f__Peltigeraceae	0.000202961	0.00255492	0.000119389	0.00512178	0.00115807
f__Microascaceae	0.00143266	0.000226839	4.77555e-05	0.000537249	0.000119389
f__Pyronemataceae	0.000358166	7.16332e-05	4.77555e-05	4.77555e-05	0.000119389
f__Bulleribasidiaceae	3.58166e-05	0.000119389	1.19389e-05	1.19389e-05	2.38777e-05
f__Cyphellophoraceae	0	0	0	0.000298472	2.38777e-05
f__Claroideoglomeraceae	0.00010745	0.000155205	0.000346227	2.38777e-05	5.96944e-05
f__Xylariaceae	1.19389e-05	0	0	4.77555e-05	0
f__Saccharomycetales_fam_Incertae_sedis	2.38777e-05	1.19389e-05	0	0	0.00010745
f__Clavicipitaceae	7.16332e-05	5.96944e-05	7.16332e-05	3.58166e-05	0.000119389
f__Apiosporaceae	0	1.19389e-05	0	0	0
f__Powellomycetaceae	0.000286533	0.000119389	8.35721e-05	0.000119389	8.35721e-05
f__Pseudeurotiaceae	0.000489494	0.000537249	0.000728271	0.000274594	0.000573066
f__Sporidiobolaceae	1.19389e-05	0	1.19389e-05	0	0
f__Mortierellaceae	0.00393983	0.00231614	0.00313992	0.00169532	0.00220869
f__Coniochaetaceae	0.00224451	0.0010148	0.00115807	0.00145654	0.00158787
f__Sympoventuriaceae	0.000191022	0	0.000561127	0.031638	0.00119389
f__Sporormiaceae	0.000501433	0.000155205	0.000238777	0.000167144	0.000119389
f__Tetragoniomycetaceae	0	1.19389e-05	0	1.19389e-05	1.19389e-05
f__Nectriaceae	0.000310411	0.000202961	0.000274594	0.000262655	0.00032235
f__Bionectriaceae	1.19389e-05	0	1.19389e-05	1.19389e-05	0
f__Microdochiaceae	0	0	0	2.38777e-05	0
f__Ascobolaceae	7.16332e-05	1.19389e-05	2.38777e-05	4.77555e-05	0
f__Mrakiaceae	0.000143266	0.000608883	4.77555e-05	4.77555e-05	0.000787966
f__Pluteaceae	1.19389e-05	0	1.19389e-05	1.19389e-05	0
f__Phaeosphaeriaceae	0.000155205	7.16332e-05	4.77555e-05	3.58166e-05	5.96944e-05
f__Leptosphaeriaceae	0.00010745	1.19389e-05	3.58166e-05	3.58166e-05	1.19389e-05
f__Trichosporonaceae	0	0.000167144	0	0	4.77555e-05
f__Helotiales_fam_Incertae_sedis	0.000238777	4.77555e-05	0.000167144	4.77555e-05	5.96944e-05
f__Symmetrosporaceae	0	0	0	8.35721e-05	2.38777e-05
f__Geoglossaceae	0.000179083	0.000226839	9.5511e-05	0.000143266	0.000274594
f__Phallaceae	0	0	1.19389e-05	0	0
f__Sebacinaceae	0.000131328	0	0	7.16332e-05	1.19389e-05
f__Spizellomycetaceae	3.58166e-05	9.5511e-05	1.19389e-05	4.77555e-05	0.00010745
f__Caliciaceae	1.19389e-05	0	1.19389e-05	0	0
f__Hypocreales_fam_Incertae_sedis	0.000167144	0.00010745	0.000119389	0.000131328	4.77555e-05
f__Cucurbitariaceae	1.19389e-05	0	3.58166e-05	0.000143266	0
f__Herpotrichiellaceae	0.000489494	9.5511e-05	0.000776027	0.0631686	0.0012894
f__Ophiocordycipitaceae	2.38777e-05	2.38777e-05	7.16332e-05	1.19389e-05	1.19389e-05
f__Leucosporidiaceae	2.38777e-05	8.35721e-05	2.38777e-05	1.19389e-05	5.96944e-05
f__Tremellaceae	0	0	0	0	0.00032235
f__Tuberaceae	9.5511e-05	0	0	2.38777e-05	0
f__Ramalinaceae	3.58166e-05	2.38777e-05	0	0	1.19389e-05
f__Russulaceae	0	0	0	0	2.38777e-05
f__Plectosphaerellaceae	0.000226839	2.38777e-05	5.96944e-05	0.000250716	4.77555e-05
f__Microascales_fam_Incertae_sedis	0	2.38777e-05	0	1.19389e-05	3.58166e-05
f__Didymellaceae	4.77555e-05	0	2.38777e-05	0	2.38777e-05
f__Periconiaceae	2.38777e-05	1.19389e-05	9.5511e-05	5.96944e-05	0
f__Hygrophoraceae	0.000943171	0.00148042	0.000370105	0.000453677	0.00201767
f__Entolomataceae	0.000119389	0	0	2.38777e-05	1.19389e-05
f__Cystofilobasidiales_fam_Incertae_sedis	0	2.38777e-05	0	0	1.19389e-05
f__Sordariaceae	1.19389e-05	0.000119389	0	0	0.000119389
f__Aspergillaceae	7.16332e-05	2.38777e-05	7.16332e-05	0.00204155	0.000131328
f__Lasiosphaeriaceae	0.000859599	0.000155205	0.000250716	0.000382044	0.0002149
f__unidentified	0.102901	0.468983	0.965437	0.819544	0.705134
f__Agaricaceae	7.16332e-05	0	0	3.58166e-05	0
f__Cordycipitaceae	3.58166e-05	0	1.19389e-05	0	0
f__Cortinariaceae	0	0	0	0	1.19389e-05
f__Chrysozymaceae	0	0	0	0.00010745	0
f__Olpidiaceae	0.000811843	1.19389e-05	0	0.000262655	2.38777e-05
f__Bolbitiaceae	2.38777e-05	5.96944e-05	0.00084766	1.19389e-05	4.77555e-05
f__Gnomoniaceae	0	0	2.38777e-05	1.19389e-05	0
f__Glomeraceae	0.00117001	0.000334288	0.000250716	0.000549188	0.000346227
f__Acarosporaceae	7.16332e-05	0	0	2.38777e-05	0
f__Angulomycetaceae	1.19389e-05	0	0	1.19389e-05	0
f__Metschnikowiaceae	1.19389e-05	0	0	0	0
f__Ruineniaceae	2.38777e-05	0	1.19389e-05	0	0
f__Lophiostomataceae	8.35721e-05	3.58166e-05	0	2.38777e-05	1.19389e-05
f__Melanommataceae	0.000441738	0.000334288	0.000501433	0.000346227	0.000298472
f__Neocallimastigaceae	1.19389e-05	0	0	0	0
f__Cantharellales_fam_Incertae_sedis	3.58166e-05	7.16332e-05	0	2.38777e-05	3.58166e-05
f__Kickxellaceae	0.0002149	0.000143266	3.58166e-05	7.16332e-05	0.00010745
f__Fuscideaceae	1.19389e-05	0	0	0	0
f__Ambisporaceae	0.000155205	0.000119389	1.19389e-05	8.35721e-05	2.38777e-05
f__Serendipitaceae	0.00010745	1.19389e-05	1.19389e-05	2.38777e-05	1.19389e-05
f__Chaetomiaceae	0.000644699	0.000596944	0.000310411	0.000811843	0.000393983
f__Piskurozymaceae	0.00105062	0.000334288	0.000358166	0.000370105	0.000191022
f__Dipodascaceae	1.19389e-05	0.000131328	0.000191022	0.000465616	0.0266595
f__Atractiellales_fam_Incertae_sedis	3.58166e-05	0	0	1.19389e-05	0
f__Glomerellaceae	0	0.000167144	4.77555e-05	2.38777e-05	9.5511e-05
f__Nephromataceae	0	0	0	1.19389e-05	0
f__Acaulosporaceae	0.000155205	3.58166e-05	3.58166e-05	4.77555e-05	4.77555e-05
f__Aureobasidiaceae	2.38777e-05	5.96944e-05	0	0	2.38777e-05
f__Ophiostomataceae	0	0	1.19389e-05	0	1.19389e-05
f__Trichosphaeriaceae	2.38777e-05	0	0	0	0
f__Xylariales_fam_Incertae_sedis	0	1.19389e-05	0	3.58166e-05	0.000823782
f__Pleosporaceae	4.77555e-05	0	0	3.58166e-05	3.58166e-05
