# Supplementary material for: Multi-Omics of Pine Wood Nematode Pathogenicity Associated With Culturable Associated Microbiota Through an Artificial Assembly Approach
Source: Front Plant Sci. 2022 Jan 3;12:798539. doi: 10.3389/fpls.2021.798539 (PMC8762061; doi:10.3389/fpls.2021.798539)
Supplement: Supplementary file 2 [file Data_Sheet_1.ZIP › Supplementary Tables/Supplementary table 14.xlsx]

## Sheet: Sheet1
Supplementary table 14 Abundance of the Phylum of microbial sequencing for PWN symbiotic fungi
	FZ	NP	XM	LY	SM
p__Chytridiomycota	0.000644699	0.000310411	0.000262655	0.000238777	0.000274594
p__Mortierellomycota	0.00396371	0.00235196	0.00319962	0.00169532	0.00222063
p__Rozellomycota	0.00136103	0.000477555	0.000382044	0.000585005	0.000298472
p__Neocallimastigomycota	1.19389e-05	0	0	0	0
p__Kickxellomycota	0.00032235	0.000143266	4.77555e-05	8.35721e-05	0.00010745
p__Zoopagomycota	0.000131328	3.58166e-05	7.16332e-05	7.16332e-05	0
p__unidentified	0.0100048	0.00481137	0.00408309	0.0422397	0.00643505
p__Mucoromycota	1.19389e-05	1.19389e-05	0	0	0
p__Olpidiomycota	0.000811843	1.19389e-05	0	0.000262655	2.38777e-05
p__Aphelidiomycota	2.38777e-05	0	0	1.19389e-05	0
p__Entorrhizomycota	0.000489494	0.000334288	0.000429799	0.000191022	0.000155205
p__Ascomycota	0.972958	0.985053	0.985757	0.949606	0.983883
p__Basidiomycota	0.00736628	0.00551576	0.00495463	0.00392789	0.00577841
p__Glomeromycota	0.00189828	0.000943171	0.000811843	0.00108644	0.000823782
