# Supplementary material for: Multi-Omics of Pine Wood Nematode Pathogenicity Associated With Culturable Associated Microbiota Through an Artificial Assembly Approach
Source: Front Plant Sci. 2022 Jan 3;12:798539. doi: 10.3389/fpls.2021.798539 (PMC8762061; doi:10.3389/fpls.2021.798539)
Supplement: Supplementary file 2 [file Data_Sheet_1.ZIP › Supplementary Tables/Supplementary table 15.xlsx]

## Sheet: Sheet1
Supplementary table 15 Abundance of the Order of microbial sequencing for PWN symbiotic fungi
	FZ	NP	XM	LY	SM
o__Corticiales	0	0	0	0	2.38777e-05
o__Cystobasidiales	0	1.19389e-05	0	0	0
o__Branch06	2.38777e-05	0	1.19389e-05	3.58166e-05	3.58166e-05
o__Rhytismatales	2.38777e-05	2.38777e-05	0.000417861	3.58166e-05	2.38777e-05
o__GS08	0	0	0	1.19389e-05	0
o__Trechisporales	1.19389e-05	1.19389e-05	0	0	0
o__Glomerales	0.00127746	0.000489494	0.000596944	0.000573066	0.000405922
o__Thelebolales	0.00290115	0.00131328	0.00119389	0.00179083	0.00140879
o__Branch03	0.000167144	0.000179083	0	0	0
o__Sebacinales	0.000298472	2.38777e-05	3.58166e-05	0.000131328	4.77555e-05
o__Wallemiales	1.19389e-05	0.000250716	0	0	0
o__Trichosphaeriales	2.38777e-05	0	0	0	0
o__Microascales	0.00143266	0.000250716	4.77555e-05	0.000549188	0.000155205
o__Auriculariales	2.38777e-05	7.16332e-05	0	2.38777e-05	3.58166e-05
o__Thelephorales	2.38777e-05	0	2.38777e-05	0	0
o__GS04	0.00032235	0.000143266	2.38777e-05	0.00010745	0.000143266
o__Sordariales	0.00157593	0.000990926	0.000573066	0.00120583	0.00074021
o__Cystobasidiomycetes_ord_Incertae_sedis	0	0	0	8.35721e-05	2.38777e-05
o__Diaporthales	0	0	2.38777e-05	1.19389e-05	0
o__Chaetothyriales	0.000489494	9.5511e-05	0.000776027	0.063467	0.00131328
o__Atractiellales	3.58166e-05	0	0	1.19389e-05	0
o__Xylariales	4.77555e-05	3.58166e-05	0	0.000131328	0.000835721
o__Trichosporonales	0	0.000179083	0	1.19389e-05	5.96944e-05
o__Caliciales	1.19389e-05	0	1.19389e-05	0	0
o__Capnodiales	8.35721e-05	0	0	0.000393983	0
o__Dothideomycetes_ord_Incertae_sedis	3.58166e-05	1.19389e-05	1.19389e-05	2.38777e-05	0
o__Umbilicariales	1.19389e-05	0	0	0	0
o__Filobasidiales	0.00114613	0.000370105	0.000931232	0.000382044	0.0002149
o__Phallales	4.77555e-05	0	1.19389e-05	0	0
o__Diversisporales	0.000429799	5.96944e-05	0.000191022	0.000405922	0.000143266
o__Pleosporales	0.00181471	0.00118195	0.00117001	0.000990926	0.00118195
o__Entorrhizales	0.000489494	0.000334288	0.000429799	0.000191022	0.000155205
o__Russulales	0	0	0	0	2.38777e-05
o__GS05	9.5511e-05	2.38777e-05	2.38777e-05	7.16332e-05	2.38777e-05
o__Boletales	1.19389e-05	1.19389e-05	4.77555e-05	2.38777e-05	1.19389e-05
o__Agaricostilbales	2.38777e-05	0	1.19389e-05	0	0
o__Lecanorales	3.58166e-05	2.38777e-05	0	0	1.19389e-05
o__Geoglossales	0.000179083	0.000226839	9.5511e-05	0.000143266	0.000274594
o__Kickxellales	0.0002149	0.000143266	3.58166e-05	7.16332e-05	0.00010745
o__Microbotryales	0	1.19389e-05	0	0	0
o__Chaetosphaeriales	0.000799904	0	0	0.000238777	1.19389e-05
o__Helotiales	0.00201767	0.000358166	0.000919293	0.000573066	0.000513372
o__GS02	0	0	0	3.58166e-05	0
o__Glomerellales	0.000226839	0.000191022	0.00010745	0.000286533	0.000143266
o__Archaeosporales	0.000191022	0.000370105	1.19389e-05	9.5511e-05	0.000262655
o__Sporidiobolales	1.19389e-05	1.19389e-05	1.19389e-05	1.19389e-05	1.19389e-05
o__Microbotryomycetes_ord_Incertae_sedis	0	0	0	0.00010745	0
o__Cystofilobasidiales	0.000143266	0.00063276	4.77555e-05	4.77555e-05	0.000799904
o__Holtermanniales	4.77555e-05	3.58166e-05	0	3.58166e-05	1.19389e-05
o__Peltigerales	0.000202961	0.00255492	0.000119389	0.00513372	0.00115807
o__Agaricales	0.00519341	0.00290115	0.00372493	0.00198185	0.00379656
o__Orbiliales	5.96944e-05	1.19389e-05	9.5511e-05	2.38777e-05	4.77555e-05
o__GS16	2.38777e-05	0	0	1.19389e-05	0
o__Chytridiales	3.58166e-05	1.19389e-05	2.38777e-05	1.19389e-05	0
o__Coniochaetales	0.0023042	0.00102674	0.00121777	0.00149236	0.00169532
o__Onygenales	1.19389e-05	0	0	1.19389e-05	1.19389e-05
o__Dothideales	2.38777e-05	5.96944e-05	0	0	2.38777e-05
o__Neocallimastigales	1.19389e-05	0	0	0	0
o__Mortierellales	0.00396371	0.00235196	0.00319962	0.00169532	0.00222063
o__Eurotiales	7.16332e-05	2.38777e-05	7.16332e-05	0.00204155	0.000179083
o__Pezizales	0.000943171	0.00074021	0.000226839	0.0002149	0.000585005
o__GS11	0.000131328	3.58166e-05	3.58166e-05	0.000131328	3.58166e-05
o__Paraglomerales	0	1.19389e-05	1.19389e-05	0	0
o__Olpidiales	0.000811843	1.19389e-05	0	0.000262655	2.38777e-05
o__Venturiales	0.000191022	0	0.000561127	0.031638	0.00119389
o__Tremellales	5.96944e-05	0.000119389	1.19389e-05	9.5511e-05	0.000358166
o__Magnaporthales	2.38777e-05	1.19389e-05	1.19389e-05	7.16332e-05	0
o__Hypocreales	0.00278176	0.000561127	0.00281757	0.169102	0.00435769
o__Ophiostomatales	0	0	1.19389e-05	0	1.19389e-05
o__GS19	8.35721e-05	0	1.19389e-05	1.19389e-05	0
o__Archaeorhizomycetales	0.00260267	0.00189828	0.0010745	0.000943171	0.00211318
o__Saccharomycetales	0.867455	0.512572	0.0175263	0.0633477	0.273663
o__Leucosporidiales	8.35721e-05	8.35721e-05	3.58166e-05	9.5511e-05	5.96944e-05
o__Spizellomycetales	0.000346227	0.000262655	0.000131328	0.000167144	0.000191022
o__Rhizophydiales	3.58166e-05	2.38777e-05	0	2.38777e-05	2.38777e-05
o__Cantharellales	4.77555e-05	0.000143266	0	2.38777e-05	8.35721e-05
o__Acarosporales	7.16332e-05	0	0	2.38777e-05	0
o__unidentified	0.0956662	0.466511	0.961282	0.649128	0.699009
