# Supplementary material for: Multi-Omics of Pine Wood Nematode Pathogenicity Associated With Culturable Associated Microbiota Through an Artificial Assembly Approach
Source: Front Plant Sci. 2022 Jan 3;12:798539. doi: 10.3389/fpls.2021.798539 (PMC8762061; doi:10.3389/fpls.2021.798539)
Supplement: Supplementary file 2 [file Data_Sheet_1.ZIP › Supplementary Tables/Supplementary table 16.xlsx]

## Sheet: Sheet1
Supplementary table 16 Abundance of the Genus of microbial sequencing for PWN symbiotic fungi
	FZ	NP	XM	LY	SM
g__Powellomyces	0.000286533	0.000119389	8.35721e-05	0.000119389	8.35721e-05
g__Ambispora	2.38777e-05	0	0	0	0
g__Tausonia	0.000143266	0.000608883	4.77555e-05	4.77555e-05	0.000787966
g__Vishniacozyma	1.19389e-05	9.5511e-05	1.19389e-05	1.19389e-05	2.38777e-05
g__Cephaliophora	4.77555e-05	0	0	2.38777e-05	0
g__Rosellinia	1.19389e-05	0	0	1.19389e-05	0
g__Mycocentrospora	8.35721e-05	0	0	0	0
g__Pulchroboletus	0	0	2.38777e-05	2.38777e-05	1.19389e-05
g__Naganishia	8.35721e-05	3.58166e-05	0.000561127	1.19389e-05	1.19389e-05
g__Wickerhamomyces	4.77555e-05	0.000620821	0.000895415	0.00212512	0.0922755
g__Bulleribasidium	1.19389e-05	0	0	0	0
g__Geoglossum	0	0	1.19389e-05	0	0
g__Mrakiella	0	2.38777e-05	0	0	1.19389e-05
g__Cyphellophora	0	0	0	0.000298472	2.38777e-05
g__Hygrocybe	0.000943171	0.00143266	0.000370105	0.000453677	0.00198185
g__Ogataea	0.0016595	0.000155205	0.000274594	0.000226839	0.0401266
g__Exophiala	0.000167144	4.77555e-05	2.38777e-05	4.77555e-05	0
g__Bacidina	1.19389e-05	2.38777e-05	0	0	1.19389e-05
g__Myxocephala	0	0	1.19389e-05	2.38777e-05	0
g__Kernia	1.19389e-05	1.19389e-05	0	0	0
g__Cystobasidium	0	1.19389e-05	0	0	0
g__Filobasidium	1.19389e-05	0	1.19389e-05	0	1.19389e-05
g__Trichoderma	2.38777e-05	0.00010745	3.58166e-05	0.000799904	9.5511e-05
g__Sampaiozyma	0	0	0	0.00010745	0
g__Periconia	2.38777e-05	1.19389e-05	9.5511e-05	5.96944e-05	0
g__Ijuhya	1.19389e-05	0	1.19389e-05	0	0
g__Cutaneotrichosporon	0	0.000167144	0	0	4.77555e-05
g__Sarocladium	0	0	1.19389e-05	0	0
g__Cladosporium	0	0	0	0.000393983	0
g__Tetragoniomyces	0	1.19389e-05	0	1.19389e-05	1.19389e-05
g__unidentified	0.109097	0.471705	0.969102	0.831698	0.734766
g__Pleotrichocladium	0.000429799	0.000334288	0.000489494	0.000310411	0.000298472
g__Mycena	4.77555e-05	8.35721e-05	0.000131328	4.77555e-05	3.58166e-05
g__Symmetrospora	0	0	0	8.35721e-05	2.38777e-05
g__Hodophilus	0.000238777	9.5511e-05	0.000250716	0.00010745	0.00032235
g__Phialemoniopsis	0	0	0	1.19389e-05	1.19389e-05
g__Massaria	1.19389e-05	0	1.19389e-05	0	0
g__Meyerozyma	0.821896	0.483023	0.0157832	0.060351	0.112607
g__Flagelloscypha	3.58166e-05	0	0	0	0
g__Paramyrothecium	1.19389e-05	0	1.19389e-05	1.19389e-05	1.19389e-05
g__Mortierella	0.00390401	0.0023042	0.00313992	0.00167144	0.00220869
g__Botryotrichum	4.77555e-05	4.77555e-05	0	8.35721e-05	5.96944e-05
g__Leucosporidium	2.38777e-05	8.35721e-05	2.38777e-05	1.19389e-05	5.96944e-05
g__Ascobolus	7.16332e-05	1.19389e-05	2.38777e-05	4.77555e-05	0
g__Botrytis	1.19389e-05	2.38777e-05	3.58166e-05	2.38777e-05	5.96944e-05
g__Bagadiella	0	1.19389e-05	0	2.38777e-05	0.000811843
g__Clavaria	0.000704394	0.000155205	0.000119389	0.00032235	0.000274594
g__Helicogloea	3.58166e-05	0	0	1.19389e-05	0
g__Malotium	1.19389e-05	0	0	0	0
g__Neobulgaria	2.38777e-05	0	0.00010745	1.19389e-05	0
g__Tolypocladium	0	0	0	1.19389e-05	0
g__Nigrospora	2.38777e-05	0	0	0	0
g__Ophiocordyceps	2.38777e-05	2.38777e-05	7.16332e-05	0	1.19389e-05
g__Lachnum	1.19389e-05	2.38777e-05	0	0	2.38777e-05
g__Arthrinium	0	1.19389e-05	0	0	0
g__Dactylonectria	0.000286533	0.000191022	0.000250716	0.0002149	0.000274594
g__Pseudogymnoascus	0.000429799	0.000489494	0.000191022	0.0002149	0.000561127
g__Schizothecium	0.000549188	4.77555e-05	0.000179083	0.000226839	7.16332e-05
g__Didymella	4.77555e-05	0	2.38777e-05	0	2.38777e-05
g__Cephalotrichum	4.77555e-05	0	0	1.19389e-05	0
g__Lactifluus	0	0	0	0	2.38777e-05
g__Zopfiella	0	1.19389e-05	0	0	0
g__Plectosphaerella	0.000226839	2.38777e-05	5.96944e-05	0.000202961	4.77555e-05
g__Gamsia	0.00118195	2.38777e-05	0	0.000346227	3.58166e-05
g__Lophotrichus	3.58166e-05	0.00010745	0	1.19389e-05	0
g__Aspergillus	1.19389e-05	1.19389e-05	0	0.000155205	3.58166e-05
g__Phylloporus	1.19389e-05	1.19389e-05	2.38777e-05	0	0
g__Alfaria	1.19389e-05	2.38777e-05	1.19389e-05	0	1.19389e-05
g__Operculomyces	1.19389e-05	0	0	0	0
g__Cryptococcus	0	0	0	0	0.00032235
g__Ramalina	2.38777e-05	0	0	0	0
g__Clathrus	4.77555e-05	0	0	0	0
g__Monilinia	1.19389e-05	1.19389e-05	0	1.19389e-05	1.19389e-05
g__Volvariella	1.19389e-05	0	1.19389e-05	1.19389e-05	0
g__Lopadostoma	0	0	0	3.58166e-05	0
g__Candida	2.38777e-05	1.19389e-05	0	0	0.00010745
g__Serendipita	1.19389e-05	0	0	1.19389e-05	0
g__Ceratobasidium	1.19389e-05	2.38777e-05	0	0	3.58166e-05
g__Cortinarius	0	0	0	0	1.19389e-05
g__Hemileucoglossum	1.19389e-05	1.19389e-05	0	2.38777e-05	0
g__Septoglomus	0	0	0	0	1.19389e-05
g__Glomus	0.000191022	3.58166e-05	2.38777e-05	2.38777e-05	5.96944e-05
g__Ramariopsis	0	1.19389e-05	3.58166e-05	0	0
g__Clonostachys	0	0	0	1.19389e-05	0
g__Podospora	0.000250716	0.00010745	4.77555e-05	0.000155205	0.00010745
g__Papulaspora	0	4.77555e-05	0	0	0
g__Stagonospora	0.000155205	0.000429799	0.00010745	7.16332e-05	0.000477555
g__Dendryphiella	0	0	0	0	3.58166e-05
g__Gaeumannomyces	2.38777e-05	1.19389e-05	1.19389e-05	7.16332e-05	0
g__Microdochium	0	0	0	2.38777e-05	0
g__Subulicystidium	1.19389e-05	0	0	0	0
g__Galactomyces	0	0	0	0	0.000191022
g__Acaulospora	0.00010745	3.58166e-05	3.58166e-05	4.77555e-05	4.77555e-05
g__Acrophialophora	8.35721e-05	1.19389e-05	0.000143266	1.19389e-05	2.38777e-05
g__Metschnikowia	1.19389e-05	0	0	0	0
g__Saitozyma	2.38777e-05	0	0	8.35721e-05	1.19389e-05
g__Dominikia	1.19389e-05	1.19389e-05	0	1.19389e-05	2.38777e-05
g__Collembolispora	4.77555e-05	0	2.38777e-05	1.19389e-05	1.19389e-05
g__Entorrhiza	0.000489494	0.000334288	0.000429799	0.000191022	0.000155205
g__Septoriella	1.19389e-05	2.38777e-05	1.19389e-05	0	0
g__Eremomyces	3.58166e-05	1.19389e-05	0	2.38777e-05	0
g__Phallus	0	0	1.19389e-05	0	0
g__Ochroconis	0.000155205	0	0.000417861	0.0228391	0.00084766
g__Rhodotorula	1.19389e-05	0	1.19389e-05	0	0
g__Preussia	0.000131328	4.77555e-05	0.000202961	2.38777e-05	3.58166e-05
g__Hemimycena	0.000167144	0	1.19389e-05	4.77555e-05	0
g__Sacculospora	0.000202961	1.19389e-05	0.00010745	0.000262655	2.38777e-05
g__Wallemia	1.19389e-05	0.000250716	0	0	0
g__Piskurozyma	0	4.77555e-05	0	1.19389e-05	0
g__Wardomyces	0	2.38777e-05	0	1.19389e-05	3.58166e-05
g__Cudonia	0	0	0	0	1.19389e-05
g__Neocucurbitaria	1.19389e-05	0	3.58166e-05	0.000143266	0
g__Dictyosporium	1.19389e-05	0	0	0	1.19389e-05
g__Lecythophora	0.000823782	0.000250716	3.58166e-05	0.000501433	0.000310411
g__Chlamydocillium	2.38777e-05	0	0	0	1.19389e-05
g__Conocybe	2.38777e-05	5.96944e-05	0.00084766	1.19389e-05	4.77555e-05
g__Inocybe	0.00032235	0.000191022	0.000155205	0.000155205	0.0002149
g__Sistotrema	3.58166e-05	7.16332e-05	0	2.38777e-05	3.58166e-05
g__Clitocybe	0	0	0	9.5511e-05	0
g__Chaetomium	1.19389e-05	0.000370105	0	1.19389e-05	3.58166e-05
g__Rhexothecium	0	0	1.19389e-05	0	0
g__Sebacina	0.000119389	0	0	4.77555e-05	1.19389e-05
g__Sordaria	1.19389e-05	0.000119389	0	0	0.000119389
g__Paraphoma	9.5511e-05	2.38777e-05	0	2.38777e-05	1.19389e-05
g__Lanzia	1.19389e-05	0	0	0	0
g__Ruinenia	2.38777e-05	0	1.19389e-05	0	0
g__Metarhizium	1.19389e-05	1.19389e-05	0	0	5.96944e-05
g__Yarrowia	0	1.19389e-05	0	2.38777e-05	0
g__Corynascella	1.19389e-05	0	0	0	1.19389e-05
g__Paecilomyces	0	0	2.38777e-05	0	0
g__Pseudoacremonium	4.77555e-05	0	0	1.19389e-05	0
g__Claudopus	0.000119389	0	0	2.38777e-05	1.19389e-05
g__Pseudeurotium	5.96944e-05	4.77555e-05	0.000537249	5.96944e-05	1.19389e-05
g__Gigasperma	3.58166e-05	0	0	0	0
g__Westerdykella	0	1.19389e-05	0	0	0
g__Holtermanniella	4.77555e-05	3.58166e-05	0	3.58166e-05	1.19389e-05
g__Floccularia	0.000823782	1.19389e-05	0.000131328	0.000238777	1.19389e-05
g__Achroiostachys	0.000119389	0	0	3.58166e-05	0
g__Tricharina	2.38777e-05	0	0	0	1.19389e-05
g__Beauveria	3.58166e-05	0	1.19389e-05	0	0
g__Solicoccozyma	0.00105062	0.000286533	0.000358166	0.000358166	0.000191022
g__Sporormiella	2.38777e-05	0	0	1.19389e-05	0
g__Dialonectria	2.38777e-05	1.19389e-05	0	2.38777e-05	1.19389e-05
g__Claroideoglomus	0.00010745	0.000155205	0.000346227	2.38777e-05	5.96944e-05
g__Acaulium	0.000155205	8.35721e-05	4.77555e-05	0.000143266	8.35721e-05
g__Minimelanolocus	0	1.19389e-05	0	0	0
g__Humicola	0.000346227	0.000119389	8.35721e-05	0.000465616	0.0002149
g__Pilidium	1.19389e-05	0	0	0	0
g__Cladophialophora	0.000286533	0	0.000549188	0.0630969	0.0012297
g__Dioszegia	1.19389e-05	2.38777e-05	0	0	0
g__Heteroconium	0	0	1.19389e-05	0	0
g__Nephroma	0	0	0	1.19389e-05	0
g__Leptosphaeria	0.00010745	1.19389e-05	3.58166e-05	3.58166e-05	1.19389e-05
g__Penicillium	5.96944e-05	1.19389e-05	5.96944e-05	0.00188634	5.96944e-05
g__Lasiosphaeria	0	0	0	0	1.19389e-05
g__Coprinopsis	2.38777e-05	3.58166e-05	0	0	1.19389e-05
g__Biappendiculispora	0	1.19389e-05	0	0	0
g__Phaeosphaeria	4.77555e-05	1.19389e-05	3.58166e-05	1.19389e-05	4.77555e-05
g__Triparticalcar	3.58166e-05	9.5511e-05	1.19389e-05	0	0.00010745
g__Cyberlindnera	0.00222063	8.35721e-05	2.38777e-05	8.35721e-05	0.00174308
g__Nakazawaea	0.0103152	0.0260626	0.000334288	1.19389e-05	7.16332e-05
g__Spathularia	2.38777e-05	2.38777e-05	0.000417861	3.58166e-05	1.19389e-05
g__Cuphophyllus	0	4.77555e-05	0	0	3.58166e-05
g__Briansuttonomyces	4.77555e-05	0	0	3.58166e-05	0
g__Juncaceicola	0	1.19389e-05	0	0	0
g__Cosmospora	0	0	1.19389e-05	0	0
g__Archaeorhizomyces	0.00260267	0.00189828	0.0010745	0.000943171	0.00211318
g__Ciboria	1.19389e-05	0	0	0	0
g__Spizellomyces	0	0	0	4.77555e-05	0
g__Trichometasphaeria	8.35721e-05	2.38777e-05	0	2.38777e-05	1.19389e-05
g__Agaricus	3.58166e-05	0	0	3.58166e-05	0
g__Colletotrichum	0	0.000167144	4.77555e-05	2.38777e-05	9.5511e-05
g__Chaetosphaeria	0.000799904	0	0	0.000238777	1.19389e-05
g__Anaeromyces	1.19389e-05	0	0	0	0
g__Yamadazyma	0.0312202	0.00235196	2.38777e-05	4.77555e-05	1.19389e-05
g__Holocotylon	1.19389e-05	0	0	0	3.58166e-05
g__Aureobasidium	2.38777e-05	5.96944e-05	0	0	2.38777e-05
g__Archaeospora	3.58166e-05	2.38777e-05	0	1.19389e-05	2.38777e-05
g__Sphacelotheca	0	1.19389e-05	0	0	0
g__Peltigera	0.000202961	0.00255492	0.000119389	0.00512178	0.00115807
g__Buellia	1.19389e-05	0	1.19389e-05	0	0
g__Sarcogyne	7.16332e-05	0	0	2.38777e-05	0
g__Cadophora	0.000179083	4.77555e-05	0.000143266	3.58166e-05	4.77555e-05
g__Bovista	0.000143266	0.000274594	0	5.96944e-05	0.000262655
g__Allophylaria	1.19389e-05	0	0	2.38777e-05	0
g__Angulomyces	1.19389e-05	0	0	1.19389e-05	0
g__Acremonium	9.5511e-05	1.19389e-05	9.5511e-05	9.5511e-05	3.58166e-05
g__Coniochaeta	0.000943171	0.000179083	0.00010745	0.000393983	0.000346227
g__Petrakia	1.19389e-05	0	1.19389e-05	2.38777e-05	0
g__Scutellinia	7.16332e-05	4.77555e-05	2.38777e-05	2.38777e-05	7.16332e-05
g__Ramicandelaber	0.0002149	0.000143266	3.58166e-05	7.16332e-05	0.00010745
