# Supplementary material for: Multi-Omics of Pine Wood Nematode Pathogenicity Associated With Culturable Associated Microbiota Through an Artificial Assembly Approach
Source: Front Plant Sci. 2022 Jan 3;12:798539. doi: 10.3389/fpls.2021.798539 (PMC8762061; doi:10.3389/fpls.2021.798539)
Supplement: Supplementary file 2 [file Data_Sheet_1.ZIP › Supplementary Tables/Supplementary table 17.xlsx]

## Sheet: Sheet1
Supplementary table 17 Abundance of the Species of microbial sequencing for PWN symbiotic fungi
	FZ	NP	XM	LY	SM
s__Paecilomyces_purpureus	0	0	2.38777e-05	0	0
s__Scutellinia_olivascens	5.96944e-05	1.19389e-05	1.19389e-05	2.38777e-05	5.96944e-05
s__Botryotrichum_atrogriseum	4.77555e-05	4.77555e-05	0	8.35721e-05	5.96944e-05
s__Stagonospora_pseudocaricis	1.19389e-05	1.19389e-05	0	1.19389e-05	1.19389e-05
s__Conocybe_sp	2.38777e-05	3.58166e-05	0.00084766	1.19389e-05	1.19389e-05
s__Podospora_communis	0	3.58166e-05	0	0	0
s__Eremomyces_bilateralis	3.58166e-05	1.19389e-05	0	2.38777e-05	0
s__Beauveria_pseudobassiana	3.58166e-05	0	1.19389e-05	0	0
s__Cephalotrichum_stemonitis	4.77555e-05	0	0	1.19389e-05	0
s__Paramyrothecium_humicola	1.19389e-05	0	1.19389e-05	1.19389e-05	1.19389e-05
s__Archaeorhizomyces_sp	0.00260267	0.00189828	0.0010745	0.000943171	0.00211318
s__Lecythophora_sp	0.000823782	0.000250716	3.58166e-05	0.000501433	0.000310411
s__Ochroconis_mirabilis	0.000155205	0	0.000417861	0.0228271	0.00084766
s__Septoglomus_sp	0	0	0	0	1.19389e-05
s__Cyphellophora_europaea	0	0	0	0.000298472	2.38777e-05
s__Phylloporus_scabripes	1.19389e-05	1.19389e-05	2.38777e-05	0	0
s__Powellomyces_hirtus	0.000286533	0.000119389	8.35721e-05	0.000119389	8.35721e-05
s__Septoriella_phragmitis	1.19389e-05	2.38777e-05	1.19389e-05	0	0
s__Acremonium_dichromosporum	4.77555e-05	1.19389e-05	9.5511e-05	7.16332e-05	3.58166e-05
s__Bacidina_caligans	1.19389e-05	2.38777e-05	0	0	1.19389e-05
s__Agaricus_griseicephalus	3.58166e-05	0	0	3.58166e-05	0
s__Lasiosphaeria_lanuginosa	0	0	0	0	1.19389e-05
s__Sampaiozyma_sp	0	0	0	0.00010745	0
s__Ambispora_sp	2.38777e-05	0	0	0	0
s__Glomus_versiforme	0	0	0	1.19389e-05	1.19389e-05
s__Petrakia_sp	1.19389e-05	0	1.19389e-05	2.38777e-05	0
s__Preussia_tetramera	8.35721e-05	4.77555e-05	0.000202961	2.38777e-05	3.58166e-05
s__Cuphophyllus_virgineus	0	4.77555e-05	0	0	3.58166e-05
s__Scutellinia_nigrohirtula	0	0	0	0	1.19389e-05
s__Cutaneotrichosporon_cyanovorans	0	0.000167144	0	0	4.77555e-05
s__Metschnikowia_bicuspidata	1.19389e-05	0	0	0	0
s__Penicillium_sp	5.96944e-05	1.19389e-05	5.96944e-05	0.00188634	5.96944e-05
s__Clavaria_sp	0.000656638	7.16332e-05	9.5511e-05	0.000298472	9.5511e-05
s__Hodophilus_hymenocystis	0	0	0.000167144	0	0
s__Mortierella_sp	0.00108644	0.000704394	0.000990926	0.000429799	0.00063276
s__Schizothecium_sp	0.000370105	2.38777e-05	4.77555e-05	0.000131328	1.19389e-05
s__Sacculospora_baltica	0.000202961	1.19389e-05	0.00010745	0.000262655	2.38777e-05
s__Gamsia_aggregata	0.00115807	1.19389e-05	0	0.00032235	3.58166e-05
s__Helicogloea_subardosiaca	3.58166e-05	0	0	1.19389e-05	0
s__Leptosphaeria_sp	8.35721e-05	1.19389e-05	2.38777e-05	3.58166e-05	1.19389e-05
s__Cudonia_lutea	0	0	0	0	1.19389e-05
s__Acaulium_sp	0.000155205	8.35721e-05	4.77555e-05	0.000143266	8.35721e-05
s__Paraphoma_rhaphiolepidis	9.5511e-05	2.38777e-05	0	2.38777e-05	1.19389e-05
s__Hemimycena_pseudolactea	0.000167144	0	0	3.58166e-05	0
s__Vishniacozyma_victoriae	1.19389e-05	9.5511e-05	1.19389e-05	1.19389e-05	2.38777e-05
s__Clonostachys_sp	0	0	0	1.19389e-05	0
s__Ogataea_populi-albae	0	0	0	0	1.19389e-05
s__Hemileucoglossum_sp	1.19389e-05	1.19389e-05	0	2.38777e-05	0
s__Solicoccozyma_sp	0.00105062	0.000286533	0.000358166	0.000358166	0.000191022
s__Exophiala_equina	0.000131328	4.77555e-05	1.19389e-05	4.77555e-05	0
s__Cladosporium_halotolerans	0	0	0	0.000346227	0
s__Symmetrospora_coprosmae	0	0	0	8.35721e-05	2.38777e-05
s__Coprinopsis_xenobia	2.38777e-05	3.58166e-05	0	0	1.19389e-05
s__Pseudogymnoascus_sp	0.000429799	0.000489494	0.000191022	0.0002149	0.000561127
s__Tausonia_pullulans	0.000143266	0.000608883	4.77555e-05	4.77555e-05	0.000787966
s__Ciboria_carunculoides	1.19389e-05	0	0	0	0
s__Bovista_cretacea	0.000143266	0.000274594	0	5.96944e-05	0.000262655
s__Archaeospora_sp	1.19389e-05	1.19389e-05	0	0	2.38777e-05
s__Wallemia_tropicalis	1.19389e-05	0.000250716	0	0	0
s__Microdochium_lycopodinum	0	0	0	2.38777e-05	0
s__Achroiostachys_humicola	0.000119389	0	0	3.58166e-05	0
s__Dactylonectria_estremocensis	0.000286533	0.000191022	0.000250716	0.0002149	0.000274594
s__Meyerozyma_caribbica	0.821884	0.483023	0.0157832	0.060351	0.112607
s__Spathularia_velutipes	1.19389e-05	0	0	0	0
s__Glomus_indicum	8.35721e-05	3.58166e-05	1.19389e-05	0	3.58166e-05
s__Ramariopsis_sp	0	1.19389e-05	3.58166e-05	0	0
s__Ruinenia_diospyri	2.38777e-05	0	1.19389e-05	0	0
s__Sarocladium_strictum	0	0	1.19389e-05	0	0
s__Cyberlindnera_amylophila	0.00222063	8.35721e-05	2.38777e-05	8.35721e-05	0.00174308
s__Botrytis_californica	0	1.19389e-05	0	0	0
s__Zopfiella_sp	0	1.19389e-05	0	0	0
s__Tricharina_gilva	2.38777e-05	0	0	0	1.19389e-05
s__unidentified	0.109097	0.471705	0.969102	0.831698	0.734766
s__Cladophialophora_immunda	0.000286533	0	0.000549188	0.0630969	0.0012297
s__Angulomyces_argentinensis	1.19389e-05	0	0	1.19389e-05	0
s__Dendryphiella_fasciculata	0	0	0	0	3.58166e-05
s__Papulaspora_funabasensis	0	4.77555e-05	0	0	0
s__Holtermanniella_takashimae	1.19389e-05	3.58166e-05	0	0	1.19389e-05
s__Subulicystidium_sp	1.19389e-05	0	0	0	0
s__Kernia_retardata	1.19389e-05	1.19389e-05	0	0	0
s__Metarhizium_robertsii	1.19389e-05	0	0	0	4.77555e-05
s__Cortinarius_stuntzii	0	0	0	0	1.19389e-05
s__Ijuhya_vitellina	1.19389e-05	0	1.19389e-05	0	0
s__Conocybe_rickeniana	0	2.38777e-05	0	0	3.58166e-05
s__Periconia_sp	0	0	1.19389e-05	0	0
s__Chlamydocillium_cyanophilum	2.38777e-05	0	0	0	1.19389e-05
s__Hemimycena_sp	0	0	1.19389e-05	1.19389e-05	0
s__Clathrus_ruber	4.77555e-05	0	0	0	0
s__Glomus_sp	8.35721e-05	0	0	0	1.19389e-05
s__Massaria_conspurcata	1.19389e-05	0	1.19389e-05	0	0
s__Clavaria_falcata	1.19389e-05	2.38777e-05	0	0	0
s__Lophotrichus_fimeti	3.58166e-05	0.00010745	0	1.19389e-05	0
s__Buellia_sp	1.19389e-05	0	1.19389e-05	0	0
s__Geoglossum_dunense	0	0	1.19389e-05	0	0
s__Trichometasphaeria_sp	8.35721e-05	2.38777e-05	0	2.38777e-05	1.19389e-05
s__Didymella_keratinophila	4.77555e-05	0	2.38777e-05	0	2.38777e-05
s__Pseudeurotium_sp	5.96944e-05	4.77555e-05	0.000537249	5.96944e-05	1.19389e-05
s__Neobulgaria_sp	2.38777e-05	0	0.00010745	1.19389e-05	0
s__Yamadazyma_scolyti	0.0312202	0.00235196	2.38777e-05	4.77555e-05	1.19389e-05
s__Sarcogyne_sp	7.16332e-05	0	0	2.38777e-05	0
s__Gaeumannomyces_australiensis	2.38777e-05	1.19389e-05	1.19389e-05	7.16332e-05	0
s__Spizellomyces_sp	0	0	0	3.58166e-05	0
s__Humicola_grisea	0.000346227	0.000119389	8.35721e-05	0.000465616	0.0002149
s__Dominikia_difficilevidera	1.19389e-05	1.19389e-05	0	1.19389e-05	2.38777e-05
s__Ramicandelaber_taiwanensis	0.0002149	0.000143266	3.58166e-05	7.16332e-05	0.00010745
s__Acaulospora_viridis	3.58166e-05	0	2.38777e-05	0	1.19389e-05
s__Pleotrichocladium_opacum	0.000429799	0.000334288	0.000489494	0.000310411	0.000298472
s__Trichoderma_lixii	0	9.5511e-05	2.38777e-05	0.000202961	1.19389e-05
s__Pseudoacremonium_sacchari	4.77555e-05	0	0	1.19389e-05	0
s__Cadophora_luteo-olivacea	0	0	0	0	1.19389e-05
s__Nephroma_rufum	0	0	0	1.19389e-05	0
s__Leucosporidium_intermedium	2.38777e-05	8.35721e-05	1.19389e-05	1.19389e-05	5.96944e-05
s__Glomus_tetrastratosum	2.38777e-05	0	1.19389e-05	1.19389e-05	0
s__Naganishia_liquefaciens	0	1.19389e-05	0	0	0
s__Sporormiella_megalospora	2.38777e-05	0	0	1.19389e-05	0
s__Bagadiella_lunata	0	1.19389e-05	0	2.38777e-05	0.000811843
s__Corynascella_inquinata	1.19389e-05	0	0	0	1.19389e-05
s__Naganishia_adeliensis	8.35721e-05	2.38777e-05	0.000561127	1.19389e-05	1.19389e-05
s__Piskurozyma_sp	0	4.77555e-05	0	1.19389e-05	0
s__Collembolispora_barbata	4.77555e-05	0	2.38777e-05	1.19389e-05	1.19389e-05
s__Metarhizium_flavoviride	0	1.19389e-05	0	0	1.19389e-05
s__Cladosporium_cladosporioides	0	0	0	4.77555e-05	0
s__Ogataea_wickerhamii	0	0.000143266	0.000274594	0.0002149	0.0401146
s__Stagonospora_perfecta	8.35721e-05	0.000382044	8.35721e-05	5.96944e-05	0.000453677
s__Phialemoniopsis_pluriloculosa	0	0	0	1.19389e-05	1.19389e-05
s__Peltigera_sp	0.000202961	0.00255492	0.000119389	0.00512178	0.00115807
s__Podospora_sp	0.000250716	5.96944e-05	4.77555e-05	0.000131328	0.00010745
s__Malotium_paludosum	1.19389e-05	0	0	0	0
s__Phallus_mengsongensis	0	0	1.19389e-05	0	0
s__Clavaria_tenuipes	3.58166e-05	5.96944e-05	2.38777e-05	2.38777e-05	0.000179083
s__Heteroconium_sp	0	0	1.19389e-05	0	0
s__Nigrospora_sp	2.38777e-05	0	0	0	0
s__Juncaceicola_achilleae	0	1.19389e-05	0	0	0
s__Acaulospora_sp	7.16332e-05	3.58166e-05	1.19389e-05	4.77555e-05	3.58166e-05
s__Holtermanniella_festucosa	3.58166e-05	0	0	3.58166e-05	0
s__Rhodotorula_mucilaginosa	1.19389e-05	0	1.19389e-05	0	0
s__Chaetosphaeria_sp	0.000799904	0	0	0.000238777	1.19389e-05
s__Ophiocordyceps_arborescens	2.38777e-05	2.38777e-05	7.16332e-05	0	1.19389e-05
s__Dialonectria_ullevolea	2.38777e-05	1.19389e-05	0	2.38777e-05	1.19389e-05
s__Ceratobasidium_sp	1.19389e-05	2.38777e-05	0	0	3.58166e-05
s__Rosellinia_sp	1.19389e-05	0	0	1.19389e-05	0
s__Botrytis_cinerea	1.19389e-05	1.19389e-05	3.58166e-05	2.38777e-05	5.96944e-05
s__Filobasidium_chernovii	1.19389e-05	0	1.19389e-05	0	1.19389e-05
s__Mycocentrospora_sp	8.35721e-05	0	0	0	0
s__Gigasperma_sp	3.58166e-05	0	0	0	0
s__Cystobasidium_minuta	0	1.19389e-05	0	0	0
s__Tolypocladium_inflatum	0	0	0	1.19389e-05	0
s__Hygrocybe_sp	0.000943171	0.00143266	0.000370105	0.000453677	0.00198185
s__Dictyosporium_heptasporum	1.19389e-05	0	0	0	1.19389e-05
s__Meyerozyma_guilliermondii	1.19389e-05	0	0	0	0
s__Aspergillus_versicolor	0	0	0	0.000155205	0
s__Acremonium_rutilum	3.58166e-05	0	0	1.19389e-05	0
s__Sebacina_sp	0.000119389	0	0	4.77555e-05	1.19389e-05
s__Mycena_maurella	4.77555e-05	8.35721e-05	0.000131328	4.77555e-05	3.58166e-05
s__Triparticalcar_sp	3.58166e-05	9.5511e-05	1.19389e-05	0	0.00010745
s__Floccularia_luteovirens	0.000823782	1.19389e-05	0.000131328	0.000238777	1.19389e-05
s__Briansuttonomyces_eucalypti	4.77555e-05	0	0	3.58166e-05	0
s__Operculomyces_laminatus	1.19389e-05	0	0	0	0
s__Holocotylon_brandegeeanum	1.19389e-05	0	0	0	3.58166e-05
s__Cephaliophora_sp	4.77555e-05	0	0	2.38777e-05	0
s__Mortierella_elongata	0.000417861	0.000131328	8.35721e-05	9.5511e-05	0.000119389
s__Alfaria_dandenongensis	1.19389e-05	2.38777e-05	1.19389e-05	0	1.19389e-05
s__Sphacelotheca_hydropiperis	0	1.19389e-05	0	0	0
s__Saitozyma_sp	2.38777e-05	0	0	1.19389e-05	0
s__Aureobasidium_leucospermi	2.38777e-05	5.96944e-05	0	0	2.38777e-05
s__Yarrowia_lipolytica	0	1.19389e-05	0	2.38777e-05	0
s__Monilinia_polystroma	1.19389e-05	1.19389e-05	0	1.19389e-05	1.19389e-05
s__Flagelloscypha_sp	3.58166e-05	0	0	0	0
s__Mortierella_exigua	0.0010745	0.000549188	0.000346227	0.000238777	0.000656638
s__Lanzia_ovispora	1.19389e-05	0	0	0	0
s__Spathularia_sp	1.19389e-05	2.38777e-05	0.000417861	3.58166e-05	1.19389e-05
s__Exophiala_bonariae	3.58166e-05	0	1.19389e-05	0	0
s__Dioszegia_sp	1.19389e-05	2.38777e-05	0	0	0
s__Acremonium_furcatum	1.19389e-05	0	0	1.19389e-05	0
s__Neocucurbitaria_populi	0	0	2.38777e-05	0	0
s__Aspergillus_tardus	1.19389e-05	0	0	0	1.19389e-05
s__Minimelanolocus_obscurus	0	1.19389e-05	0	0	0
s__Aspergillus_sp	0	1.19389e-05	0	0	2.38777e-05
s__Mrakiella_aquatica	0	2.38777e-05	0	0	1.19389e-05
s__Sordaria_fimicola	1.19389e-05	0.000119389	0	0	0.000119389
s__Mortierella_fimbricystis	4.77555e-05	2.38777e-05	9.5511e-05	0	1.19389e-05
s__Rhexothecium_sp	0	0	1.19389e-05	0	0
s__Lopadostoma_polynesium	0	0	0	3.58166e-05	0
s__Entorrhiza_cypericola	0.000489494	0.000334288	0.000429799	0.000191022	0.000155205
s__Leptosphaeria_sclerotioides	2.38777e-05	0	1.19389e-05	0	0
s__Chaetomium_sp	1.19389e-05	0.000370105	0	0	0
s__Wardomyces_inflatus	0	2.38777e-05	0	1.19389e-05	3.58166e-05
s__Ascobolus_sp	7.16332e-05	1.19389e-05	2.38777e-05	4.77555e-05	0
s__Lactifluus_rugatus	0	0	0	0	2.38777e-05
s__Anaeromyces_sp	1.19389e-05	0	0	0	0
s__Sistotrema_sp	3.58166e-05	7.16332e-05	0	2.38777e-05	3.58166e-05
s__Allophylaria_subliciformis	1.19389e-05	0	0	2.38777e-05	0
s__Preussia_sp	4.77555e-05	0	0	0	0
s__Claudopus_sp	0.000119389	0	0	2.38777e-05	1.19389e-05
s__Coniochaeta_sp	0.000931232	0.000167144	0.00010745	0.000393983	0.000346227
s__Trichoderma_sp	2.38777e-05	0	1.19389e-05	0.000596944	5.96944e-05
s__Candida_berthetii	2.38777e-05	1.19389e-05	0	0	0.00010745
s__Acrophialophora_levis	8.35721e-05	1.19389e-05	0.000143266	1.19389e-05	2.38777e-05
s__Schizothecium_carpinicola	0.000155205	2.38777e-05	3.58166e-05	8.35721e-05	2.38777e-05
s__Nakazawaea_ernobii	0.0103152	0.0260626	0.000334288	1.19389e-05	7.16332e-05
s__Pulchroboletus_roseoalbidus	0	0	2.38777e-05	2.38777e-05	1.19389e-05
s__Serendipita_herbamans	1.19389e-05	0	0	1.19389e-05	0
s__Cosmospora_arxii	0	0	1.19389e-05	0	0
s__Tetragoniomyces_uliginosus	0	1.19389e-05	0	1.19389e-05	1.19389e-05
s__Volvariella_volvacea	1.19389e-05	0	1.19389e-05	1.19389e-05	0
s__Inocybe_sp	0.00032235	0.000191022	0.000155205	0.000155205	0.0002149
s__Chaetomium_angulare	0	0	0	1.19389e-05	3.58166e-05
s__Ogataea_ramenticola	0.0016595	1.19389e-05	0	1.19389e-05	0
s__Mortierella_zonata	4.77555e-05	1.19389e-05	0.000226839	0	0
s__Phaeosphaeria_sp	4.77555e-05	1.19389e-05	3.58166e-05	1.19389e-05	4.77555e-05
s__Myxocephala_albida	0	0	1.19389e-05	2.38777e-05	0
s__Pilidium_anglicum	1.19389e-05	0	0	0	0
s__Arthrinium_japonicum	0	1.19389e-05	0	0	0
s__Mortierella_alpina	0.0012297	0.000883477	0.00139685	0.000907354	0.000787966
s__Colletotrichum_destructivum	0	0.000167144	4.77555e-05	2.38777e-05	9.5511e-05
s__Archaeospora_europaea	2.38777e-05	1.19389e-05	0	1.19389e-05	0
s__Coniochaeta_fodinicola	1.19389e-05	1.19389e-05	0	0	0
s__Spizellomyces_lactosolyticus	0	0	0	1.19389e-05	0
s__Trichoderma_stromaticum	0	1.19389e-05	0	0	2.38777e-05
s__Clitocybe_houghtonii	0	0	0	9.5511e-05	0
s__Cadophora_orchidicola	0.000179083	4.77555e-05	0.000143266	3.58166e-05	3.58166e-05
s__Lachnum_virgineum	1.19389e-05	2.38777e-05	0	0	2.38777e-05
s__Galactomyces_sp	0	0	0	0	0.000191022
s__Westerdykella_angulata	0	1.19389e-05	0	0	0
s__Cryptococcus_sp	0	0	0	0	0.00032235
s__Neocucurbitaria_vachelliae	1.19389e-05	0	1.19389e-05	0.000143266	0
s__Gamsia_columbina	2.38777e-05	1.19389e-05	0	2.38777e-05	0
s__Wickerhamomyces_anomalus	4.77555e-05	0.000620821	0.000895415	0.00212512	0.0922755
s__Hodophilus_smithii	0.000143266	2.38777e-05	8.35721e-05	9.5511e-05	3.58166e-05
s__Hodophilus_albofloccipes	9.5511e-05	7.16332e-05	0	1.19389e-05	0.000286533
s__Podospora_decipiens	0	1.19389e-05	0	2.38777e-05	0
s__Schizothecium_curvisporum	2.38777e-05	0	9.5511e-05	1.19389e-05	3.58166e-05
s__Periconia_cookei	2.38777e-05	1.19389e-05	8.35721e-05	5.96944e-05	0
s__Biappendiculispora_sp	0	1.19389e-05	0	0	0
s__Claroideoglomus_sp	0.00010745	0.000155205	0.000346227	2.38777e-05	5.96944e-05
s__Saitozyma_podzolica	0	0	0	7.16332e-05	1.19389e-05
s__Stagonospora_trichophoricola	5.96944e-05	3.58166e-05	2.38777e-05	0	1.19389e-05
s__Scutellinia_sp	1.19389e-05	3.58166e-05	1.19389e-05	0	0
s__Plectosphaerella_niemeijerarum	0.000226839	2.38777e-05	5.96944e-05	0.000202961	4.77555e-05
s__Ramalina_fastigiata	2.38777e-05	0	0	0	0
s__Bulleribasidium_wuzhishanense	1.19389e-05	0	0	0	0
s__Ochroconis_sp	0	0	0	1.19389e-05	0
s__Leucosporidium_fragarium	0	0	1.19389e-05	0	0
