# Supplementary material for: Multi-Omics of Pine Wood Nematode Pathogenicity Associated With Culturable Associated Microbiota Through an Artificial Assembly Approach
Source: Front Plant Sci. 2022 Jan 3;12:798539. doi: 10.3389/fpls.2021.798539 (PMC8762061; doi:10.3389/fpls.2021.798539)
Supplement: Supplementary file 2 [file Data_Sheet_1.ZIP › Supplementary Tables/Supplementary table 18.xlsx]

## Sheet: Sheet1
Supplementary table 18 Diversity of symbiotic microbiota in different APMSs
Bacterial							Fungi
SampleID	chao1	observed_species	PD_whole_tree	shannon	simpson		SampleID	chao1	observed_species	PD_whole_tree	shannon	simpson
FZ_1	392.25	282	27.3	5.28	0.93		FZ_1	285.25	193	48.72	0.91	0.19
FZ_2	291.86	161.9	19.54	1.67	0.35		FZ_2	519.94	402	81.48	2.91	0.63
FZ_3	718.49	592	50.23	4.32	0.81		FZ_3	307.5	171	43.91	0.57	0.11
LY_1	325.05	235	18.44	4.5	0.92		LY_1	352.25	206	46.52	2.98	0.82
LY_2	425.47	311	22.88	4.5	0.9		LY_2	385.09	229	54.96	2.73	0.78
LY_3	348.19	293	22.73	4.57	0.9		LY_3	358.68	215	50.15	2.39	0.67
NP_1	220.91	157	18.39	5.7	0.97		NP_1	385.38	210	49.46	1.78	0.58
NP_2	707.08	605	40.05	4.97	0.84		NP_2	323.57	172	43.25	1.94	0.63
NP_3	306.6	186.9	19.68	3.09	0.76		NP_3	278.62	150	41.72	1.64	0.55
SM_1	235.07	100	11.46	1.06	0.3		SM_1	430.37	232	54.07	2.37	0.67
SM_2	322.97	247	22.98	1.18	0.26		SM_2	345.79	171	41.85	1.4	0.38
SM_3	376.55	240	22.09	1.79	0.46		SM_3	354.13	180	46.01	1.86	0.51
XM_1	69.12	50	5.93	1.46	0.51		XM_1	277.15	188	46.21	0.77	0.17
XM_2	324.23	177	18.5	2.11	0.64		XM_2	345.05	175	45.05	0.66	0.12
XM_3	234.25	138	13.98	1.78	0.52		XM_3	258.89	146	37.96	0.64	0.12
