# Supplementary material for: Multi-Omics of Pine Wood Nematode Pathogenicity Associated With Culturable Associated Microbiota Through an Artificial Assembly Approach
Source: Front Plant Sci. 2022 Jan 3;12:798539. doi: 10.3389/fpls.2021.798539 (PMC8762061; doi:10.3389/fpls.2021.798539)
Supplement: Supplementary file 2 [file Data_Sheet_1.ZIP › Supplementary Tables/Supplementary table 19.xlsx]

## Sheet: Sheet1
Supplementary table 19 The content of ROS in inoculated seedlings
	O2-			H2O2
Longyan	7.33367	5.97844	4.79696	97.5346	71.3146	67.9219
Fuzhou	17.6327	19.5133	26.5508	151.97	196.556	181.668
Sanming	22.1019	19.0544	16.3858	231.77	242.759	204.073
Nanping	19.1929	21.3389	22.2152	196.577	236.282	170.217
Xiamen	21.1114	20.9106	23.3266	208.599	208.452	217.873
NC	10.58	11.04	12.2	101.45	102.77	109.15
