# Supplementary material for: Multi-Omics of Pine Wood Nematode Pathogenicity Associated With Culturable Associated Microbiota Through an Artificial Assembly Approach
Source: Front Plant Sci. 2022 Jan 3;12:798539. doi: 10.3389/fpls.2021.798539 (PMC8762061; doi:10.3389/fpls.2021.798539)
Supplement: Supplementary file 2 [file Data_Sheet_1.ZIP › Supplementary Tables/Supplementary table 2.xlsx]

## Sheet: Sheet1
Supplementary table 2 The number of otus sequenced by PWN symbiotic fungi microorganisms
ID	FZ_1	FZ_2	FZ_3	NP_1	NP_2	NP_3	XM_1	XM_2	XM_3	LY_1	LY_2	LY_3	SM_1	SM_2	SM_3	taxonomy
OTU_1	0	0	0.000223939	0	0	0	0	0	0	0	0	0	0	0	0	k__unidentified; p__unidentified; c__unidentified; o__unidentified; f__unidentified; g__unidentified; s__unidentified
OTU_10	0.0011197	0	0	0	0	0	0	0	0	0	0	0	0	0	0	k__Bacteria; p__Acidobacteriota; c__Subgroup_25; o__uncultured_bacterium; f__unidentified; g__unidentified; s__unidentified
OTU_100	0.000373232	0	0.000149293	0	0.00011197	0.00194081	3.73232e-05	0.000223939	0.000186616	0.0070914	0.00250065	0.0105625	0	0	0	k__Bacteria; p__Proteobacteria; c__Gammaproteobacteria; o__Burkholderiales; f__Comamonadaceae; g__Variovorax; s__metagenome
OTU_1000	0	0	0	0	0	0	0	0	0	0.00011197	7.46464e-05	7.46464e-05	0	0	0	k__Bacteria; p__Proteobacteria; c__Alphaproteobacteria; o__Paracaedibacterales; f__Paracaedibacteraceae; g__uncultured; s__uncultured_Candidatus_Captivus_sp.
OTU_1001	0	0	0	0	0	0	0	0	0	0	7.46464e-05	0.000447878	0	0	0	k__Bacteria; p__Firmicutes; c__Clostridia; o__Lachnospirales; f__Lachnospiraceae; g__uncultured; s__uncultured_bacterium
OTU_1002	0	0	0.00011197	0	3.73232e-05	0	0	0	0	0	0	0	0	0.00011197	0.000186616	k__Bacteria; p__Acidobacteriota; c__Acidobacteriae; o__Acidobacteriales; f__uncultured; g__uncultured_bacterium; s__unidentified
OTU_1003	0	0	0	0	0	0	0	0	0	0	0	0	0	0.000186616	0.00011197	k__Bacteria; p__Chloroflexi; c__Ktedonobacteria; o__Ktedonobacterales; f__Ktedonobacteraceae; g__FCPS473; s__uncultured_bacterium
OTU_1004	0	0	0	0	0	0	0	0	0	0	0	0	0	0.000223939	0.000373232	k__Bacteria; p__Acidobacteriota; c__Acidobacteriae; o__Acidobacteriales; f__AcidobacteriaceaeSubgroup_1; g__Occallatibacter; s__uncultured_Acidobacteria_bacterium
OTU_1005	0	0	0	0	0	0	0	0	0	0	0	0	7.46464e-05	0.00011197	3.73232e-05	k__Bacteria; p__Proteobacteria; c__Alphaproteobacteria; o__Elsterales; f__uncultured; g__uncultured_Alphaproteobacteria_bacterium; s__unidentified
OTU_1006	7.46464e-05	0	0	0	0	0	0	0	0	0	0	0.000298585	0	0	0	k__Bacteria; p__Firmicutes; c__Clostridia; o__Lachnospirales; f__Lachnospiraceae; g__uncultured; s__uncultured_bacterium
OTU_1007	0.00388161	0	0	0	0	3.73232e-05	0	0	0	3.73232e-05	0	0	0	0	0	k__Bacteria; p__Proteobacteria; c__Alphaproteobacteria; o__Acetobacterales; f__Acetobacteraceae; g__Gluconacetobacter; s__uncultured_bacterium
OTU_1008	7.46464e-05	7.46464e-05	0.000634494	0	0.000522525	7.46464e-05	0	0.00011197	0	0	0	0	3.73232e-05	0.000261262	0.000149293	k__Bacteria; p__Acidobacteriota; c__Acidobacteriae; o__Acidobacteriales; f__uncultured; g__uncultured_bacterium; s__unidentified
OTU_1009	0	0	0.000298585	0	0.000783787	0	0	0	0	0	0	0	0	0	0	k__Bacteria; p__Proteobacteria; c__Alphaproteobacteria; o__Rhizobiales; f__Xanthobacteraceae; g__Pseudorhodoplanes; s__uncultured_bacterium
OTU_101	0.0112716	0	3.73232e-05	0.0194827	0	0.00119434	0	0	7.46464e-05	0	0	0	7.46464e-05	0.00309782	0.000186616	k__Bacteria; p__Firmicutes; c__Bacilli; o__Lactobacillales; f__Streptococcaceae; g__Streptococcus; s__Streptococcus_sp._Marseille-P2915
OTU_1010	0	0	0.000149293	3.73232e-05	0.000223939	0	0	3.73232e-05	0.000186616	7.46464e-05	3.73232e-05	3.73232e-05	0	0	0	k__Bacteria; p__Firmicutes; c__Clostridia; o__Lachnospirales; f__Lachnospiraceae; g__Lachnospiraceae_UCG-008; s__uncultured_bacterium
OTU_1011	0	0	0.000223939	0	0.000261262	0	0	0	0	0	0	0	0	0	0	k__Bacteria; p__Proteobacteria; c__Alphaproteobacteria; o__Rhizobiales; f__Hyphomicrobiaceae; g__Hyphomicrobium; s__uncultured_bacterium
OTU_1012	0	0	0.000261262	0	0.000186616	0	0	0	0	0	0	0	0	0	0	k__Bacteria; p__Proteobacteria; c__Alphaproteobacteria; o__Rickettsiales; f__SM2D12; g__uncultured_bacterium; s__unidentified
OTU_1013	0	0	0.00119434	0	0.00149293	0	0	0	0	0	0	0	0	0	0	k__Bacteria; p__Proteobacteria; c__Alphaproteobacteria; o__Sphingomonadales; f__Sphingomonadaceae; g__Altererythrobacter; s__uncultured_bacterium
OTU_1014	0	0	0	0	0	3.73232e-05	0	0	0.000522525	0	0	0	0	0	0	k__Bacteria; p__Firmicutes; c__Clostridia; o__Lachnospirales; f__Lachnospiraceae; g__Eubacterium_ruminantium_group; s__uncultured_bacterium
OTU_1015	3.73232e-05	0	0	0	3.73232e-05	0	0	0	0	0	0	3.73232e-05	0	0	0	k__Bacteria; p__Campilobacterota; c__Campylobacteria; o__Campylobacterales; f__Helicobacteraceae; g__Helicobacter; s__Helicobacter_bilis
OTU_1016	3.73232e-05	0	0	0	0	0	0	0	3.73232e-05	0	0	0.000223939	0	0	0	k__Bacteria; p__Firmicutes; c__Clostridia; o__Lachnospirales; f__Lachnospiraceae; g__Lachnospiraceae_NK4A136_group; s__uncultured_bacterium
OTU_1017	7.46464e-05	0	0.000149293	0	3.73232e-05	3.73232e-05	0	0	0	0	3.73232e-05	0	0.000149293	3.73232e-05	0	k__Bacteria; p__Acidobacteriota; c__Acidobacteriae; o__Acidobacteriales; f__uncultured; g__uncultured_bacterium; s__unidentified
OTU_1018	0	0	3.73232e-05	0	0.00011197	0	0	0	0	0	0	0	0	0	0	k__Bacteria; p__Chloroflexi; c__Chloroflexia; o__Chloroflexales; f__Roseiflexaceae; g__uncultured; s__uncultured_Chloroflexi_bacterium
OTU_1019	0	0	3.73232e-05	0	0.000149293	0	0	0	0	0	0	0	0	0	0	k__Bacteria; p__Proteobacteria; c__Alphaproteobacteria; o__Caulobacterales; f__Caulobacteraceae; g__Brevundimonas; s__Brevundimonas_naejangsanensis_DSM_23858
OTU_102	0.006121	0.00238868	0.00123166	0.000186616	7.46464e-05	0.000298585	7.46464e-05	0.00671817	0.0070914	0.00190348	7.46464e-05	7.46464e-05	0	0	0	k__Bacteria; p__Proteobacteria; c__Gammaproteobacteria; o__Enterobacterales; f__Enterobacteriaceae; g__Escherichia-Shigella; s__Escherichia_coli
OTU_1020	0	0	3.73232e-05	0	0.00011197	0	0	0	0	0	0	0	0	0	0	k__Bacteria; p__Acidobacteriota; c__Acidobacteriae; o__Paludibaculum; f__uncultured_bacterium; g__unidentified; s__unidentified
OTU_1021	0	0	3.73232e-05	0	0	0	3.73232e-05	0	0	0	3.73232e-05	3.73232e-05	0	0	0	k__Bacteria; p__Firmicutes; c__Clostridia; o__Lachnospirales; f__Lachnospiraceae; g__Lachnospiraceae_NK4A136_group; s__uncultured_bacterium
OTU_1022	0	3.73232e-05	0.00011197	0	7.46464e-05	0.000485201	0	0	0	0.000373232	0.000261262	0.000261262	0	0	7.46464e-05	k__Bacteria; p__Proteobacteria; c__Alphaproteobacteria; o__Sphingomonadales; f__Sphingomonadaceae; g__Sphingomonas; s__metagenome
OTU_1023	0	0	0	0	0	0	0	0	0	0	0	0.00011197	0	0	0	k__Bacteria; p__Proteobacteria; c__Alphaproteobacteria; o__Acetobacterales; f__Acetobacteraceae; g__uncultured; s__uncultured_Alphaproteobacteria_bacterium
OTU_1024	0	0	0	0	0	0	0	3.73232e-05	0	0	0.00011197	7.46464e-05	0	0	0	k__Bacteria; p__Firmicutes; c__Clostridia; o__Lachnospirales; f__Lachnospiraceae; g__Lachnospiraceae_NK4A136_group; s__uncultured_bacterium
OTU_1025	0	0	3.73232e-05	0	0.000149293	7.46464e-05	0	0	0	0	0	0	0	3.73232e-05	0	k__Bacteria; p__Proteobacteria; c__Alphaproteobacteria; o__uncultured; f__uncultured_Acetobacteraceae_bacterium; g__unidentified; s__unidentified
OTU_1026	0	0	0.000223939	0	0.000149293	3.73232e-05	0	0	0	3.73232e-05	3.73232e-05	0	0	0.000186616	3.73232e-05	k__Bacteria; p__Acidobacteriota; c__Acidobacteriae; o__Acidobacteriales; f__AcidobacteriaceaeSubgroup_1; g__uncultured; s__uncultured_bacterium
OTU_1027	7.46464e-05	0	0	0.00011197	0	0	3.73232e-05	0.000261262	0.000298585	3.73232e-05	0	0.00011197	0	0	0	k__Bacteria; p__Firmicutes; c__Clostridia; o__Lachnospirales; f__Lachnospiraceae; g__Eubacterium_xylanophilum_group; s__uncultured_bacterium
OTU_1028	0	0	0	0	7.46464e-05	0	0	0	0	0	7.46464e-05	0.000186616	0	0	0	k__Bacteria; p__Firmicutes; c__Clostridia; o__Lachnospirales; f__Lachnospiraceae; g__Marvinbryantia; s__uncultured_bacterium
OTU_1029	0	0	0	0	0	0	0	3.73232e-05	3.73232e-05	0	7.46464e-05	0.000261262	0	0	0	k__Bacteria; p__Firmicutes; c__Clostridia; o__Oscillospirales; f__Ruminococcaceae; g__Eubacterium_siraeum_group; s__uncultured_bacterium
OTU_103	0	0.000373232	0.000298585	0	0.000149293	0.000485201	0	0	0	0	0	0	7.46464e-05	0.00212742	0.00485201	k__Bacteria; p__Proteobacteria; c__Gammaproteobacteria; o__Burkholderiales; f__Comamonadaceae; g__Comamonas; s__Comamonas_aquatica_NBRC_14918
OTU_1030	0	0	3.73232e-05	0	0	0	0	0	0	0	0	0	0	7.46464e-05	0.00011197	k__Bacteria; p__Proteobacteria; c__Alphaproteobacteria; o__Acetobacterales; f__Acetobacteraceae; g__uncultured; s__uncultured_bacterium
OTU_1031	0	0	0	0	0	0	0	0	0	0	0	0	0	7.46464e-05	7.46464e-05	k__Bacteria; p__WPS-2; c__uncultured_bacterium; o__unidentified; f__unidentified; g__unidentified; s__unidentified
OTU_1032	0	0	0	0	0	0	0	0	0	0	0	0	0	7.46464e-05	0	k__Bacteria; p__WPS-2; c__uncultured_bacterium; o__unidentified; f__unidentified; g__unidentified; s__unidentified
OTU_1033	0.000223939	0	0	0	0	0	0	0	0	0	0	0	0	0	0	k__Bacteria; p__Firmicutes; c__Clostridia; o__Lachnospirales; f__Lachnospiraceae; g__Dorea; s__metagenome
OTU_1034	7.46464e-05	0	0	0	0	0	0	0	0	0	0	0	0	0	0	k__Bacteria; p__Acidobacteriota; c__Acidobacteriae; o__Bryobacterales; f__Bryobacteraceae; g__Bryobacter; s__uncultured_bacterium
OTU_1035	0.000186616	0.00011197	0.00011197	0	0.000298585	3.73232e-05	0	3.73232e-05	0	0	0.000149293	3.73232e-05	0.00011197	0.00011197	0.00011197	k__Bacteria; p__Acidobacteriota; c__Acidobacteriae; o__Bryobacterales; f__Bryobacteraceae; g__Bryobacter; s__uncultured_Acidobacteria_bacterium
OTU_1036	3.73232e-05	0	0.000186616	0	0.000597171	3.73232e-05	0	0	0	0	3.73232e-05	0	0	3.73232e-05	3.73232e-05	k__Bacteria; p__Proteobacteria; c__Alphaproteobacteria; o__Rhizobiales; f__Hyphomicrobiaceae; g__uncultured; s__uncultured_bacterium
OTU_1037	0	0	0.000149293	0	0.000447878	0	0	0	0	0	0	0	0	3.73232e-05	0	k__Bacteria; p__Proteobacteria; c__Alphaproteobacteria; o__Rhizobiales; f__Hyphomicrobiaceae; g__Pedomicrobium; s__uncultured_bacterium
OTU_1038	0	0	0.000149293	0	0.000335909	0	0	0	0	0	0	0	0	0	0	k__Bacteria; p__Acidobacteriota; c__Acidobacteriae; o__Bryobacterales; f__Bryobacteraceae; g__Bryobacter; s__uncultured_bacterium
OTU_1039	0	0	0.00093308	0	0.00138096	0	0	0	0	0	0	0	0	0	0	k__Bacteria; p__Proteobacteria; c__Alphaproteobacteria; o__Rhizobiales; f__Rhizobiaceae; g__Mesorhizobium; s__uncultured_bacterium
OTU_104	0.0289255	0	0.000261262	0.000223939	0.000671817	0.000149293	0	0.000410555	0.000335909	0.000149293	0	0	0	0	0	k__Bacteria; p__Firmicutes; c__Bacilli; o__Staphylococcales; f__Staphylococcaceae; g__Staphylococcus; s__Staphylococcus_epidermidis
OTU_1040	0	0.00141828	0.000223939	0	0.000522525	0	0	0	0	0	0	0	0	0.000410555	0	k__Bacteria; p__Proteobacteria; c__Alphaproteobacteria; o__Caulobacterales; f__Caulobacteraceae; g__Caulobacter; s__uncultured_bacterium
OTU_1041	0	0	0.00011197	0	0.000261262	7.46464e-05	0	0	3.73232e-05	0	0	0	0	0	3.73232e-05	k__Bacteria; p__Proteobacteria; c__Alphaproteobacteria; o__uncultured; f__uncultured_bacterium; g__unidentified; s__unidentified
OTU_1042	0	0	0.00104505	0	0.00231404	7.46464e-05	0	0	0	0	3.73232e-05	0	0	0	3.73232e-05	k__Bacteria; p__Proteobacteria; c__Alphaproteobacteria; o__Reyranellales; f__Reyranellaceae; g__Reyranella; s__uncultured_proteobacterium
OTU_1043	0.00011197	0	0.000186616	0	0	0	0	0	0	0	3.73232e-05	3.73232e-05	0	0	0	k__Bacteria; p__Firmicutes; c__Clostridia; o__Lachnospirales; f__Lachnospiraceae; g__Blautia; s__uncultured_bacterium
OTU_1044	0	0	0.000373232	0	0.000410555	0	0	0	0	0	0	0	0	0	0	k__Bacteria; p__Proteobacteria; c__Alphaproteobacteria; o__Rhizobiales; f__Devosiaceae; g__Devosia; s__uncultured_soil_bacterium
OTU_1045	0	0	7.46464e-05	0	0.000149293	0	0	0	0	3.73232e-05	0.00011197	3.73232e-05	0	0	0	k__Bacteria; p__Proteobacteria; c__Alphaproteobacteria; o__Rhizobiales; f__Labraceae; g__Labrys; s__metagenome
OTU_1046	0	0	7.46464e-05	0	0.000149293	0	0	0	0	0	0	0	0	0	0	k__Bacteria; p__Proteobacteria; c__Alphaproteobacteria; o__Rhizobiales; f__Rhizobiales_Incertae_Sedis; g__Nordella; s__bacterium_enrichment_culture_clone_Anammox_34
OTU_1047	0	0	0.00011197	0	3.73232e-05	0	0	0	0	3.73232e-05	3.73232e-05	3.73232e-05	0	0	0	k__Bacteria; p__Proteobacteria; c__Alphaproteobacteria; o__Sphingomonadales; f__Sphingomonadaceae; g__Sphingomonas; s__bacterium_B0089
OTU_1048	0	0	0	0	0	0	0	0	0	7.46464e-05	3.73232e-05	7.46464e-05	0	0	0	k__Bacteria; p__Proteobacteria; c__Alphaproteobacteria; o__Paracaedibacterales; f__Paracaedibacteraceae; g__Candidatus_Paracaedibacter; s__Holosporaceae_bacterium_Serialkilleuse_9403403
OTU_1049	0	0	0	0	0	0	0	0	0	0	3.73232e-05	0	0	0	0	k__Bacteria; p__Proteobacteria; c__Alphaproteobacteria; o__Rhizobiales; f__Rhizobiaceae; g__uncultured; s__uncultured_Rhizobiales_bacterium
OTU_105	7.46464e-05	7.46464e-05	0	0.013511	0	0	0	0	3.73232e-05	0	0	0	0	0	0	k__Bacteria; p__Proteobacteria; c__Gammaproteobacteria; o__Pseudomonadales; f__Moraxellaceae; g__Moraxella; s__uncultured_bacterium
OTU_1050	0	0	0	7.46464e-05	0	0	3.73232e-05	3.73232e-05	0	0	3.73232e-05	0.000485201	0	0	0	k__Bacteria; p__Firmicutes; c__Clostridia; o__Lachnospirales; f__Lachnospiraceae; g__GCA-900066575; s__uncultured_bacterium
OTU_1051	3.73232e-05	0	0	0	7.46464e-05	0	0	3.73232e-05	7.46464e-05	0	0.00011197	0.000223939	0	0	0	k__Bacteria; p__Firmicutes; c__Clostridia; o__Lachnospirales; f__Lachnospiraceae; g__Lachnoclostridium; s__Dorea_sp._5-2
OTU_1052	0	0	0	0	0	0	0	0	3.73232e-05	0	0	0.000373232	0	0	0	k__Bacteria; p__Firmicutes; c__Clostridia; o__Lachnospirales; f__Lachnospiraceae; g__uncultured; s__uncultured_bacterium
OTU_1053	3.73232e-05	0	0	0	7.46464e-05	0	0	3.73232e-05	0	0	0	0	0	0	3.73232e-05	k__Bacteria; p__Proteobacteria; c__Alphaproteobacteria; o__uncultured; f__uncultured_bacterium; g__unidentified; s__unidentified
OTU_1054	0	0	0	0	7.46464e-05	0	0	0	0	0	0	0	3.73232e-05	0	0.00011197	k__Bacteria; p__Acidobacteriota; c__Acidobacteriae; o__Acidobacteriales; f__uncultured; g__uncultured_Acidobacteria_bacterium; s__unidentified
OTU_1055	0	0	0	0	0	0	0	0	0	0	3.73232e-05	0	0	7.46464e-05	7.46464e-05	k__Bacteria; p__Acidobacteriota; c__Acidobacteriae; o__Acidobacteriales; f__Koribacteraceae; g__Candidatus_Koribacter; s__uncultured_Acidobacteria_bacterium
OTU_1056	0	0	3.73232e-05	0	0	0	0	0	0	0	0	0	0	0	0	k__Bacteria; p__Acidobacteriota; c__Acidobacteriae; o__Bryobacterales; f__Bryobacteraceae; g__Bryobacter; s__uncultured_bacterium
OTU_1057	0	0	0	0	0	0	0	0	0	0	0	0	0	3.73232e-05	0.00011197	k__Bacteria; p__Proteobacteria; c__Alphaproteobacteria; o__Acetobacterales; f__Acetobacteraceae; g__uncultured; s__uncultured_Acetobacteraceae_bacterium
OTU_1058	0	0	7.46464e-05	0	7.46464e-05	0	0	0	0	0	0	0	0	7.46464e-05	0.000186616	k__Bacteria; p__Proteobacteria; c__Alphaproteobacteria; o__Acetobacterales; f__Acetobacteraceae; g__uncultured; s__uncultured_bacterium
OTU_1059	0	0	0	0	0	0	0	0	0	0	0	0	0	0	3.73232e-05	k__Bacteria; p__Acidobacteriota; c__Acidobacteriae; o__Acidobacteriales; f__AcidobacteriaceaeSubgroup_1; g__Granulicella; s__metagenome
OTU_106	0.000335909	7.46464e-05	3.73232e-05	3.73232e-05	7.46464e-05	0	0	0.00011197	0.000149293	0.00190348	0.00910686	0.00716605	0	0	0	k__Bacteria; p__Proteobacteria; c__Gammaproteobacteria; o__Pseudomonadales; f__Pseudomonadaceae; g__Pseudomonas; s__Pseudomonas_abietaniphila
OTU_1060	7.46464e-05	0	7.46464e-05	0	0.00011197	3.73232e-05	0	0	0	0	0	0	3.73232e-05	3.73232e-05	3.73232e-05	k__Bacteria; p__Acidobacteriota; c__Acidobacteriae; o__Solibacterales; f__Solibacteraceae; g__Candidatus_Solibacter; s__uncultured_bacterium
OTU_1061	0.00011197	0.000261262	0	0	0	0	0	0	0	0	0	0	0	0	0	k__Bacteria; p__Firmicutes; c__Clostridia; o__Oscillospirales; f__Ruminococcaceae; g__Faecalibacterium; s__uncultured_bacterium
OTU_1062	3.73232e-05	0	0	0	0	0	0	0	0	0	0	0	0	0	0	k__Bacteria; p__Proteobacteria; c__Alphaproteobacteria; o__Elsterales; f__uncultured; g__uncultured_bacterium; s__unidentified
OTU_1063	0	0	0.000186616	0	0.000223939	0	0	0	0	0	0	0	0	0	0	k__Bacteria; p__Proteobacteria; c__Alphaproteobacteria; o__Rhizobiales; f__Xanthobacteraceae; g__uncultured; s__uncultured_bacterium
OTU_1064	0	0	0.000186616	0	0.000373232	0	0	0	0	0	0	0	0	0	0	k__Bacteria; p__Proteobacteria; c__Alphaproteobacteria; o__Caulobacterales; f__Hyphomonadaceae; g__Hirschia; s__uncultured_bacterium
OTU_1065	0	0	0.00093308	0	0.000634494	0	0	0	0	0	0	0	0	0	0	k__Bacteria; p__Acidobacteriota; c__Acidobacteriae; o__Bryobacterales; f__Bryobacteraceae; g__Bryobacter; s__uncultured_bacterium
OTU_1066	0	0	3.73232e-05	0	0.000186616	0	0	0	0	0	0	0	0	0	0	k__Bacteria; p__Proteobacteria; c__Alphaproteobacteria; o__Dongiales; f__Dongiaceae; g__Dongia; s__uncultured_bacterium
OTU_1067	0	0	0.000223939	0	7.46464e-05	0	0	0	0	0	0	0	0	0	0	k__Bacteria; p__Proteobacteria; c__Alphaproteobacteria; o__Reyranellales; f__Reyranellaceae; g__uncultured; s__uncultured_bacterium
OTU_1068	0	0	7.46464e-05	0	0.000186616	0	0	0	0	0	0	0	0	0	0	k__Bacteria; p__Proteobacteria; c__Alphaproteobacteria; o__Rickettsiales; f__SM2D12; g__uncultured_bacterium; s__unidentified
OTU_1069	0	0	3.73232e-05	0	7.46464e-05	0	0	0	0	0	0	0	0	0	0	k__Bacteria; p__Acidobacteriota; c__Acidobacteriae; o__Bryobacterales; f__Bryobacteraceae; g__Bryobacter; s__uncultured_bacterium
OTU_107	0.0104132	0	0	0	0	0	0	0	0	0	0	0	0	0	0	k__Bacteria; p__Proteobacteria; c__Gammaproteobacteria; o__Enterobacterales; f__Morganellaceae; g__Buchnera; s__Buchnera_aphidicola_str._G002Myzus_persicae
OTU_1070	0	0	0.000223939	0	0.000410555	0	0	0	0	0	0	0	0	0	0	k__Bacteria; p__Proteobacteria; c__Alphaproteobacteria; o__uncultured; f__uncultured_bacterium; g__unidentified; s__unidentified
OTU_1071	0	0	0.000447878	0	0.000597171	0	0	0	0	0	0	0	0	0	0	k__Bacteria; p__Chloroflexi; c__TK10; o__metagenome; f__unidentified; g__unidentified; s__unidentified
OTU_1072	0	0	7.46464e-05	0	7.46464e-05	0	0	0	0	0	0	0	0	0	0	k__Bacteria; p__Acidobacteriota; c__Blastocatellia; o__Blastocatellales; f__Blastocatellaceae; g__Aridibacter; s__uncultured_Acidobacterium_sp.
OTU_1073	0	0	0.00011197	0	0.000298585	0	0	0	0	0	0	0	0	0	0	k__Bacteria; p__Proteobacteria; c__Alphaproteobacteria; o__Rhodobacterales; f__Rhodobacteraceae; g__Falsirhodobacter; s__Falsirhodobacter_sp._alg1
OTU_1074	0	0	0.000149293	0	0.000223939	0	0	0	0	0	0	0	0	0	0	k__Bacteria; p__Proteobacteria; c__Alphaproteobacteria; o__Caulobacterales; f__Hyphomonadaceae; g__SWB02; s__uncultured_Alphaproteobacteria_bacterium
OTU_1075	0	0	3.73232e-05	0	0.000186616	0	0	0	0	0	3.73232e-05	0	0	0	0	k__Bacteria; p__Firmicutes; c__Clostridia; o__Oscillospirales; f__Ruminococcaceae; g__Faecalibacterium; s__uncultured_Faecalibacterium_sp.
OTU_1076	0	0	0.000186616	0	7.46464e-05	0	0	0	0	0	0	3.73232e-05	0	0	0	k__Bacteria; p__Acidobacteriota; c__Acidobacteriae; o__Bryobacterales; f__Bryobacteraceae; g__Bryobacter; s__uncultured_bacterium
OTU_1077	3.73232e-05	0	0.000485201	0	0.000298585	0	0	0	0	0	0	0	0	0	0	k__Bacteria; p__Proteobacteria; c__Alphaproteobacteria; o__Reyranellales; f__Reyranellaceae; g__uncultured; s__uncultured_Rhodospirillales_bacterium
OTU_1078	0	0	0.00011197	0	0.000223939	0	0	0	0	0	0	0	0	0	0	k__Bacteria; p__Proteobacteria; c__Alphaproteobacteria; o__Sphingomonadales; f__Sphingomonadaceae; g__Altererythrobacter; s__uncultured_bacterium
OTU_1079	0	0	3.73232e-05	0	0	0	0	3.73232e-05	0	3.73232e-05	0	3.73232e-05	0	0	0	k__Bacteria; p__Planctomycetota; c__Phycisphaerae; o__Tepidisphaerales; f__WD2101_soil_group; g__uncultured_bacterium; s__unidentified
OTU_108	0	0	0.00011197	0	0.00011197	0	0	0	0	3.73232e-05	0	0	7.46464e-05	0.00238868	0.00313515	k__Bacteria; p__Firmicutes; c__Bacilli; o__Bacillales; f__Bacillaceae; g__Bacillus; s__uncultured_bacterium
OTU_1080	0.000149293	0	0	0.00011197	0	7.46464e-05	0	0	0	0.000223939	0	3.73232e-05	0	0	0	k__Bacteria; p__Proteobacteria; c__Alphaproteobacteria; o__Sphingomonadales; f__Sphingomonadaceae; g__Novosphingobium; s__uncultured_bacterium
OTU_1081	3.73232e-05	7.46464e-05	3.73232e-05	0	0	0	0	0	0	0.00011197	0	0	3.73232e-05	7.46464e-05	0	k__Bacteria; p__Acidobacteriota; c__Acidobacteriae; o__Acidobacteriales; f__AcidobacteriaceaeSubgroup_1; g__uncultured; s__uncultured_bacterium
OTU_1082	3.73232e-05	0	3.73232e-05	0	3.73232e-05	0	0	0	0	0	0.00011197	0.000186616	0	0	0	k__Bacteria; p__Firmicutes; c__Clostridia; o__Lachnospirales; f__Lachnospiraceae; g__uncultured; s__uncultured_bacterium
OTU_1083	7.46464e-05	0	0	3.73232e-05	0	0	0	0	0	0	3.73232e-05	0	0	0	0	k__Bacteria; p__Proteobacteria; c__Alphaproteobacteria; o__Rhizobiales; f__Beijerinckiaceae; g__Methylocystis; s__uncultured_bacterium
OTU_1084	3.73232e-05	0	0	0	3.73232e-05	0	3.73232e-05	0	0	0	3.73232e-05	0	0	0	0	k__Bacteria; p__Firmicutes; c__Clostridia; o__Clostridiales; f__Clostridiaceae; g__Clostridium_sensu_stricto_1; s__Clostridium_beijerinckii
OTU_1085	0.00011197	3.73232e-05	3.73232e-05	0.0746464	7.46464e-05	0	0	0	0	0	0	0	0	0	0	k__Bacteria; p__Firmicutes; c__Clostridia; o__Peptostreptococcales-Tissierellales; f__Tepidimicrobium; g__uncultured_bacterium; s__unidentified
OTU_1086	0.000149293	3.73232e-05	0	0.0516553	0	7.46464e-05	0	3.73232e-05	0	0	0	0	0	0	0	k__Bacteria; p__Firmicutes; c__Clostridia; o__Peptostreptococcales-Tissierellales; f__Soehngenia; g__uncultured_bacterium; s__unidentified
OTU_1087	7.46464e-05	0	0	0	0.00011197	0	0	0	0	0	0	0	0	3.73232e-05	0	k__Bacteria; p__Proteobacteria; c__Alphaproteobacteria; o__Micropepsales; f__Micropepsaceae; g__uncultured; s__uncultured_Alphaproteobacteria_bacterium
OTU_1088	0	0	0.000149293	0	0.000373232	0	0	0	0	0	0	0	0	0	0	k__Bacteria; p__Proteobacteria; c__Alphaproteobacteria; o__Rhizobiales; f__D05-2; g__metagenome; s__unidentified
OTU_1089	3.73232e-05	0	3.73232e-05	0	0.000186616	0	0	3.73232e-05	0	0	0	0	3.73232e-05	0	7.46464e-05	k__Bacteria; p__Chloroflexi; c__KD4-96; o__uncultured_bacterium; f__unidentified; g__unidentified; s__unidentified
OTU_109	0	3.73232e-05	0	0	0	3.73232e-05	0.00011197	7.46464e-05	7.46464e-05	0.0014556	0.00261262	0.00421752	0	0	0	k__Bacteria; p__Proteobacteria; c__Gammaproteobacteria; o__Pseudomonadales; f__Pseudomonadaceae; g__Pseudomonas; s__Pseudomonas_sp._ADP
OTU_1090	0	0	3.73232e-05	0	3.73232e-05	0	0	0	0	0	0	0	0	0	0	k__Bacteria; p__Proteobacteria; c__Alphaproteobacteria; o__Elsterales; f__uncultured; g__uncultured_bacterium; s__unidentified
OTU_1091	0	0	0	0	0	0	0	0	0	0	0	0	0	7.46464e-05	3.73232e-05	k__Bacteria; p__Acidobacteriota; c__Acidobacteriae; o__Acidobacteriales; f__AcidobacteriaceaeSubgroup_1; g__Granulicella; s__uncultured_Acidobacteria_bacterium
OTU_1092	0	0	0	0	0	0	0	0	0	0	3.73232e-05	3.73232e-05	0	0	0	k__Bacteria; p__Proteobacteria; c__Alphaproteobacteria; o__Elsterales; f__uncultured; g__uncultured_bacterium; s__unidentified
OTU_1093	7.46464e-05	3.73232e-05	0	0	3.73232e-05	0	0	0	0	3.73232e-05	0	0	0	0	0	k__Bacteria; p__Chloroflexi; c__KD4-96; o__uncultured_bacterium; f__unidentified; g__unidentified; s__unidentified
OTU_1094	3.73232e-05	0	0	0	3.73232e-05	0	0	0	0	0	0	0	3.73232e-05	0	0	k__Bacteria; p__Chloroflexi; c__JG30-KF-CM66; o__uncultured_bacterium; f__unidentified; g__unidentified; s__unidentified
OTU_1095	7.46464e-05	0	0	0	3.73232e-05	0	0	0	0	0	0	0	3.73232e-05	3.73232e-05	0	k__Bacteria; p__Proteobacteria; c__Alphaproteobacteria; o__Elsterales; f__uncultured; g__uncultured_bacterium; s__unidentified
OTU_1096	3.73232e-05	0	0	0	0	0	0	0	0	0	0	0	0	3.73232e-05	3.73232e-05	k__Bacteria; p__Acidobacteriota; c__Acidobacteriae; o__Acidobacteriales; f__uncultured; g__uncultured_bacterium; s__unidentified
OTU_1097	0	0	7.46464e-05	0	3.73232e-05	0	0	0	0	0	0	0	0	0	0	k__Bacteria; p__Acidobacteriota; c__Acidobacteriae; o__Elev-16S-1166; f__uncultured_bacterium; g__unidentified; s__unidentified
OTU_1098	0	0	7.46464e-05	0	3.73232e-05	0	0	0	0	0	0	0	0	0	0	k__Bacteria; p__Proteobacteria; c__Alphaproteobacteria; o__Azospirillales; f__Azospirillaceae; g__uncultured; s__metagenome
OTU_1099	0	0	0.000634494	0	0.00082111	0	0	0	0	0	0	0	0	7.46464e-05	0.00011197	k__Bacteria; p__Proteobacteria; c__Alphaproteobacteria; o__Rhizobiales; f__Xanthobacteraceae; g__uncultured; s__uncultured_bacterium
OTU_11	7.46464e-05	0	7.46464e-05	0.0149293	0	0	0	0	0	0	0	0	0	0	0	k__Bacteria; p__Acidobacteriota; c__Vicinamibacteria; o__Vicinamibacterales; f__uncultured; g__uncultured_bacterium; s__unidentified
OTU_110	0	0	0	0.0104132	0	0	0	0	0	0	0	0	0	0	0	k__Bacteria; p__Firmicutes; c__Bacilli; o__Lactobacillales; f__Carnobacteriaceae; g__Atopostipes; s__Firmicutes_oral_clone_BX005
OTU_1100	0	0	0.000149293	0	0.000149293	0	0	0	0	0	0	0	0	0	0	k__Bacteria; p__Firmicutes; c__Clostridia; o__Oscillospirales; f__Ruminococcaceae; g__Subdoligranulum; s__gut_metagenome
OTU_1101	0	0	3.73232e-05	0	7.46464e-05	0	0	0	0	0	0	0	0	0	0	k__Bacteria; p__Proteobacteria; c__Alphaproteobacteria; o__Tistrellales; f__Geminicoccaceae; g__Arboricoccus; s__uncultured_bacterium
OTU_1102	0	0	3.73232e-05	0	3.73232e-05	0	0	0	0	0	0	0	0	0	0	k__Bacteria; p__Proteobacteria; c__Alphaproteobacteria; o__Rickettsiales; f__SM2D12; g__uncultured_bacterium; s__unidentified
OTU_1103	0	0	0	0	3.73232e-05	0	0	0	0	0	0	0	0	0	0	k__Bacteria; p__Acidobacteriota; c__Acidobacteriae; o__Bryobacterales; f__Bryobacteraceae; g__Bryobacter; s__metagenome
OTU_1104	0	0	3.73232e-05	0	3.73232e-05	0	0	0	0	0	0	0	0	0	0	k__Bacteria; p__Proteobacteria; c__Alphaproteobacteria; o__Caulobacterales; f__Hyphomonadaceae; g__uncultured; s__uncultured_Alphaproteobacteria_bacterium
OTU_1105	0	0	3.73232e-05	0	0.000186616	0	0	0	0	0	0	0	0	0	0	k__Bacteria; p__Proteobacteria; c__Alphaproteobacteria; o__Rhizobiales; f__Rhizobiales_Incertae_Sedis; g__Nordella; s__uncultured_bacterium
OTU_1106	0	0	0.000149293	0	0.00011197	0	0	0	0	0	0	0	0	0	0	k__Bacteria; p__Proteobacteria; c__Alphaproteobacteria; o__Rhizobiales; f__uncultured; g__uncultured_bacterium; s__unidentified
OTU_1107	0	0	0.00011197	0	0.000186616	0	0	0	0	0	0	0	0	0	0	k__Bacteria; p__Proteobacteria; c__Alphaproteobacteria; o__Rhizobiales; f__Rhizobiales_Incertae_Sedis; g__Phreatobacter; s__uncultured_bacterium
OTU_1108	0	0	7.46464e-05	0	3.73232e-05	0	0	0	0	0	0	0	0	0	0	k__Bacteria; p__Proteobacteria; c__Alphaproteobacteria; o__Rhizobiales; f__D05-2; g__uncultured_bacterium; s__unidentified
OTU_1109	0	0	0.000149293	0	0.000186616	0	0	0	0	0	0	0	0	0	0	k__Bacteria; p__Proteobacteria; c__Alphaproteobacteria; o__Rhizobiales; f__Labraceae; g__Labrys; s__uncultured_bacterium
OTU_111	0.00197813	0.00171687	0.000186616	0.000186616	0	3.73232e-05	0	0.00182884	0.00153025	0.00100773	0.00011197	3.73232e-05	0	0	0	k__Bacteria; p__Firmicutes; c__Bacilli; o__Lactobacillales; f__Lactobacillaceae; g__Lactobacillus; s__Lactobacillus_murinus_DSM_20452_NBRC_14221
OTU_1110	0	0	3.73232e-05	0	0	0	0	0	0	0	0	0	0	0	0	k__Bacteria; p__WS2; c__uncultured_soil_bacterium; o__unidentified; f__unidentified; g__unidentified; s__unidentified
OTU_1111	0	0	0.000149293	0	0.000261262	0	0	0	3.73232e-05	0	0	0	0	0	0	k__Bacteria; p__Proteobacteria; c__Alphaproteobacteria; o__Caulobacterales; f__Caulobacteraceae; g__uncultured; s__uncultured_Caulobacteraceae_bacterium
OTU_1112	0	0	0	0	0.000149293	0	0	0	0	0	3.73232e-05	0	0	0	0	k__Bacteria; p__Proteobacteria; c__Alphaproteobacteria; o__Rhizobiales; f__Xanthobacteraceae; g__uncultured; s__uncultured_bacterium
OTU_1113	0	0	7.46464e-05	0	0.00011197	0	0	0	0	0	0	0	0	0	0	k__Bacteria; p__Chloroflexi; c__Chloroflexia; o__Chloroflexales; f__Roseiflexaceae; g__uncultured; s__uncultured_bacterium
OTU_1114	0	0	7.46464e-05	0	7.46464e-05	0	0	0	0	0	0	0	0	0	0	k__Bacteria; p__Proteobacteria; c__Alphaproteobacteria; o__uncultured; f__uncultured_bacterium; g__unidentified; s__unidentified
OTU_1115	0	3.73232e-05	7.46464e-05	0	0.000186616	0	0	0	0	7.46464e-05	0	0	0	0	0	k__Bacteria; p__Proteobacteria; c__Alphaproteobacteria; o__Azospirillales; f__Azospirillaceae; g__Azospirillum; s__Azospirillum_sp._B506
OTU_1116	0	0	0.000186616	0	0.000261262	0	0	0	0	0	0	0	0	0	0	k__Bacteria; p__Proteobacteria; c__Alphaproteobacteria; o__uncultured; f__uncultured_bacterium; g__unidentified; s__unidentified
OTU_1117	0	0	0.000223939	0	0.000447878	0	0	0	0	0	0	0	0	0	0	k__Bacteria; p__Proteobacteria; c__Alphaproteobacteria; o__Rhizobiales; f__Hyphomicrobiaceae; g__Pedomicrobium; s__uncultured_bacterium
OTU_1118	0	0	0	0	3.73232e-05	0	0	0	0	0	0	0	0	0	0	k__Bacteria; p__Firmicutes; c__Clostridia; o__Lachnospirales; f__Lachnospiraceae; g__Agathobacter; s__uncultured_bacterium
OTU_112	0	0	3.73232e-05	0.0194454	0	0	0	0	0	0	0	0	0	0	0	k__Bacteria; p__Proteobacteria; c__Gammaproteobacteria; o__Burkholderiales; f__Hydrogenophilaceae; g__Tepidiphilus; s__Tepidiphilus_succinatimandens
OTU_1120	0	0	7.46464e-05	0	7.46464e-05	3.73232e-05	0	0	3.73232e-05	0.000597171	0.000373232	0.00100773	0	0	0	k__Bacteria; p__Proteobacteria; c__Alphaproteobacteria; o__Sphingomonadales; f__Sphingomonadaceae; g__Sphingopyxis; s__Sphingopyxis_chilensis
OTU_1121	0	0	0	0	0	0	0	0	0	7.46464e-05	0	3.73232e-05	0	0	0	k__Bacteria; p__Proteobacteria; c__Alphaproteobacteria; o__Acetobacterales; f__Acetobacteraceae; g__Rubritepida; s__uncultured_bacterium
OTU_1122	0	0	7.46464e-05	0	0.000186616	0	0	0	0	0.000298585	0.000223939	0.0020901	0	0	0	k__Bacteria; p__Proteobacteria; c__Alphaproteobacteria; o__Sphingomonadales; f__Sphingomonadaceae; g__Sphingobium; s__uncultured_bacterium
OTU_1123	0	0	0	0	3.73232e-05	0	0	0	0	0.00011197	3.73232e-05	3.73232e-05	0	0	0	k__Bacteria; p__Proteobacteria; c__Alphaproteobacteria; o__Rhizobiales; f__Kaistiaceae; g__Kaistia; s__uncultured_Kaistia_sp.
OTU_1124	0	0	0	0	0	0	0	0	0	0	0	3.73232e-05	0	0	0	k__Bacteria; p__Proteobacteria; c__Alphaproteobacteria; o__Elsterales; f__uncultured; g__metagenome; s__unidentified
OTU_1125	0	0	0	0	0	0	0	7.46464e-05	0	0.00011197	0	0	0	0	0	k__Bacteria; p__Proteobacteria; c__Alphaproteobacteria; o__Acetobacterales; f__Acetobacteraceae; g__Gluconobacter; s__Gluconobacter_japonicus
OTU_1126	0	0	0	0	0	0	0	0	0	0	7.46464e-05	0	0	0	0	k__Bacteria; p__Proteobacteria; c__Alphaproteobacteria; o__Acetobacterales; f__Acetobacteraceae; g__Rhodovastum; s__metagenome
OTU_1127	0	0	0	0	0	0	0	0	0	0	0	7.46464e-05	0	0	0	k__Bacteria; p__Firmicutes; c__Clostridia; o__Lachnospirales; f__Lachnospiraceae; g__uncultured; s__uncultured_bacterium
OTU_1128	0	0	0	0	0	0	0	0	0	0	3.73232e-05	3.73232e-05	0	0	0	k__Bacteria; p__Firmicutes; c__Clostridia; o__Oscillospirales; f__Ruminococcaceae; g__Ruminococcus; s__uncultured_bacterium
OTU_1129	0	0	0	0	0	0	0	0	0	0	3.73232e-05	7.46464e-05	0	0	0	k__Bacteria; p__Firmicutes; c__Clostridia; o__Lachnospirales; f__Lachnospiraceae; g__uncultured; s__uncultured_bacterium
OTU_113	0	0	0	0	0	0	0	0	0	0	0	0	3.73232e-05	0.00246333	0	k__Bacteria; p__Proteobacteria; c__Gammaproteobacteria; o__Pasteurellales; f__Pasteurellaceae; g__Haemophilus; s__Haemophilus_parainfluenzae
OTU_1130	0	0	0	0	0	0	0	0	0	0	0	7.46464e-05	0	0	0	k__Bacteria; p__Firmicutes; c__Clostridia; o__Lachnospirales; f__Lachnospiraceae; g__uncultured; s__uncultured_bacterium
OTU_1131	0	0	0	0	0	0	0	0	0	0	0	3.73232e-05	0	0	0	k__Bacteria; p__Firmicutes; c__Clostridia; o__Lachnospirales; f__Lachnospiraceae; g__uncultured; s__uncultured_bacterium
OTU_1132	0	0	0	3.73232e-05	0	0	0	0	3.73232e-05	0	0	0	0	0	0	k__Bacteria; p__Firmicutes; c__Clostridia; o__Oscillospirales; f__Ruminococcaceae; g__Incertae_Sedis; s__uncultured_bacterium
OTU_1133	0	0	0	0	0	0	0	0	0.00011197	0	0	0	0	0	0	k__Bacteria; p__Firmicutes; c__Clostridia; o__Lachnospirales; f__Lachnospiraceae; g__Roseburia; s__uncultured_Clostridiales_bacterium
OTU_1134	0	0	7.46464e-05	0.00011197	0	0	0	7.46464e-05	0	0	3.73232e-05	0.000223939	0	0	0	k__Bacteria; p__Firmicutes; c__Clostridia; o__Lachnospirales; f__Lachnospiraceae; g__uncultured; s__uncultured_bacterium
OTU_1135	0	0	0.00011197	0.000149293	0.000186616	0	0	0	0	0	0	0	0	0	0	k__Bacteria; p__Proteobacteria; c__Alphaproteobacteria; o__Sphingomonadales; f__Sphingomonadaceae; g__uncultured; s__uncultured_bacterium
OTU_1136	0	0	0	0	7.46464e-05	0	0	0	0	0	0	0	0	0	0	k__Bacteria; p__Proteobacteria; c__Alphaproteobacteria; o__Parvibaculales; f__Parvibaculaceae; g__uncultured; s__uncultured_bacterium
OTU_1137	0	0	0	0	7.46464e-05	0	0	0	0	0	0	0	0	0	0	k__Bacteria; p__Proteobacteria; c__Alphaproteobacteria; o__Acetobacterales; f__Acetobacteraceae; g__Roseomonas; s__uncultured_bacterium
OTU_1138	0	0	0	0	0.00011197	0	0	0	0	0	0	0	0	0	0.00011197	k__Bacteria; p__Proteobacteria; c__Alphaproteobacteria; o__Rhizobiales; f__Beijerinckiaceae; g__Roseiarcus; s__uncultured_bacterium
OTU_1139	0	0	0	0	0.000149293	0	0	0	0	0	0	0	0	0	0	k__Bacteria; p__Proteobacteria; c__Alphaproteobacteria; o__Rhizobiales; f__uncultured; g__uncultured_Rhizobiales_bacterium; s__unidentified
OTU_114	0.0082111	0	0	0	7.46464e-05	0	0	7.46464e-05	0	0	3.73232e-05	0	0	0	0	k__Bacteria; p__Proteobacteria; c__Gammaproteobacteria; o__Burkholderiales; f__TRA3-20; g__uncultured_bacterium; s__unidentified
OTU_1140	0	0	0	0	0.000186616	0	0	0	0	0	0	0	0	0	0	k__Bacteria; p__Proteobacteria; c__Alphaproteobacteria; o__uncultured; f__uncultured_bacterium; g__unidentified; s__unidentified
OTU_1141	0	0	0.000186616	0	0.000485201	0	0	0	0	0	0	0	0	0	0	k__Bacteria; p__Proteobacteria; c__Alphaproteobacteria; o__Rhizobiales; f__uncultured; g__uncultured_bacterium; s__unidentified
OTU_1142	0	0	7.46464e-05	0	0.000149293	0	0	0	0	0	0	0	0	0	0	k__Bacteria; p__Acidobacteriota; c__Acidobacteriae; o__Bryobacterales; f__Bryobacteraceae; g__Bryobacter; s__uncultured_bacterium
OTU_1143	0	0	0	0	3.73232e-05	0	0	0	0	0	0	0	0	0	0	k__Bacteria; p__Nitrospirota; c__Thermodesulfovibrionia; o__uncultured; f__uncultured_bacterium; g__unidentified; s__unidentified
OTU_1144	0	0	0	0	3.73232e-05	0	0	0	0	0	0	0	0	0	0	k__Bacteria; p__Proteobacteria; c__Alphaproteobacteria; o__uncultured; f__uncultured_bacterium; g__unidentified; s__unidentified
OTU_1145	0	0	0	0	3.73232e-05	0	0	0	0	0	3.73232e-05	0	0	0	0	k__Bacteria; p__Proteobacteria; c__Alphaproteobacteria; o__Caulobacterales; f__Caulobacteraceae; g__uncultured; s__uncultured_Caulobacter_sp.
OTU_1146	0	0	0.00011197	0	0.00011197	0	0	0	0	0	0	0	0	0	0	k__Bacteria; p__Acidobacteriota; c__Acidobacteriae; o__Bryobacterales; f__Bryobacteraceae; g__Bryobacter; s__uncultured_bacterium
OTU_1147	0	0	3.73232e-05	0	0.000149293	0	0	0	0	0	0	0	0	0	0	k__Bacteria; p__Proteobacteria; c__Alphaproteobacteria; o__Rhizobiales; f__Rhizobiales_Incertae_Sedis; g__Nordella; s__uncultured_soil_bacterium
OTU_1148	0	0	3.73232e-05	0	0.00011197	0	0	0	0	0	0	0	0	0	0	k__Bacteria; p__Proteobacteria; c__Alphaproteobacteria; o__Rhizobiales; f__Beijerinckiaceae; g__uncultured; s__uncultured_bacterium
OTU_1149	0	0	0	0	7.46464e-05	0	0	0	0	0	0	0	0	0	0	k__Bacteria; p__Acidobacteriota; c__Acidobacteriae; o__Bryobacterales; f__Bryobacteraceae; g__Bryobacter; s__uncultured_Acidobacteria_bacterium
OTU_115	0	3.73232e-05	0	0.00645691	3.73232e-05	3.73232e-05	0	0	0	0	0	0	3.73232e-05	0	0	k__Bacteria; p__Proteobacteria; c__Gammaproteobacteria; o__Burkholderiales; f__Rhodocyclaceae; g__uncultured; s__uncultured_bacterium
OTU_1150	0	0	0	0	0.00011197	0	0	0	0	0	0	0	0	0	0	k__Bacteria; p__Proteobacteria; c__Alphaproteobacteria; o__Azospirillales; f__Inquilinaceae; g__Inquilinus; s__uncultured_Alphaproteobacteria_bacterium
OTU_1151	0	0	7.46464e-05	0	0.00011197	3.73232e-05	0	3.73232e-05	0	0	0	0	0	3.73232e-05	3.73232e-05	k__Bacteria; p__Proteobacteria; c__Alphaproteobacteria; o__Rhizobiales; f__Xanthobacteraceae; g__uncultured; s__uncultured_bacterium
OTU_1152	0	0	0	0	0	0.000298585	0	0	0	0	0	0	0	0	0	k__Bacteria; p__Planctomycetota; c__Phycisphaerae; o__Tepidisphaerales; f__WD2101_soil_group; g__uncultured_bacterium; s__unidentified
OTU_1153	0	0	0	0	0	0	0	3.73232e-05	0	0	0	0	3.73232e-05	0	0	k__Bacteria; p__Proteobacteria; c__Alphaproteobacteria; o__Elsterales; f__uncultured; g__uncultured_bacterium; s__unidentified
OTU_1154	0	0	0	0	0	0	0	0	0	0	0	0	0	7.46464e-05	0.00011197	k__Bacteria; p__Proteobacteria; c__Alphaproteobacteria; o__Acetobacterales; f__Acetobacteraceae; g__Acidicaldus; s__uncultured_Acetobacteraceae_bacterium
OTU_1155	0	0	0	0	0	0	0	3.73232e-05	0	0	0	0	0	3.73232e-05	0	k__Bacteria; p__Chloroflexi; c__Chloroflexia; o__Chloroflexales; f__Roseiflexaceae; g__uncultured; s__uncultured_bacterium
OTU_1156	0	0	0	0	3.73232e-05	0	0	0	0	0	0	0	0	0	3.73232e-05	k__Bacteria; p__Proteobacteria; c__Alphaproteobacteria; o__uncultured; f__uncultured_bacterium; g__unidentified; s__unidentified
OTU_1157	0	0	0	0	0	0	0	0	0	0	0	0	0	3.73232e-05	3.73232e-05	k__Bacteria; p__Proteobacteria; c__Alphaproteobacteria; o__Rhizobiales; f__Beijerinckiaceae; g__Roseiarcus; s__uncultured_bacterium
OTU_1158	3.73232e-05	0	0	0	0	3.73232e-05	0	0	0	3.73232e-05	3.73232e-05	0	0	0	3.73232e-05	k__Bacteria; p__Acidobacteriota; c__Acidobacteriae; o__Acidobacteriales; f__Koribacteraceae; g__Candidatus_Koribacter; s__uncultured_bacterium
OTU_1159	0	0	7.46464e-05	0	0	0	0	0	0	0	0	0	0	0.000149293	0.000223939	k__Bacteria; p__Acidobacteriota; c__Acidobacteriae; o__Bryobacterales; f__Bryobacteraceae; g__Bryobacter; s__uncultured_Acidobacteria_bacterium
OTU_116	0.000410555	0	7.46464e-05	0.00011197	0.000261262	0.00328444	0.000261262	0.000149293	0.000373232	3.73232e-05	0	0.00011197	0.000298585	0.000261262	0	k__Bacteria; p__Proteobacteria; c__Gammaproteobacteria; o__Burkholderiales; f__Comamonadaceae; g__Delftia; s__Delftia_acidovorans_CCUG_15835
OTU_1160	0	0	3.73232e-05	0	7.46464e-05	0	0	0	0	0	0	0	0	0.00011197	3.73232e-05	k__Bacteria; p__Acidobacteriota; c__Acidobacteriae; o__Solibacterales; f__Solibacteraceae; g__Candidatus_Solibacter; s__uncultured_bacterium
OTU_1163	0	0	3.73232e-05	0	0	0	0	0	0	0	0	0	0	0	0	k__Bacteria; p__Acidobacteriota; c__Acidobacteriae; o__Bryobacterales; f__Bryobacteraceae; g__Bryobacter; s__uncultured_bacterium
OTU_1164	0	0	0.00011197	0	0.000149293	0	0	0	0	0	0	0	3.73232e-05	0	0.000223939	k__Bacteria; p__Acidobacteriota; c__Acidobacteriae; o__Solibacterales; f__Solibacteraceae; g__Candidatus_Solibacter; s__uncultured_bacterium
OTU_1165	0	3.73232e-05	0	0	7.46464e-05	0.00011197	0	0	0	0	0	0	0	0.000261262	0.00011197	k__Bacteria; p__Proteobacteria; c__Alphaproteobacteria; o__Acetobacterales; f__Acetobacteraceae; g__Acetobacter; s__uncultured_bacterium
OTU_1166	0	0	0	0	0	0	0	0	0	0	0	0	0	0	3.73232e-05	k__Bacteria; p__Proteobacteria; c__Alphaproteobacteria; o__uncultured; f__uncultured_bacterium; g__unidentified; s__unidentified
OTU_1167	0	0	0	0	3.73232e-05	0	0	0	0.000149293	0	0	0	0	0	0	k__Bacteria; p__Firmicutes; c__Clostridia; o__Lachnospirales; f__Lachnospiraceae; g__Blautia; s__Blautia_sp._Marseille-P2398
OTU_1168	7.46464e-05	3.73232e-05	0	0.0458329	7.46464e-05	3.73232e-05	0	0	0	0	0	0	0	0	0	k__Bacteria; p__Firmicutes; c__Clostridia; o__Peptostreptococcales-Tissierellales; f__Peptoniphilus; g__Peptoniphilus_sp._HMSC075B08; s__unidentified
OTU_1169	0	3.73232e-05	0	0.00742731	0	0	0	0	0	0	0	0	0	0	0	k__Bacteria; p__Firmicutes; c__Clostridia; o__Peptostreptococcales-Tissierellales; f__Sporanaerobacter; g__uncultured_bacterium; s__unidentified
OTU_117	0.000447878	0	0	0	0	0	0	0	0	3.73232e-05	0	0	0	0.000410555	0.000746464	k__Bacteria; p__Proteobacteria; c__Gammaproteobacteria; o__Burkholderiales; f__Burkholderiaceae; g__Ralstonia; s__Ralstonia_solanacearum
OTU_1170	0.00302318	0	0	7.46464e-05	0	0	0	0	0	0	0	0	0	0	0	k__Bacteria; p__Firmicutes; c__Clostridia; o__Peptostreptococcales-Tissierellales; f__Peptostreptococcaceae; g__Peptostreptococcus; s__Peptostreptococcus_stomatis_DSM_17678
OTU_1171	0	0	3.73232e-05	7.46464e-05	3.73232e-05	0	0	0.000485201	0.000373232	7.46464e-05	0	0	3.73232e-05	0	0	k__Bacteria; p__Firmicutes; c__Clostridia; o__Peptostreptococcales-Tissierellales; f__Peptostreptococcaceae; g__Romboutsia; s__uncultured_bacterium
OTU_1172	0	0	3.73232e-05	0	0.000485201	0	0	0	0	0	0	0	0	0	0	k__Bacteria; p__Firmicutes; c__Clostridia; o__Peptostreptococcales-Tissierellales; f__Peptostreptococcaceae; g__Paeniclostridium; s__uncultured_bacterium
OTU_1173	0	0	0.000149293	0	0.000485201	0	0	0	0	0	0	0	0	0	0	k__Bacteria; p__Chloroflexi; c__Dehalococcoidia; o__S085; f__uncultured_bacterium; g__unidentified; s__unidentified
OTU_1174	0.0143694	3.73232e-05	0	0.00507595	0	0	0	0	0	0	0	0	0	0	0	k__Bacteria; p__Firmicutes; c__Clostridia; o__Peptostreptococcales-Tissierellales; f__Anaerococcus; g__uncultured_bacterium; s__unidentified
OTU_1175	0	0	3.73232e-05	0.000186616	0.000186616	0	0	0	0	0	0	0	0	0	0	k__Bacteria; p__Firmicutes; c__Clostridia; o__Peptostreptococcales-Tissierellales; f__Peptoniphilus; g__Peptoniphilus_coxii; s__unidentified
OTU_1176	0	0	0	0	3.73232e-05	0	0	0	0	0	0	0	0	0	0	k__Bacteria; p__Actinobacteriota; c__Coriobacteriia; o__Coriobacteriales; f__Eggerthellaceae; g__Enterorhabdus; s__uncultured_bacterium
OTU_1177	0	0	3.73232e-05	0	0.00011197	0	0	0	0	3.73232e-05	0	0	0	0	0	k__Bacteria; p__Chloroflexi; c__Dehalococcoidia; o__S085; f__uncultured_bacterium; g__unidentified; s__unidentified
OTU_1178	3.73232e-05	0	3.73232e-05	0.0129511	0	3.73232e-05	0	0	0	0	0	0	0	0	0	k__Bacteria; p__Firmicutes; c__Clostridia; o__Peptostreptococcales-Tissierellales; f__Anaerococcus; g__Anaerococcus_senegalensis_JC48; s__unidentified
OTU_1179	0	0	0.00070914	0	0	0	0	0	0	0	0	0	0	0	0	k__Bacteria; p__Firmicutes; c__Bacilli; o__Lactobacillales; f__Enterococcaceae; g__Enterococcus; s__Enterococcus_durans
OTU_118	0.00533721	0	0	0	0	0	0	0	0	0.000149293	7.46464e-05	0.000335909	0	0	0	k__Bacteria; p__Proteobacteria; c__Gammaproteobacteria; o__Burkholderiales; f__Methylophilaceae; g__Methylotenera; s__uncultured_soil_bacterium
OTU_1180	0	0	0.000410555	0	0	0	0	0	0	0	0	0	0	0	0	k__unidentified; p__unidentified; c__unidentified; o__unidentified; f__unidentified; g__unidentified; s__unidentified
OTU_1181	0	0	0.000261262	0	0	0	0	0	0	0	0	0	0	0	0	k__unidentified; p__unidentified; c__unidentified; o__unidentified; f__unidentified; g__unidentified; s__unidentified
OTU_1182	0	0	0.000186616	0	0	0	0	0	0	0	0	0	0	0	0	k__Bacteria; p__Firmicutes; c__Bacilli; o__Lactobacillales; f__Enterococcaceae; g__Enterococcus; s__Enterococcus_durans
OTU_1183	0	0	0.000858433	0	0	0	0	0	0	0	0	0	0	0	0	k__Bacteria; p__Firmicutes; c__Bacilli; o__Lactobacillales; f__Enterococcaceae; g__Enterococcus; s__Enterococcus_durans
OTU_1184	0	0	0.00223939	0	0	0	0	0	0	0	0	0	0	0	0	k__Bacteria; p__Firmicutes; c__Bacilli; o__Lactobacillales; f__Enterococcaceae; g__Enterococcus; s__Enterococcus_durans
OTU_1185	0	0	3.73232e-05	0	0	0	0	0	0	0	0	0	0	0	0	k__Bacteria; p__Firmicutes; c__Bacilli; o__Lactobacillales; f__Enterococcaceae; g__Enterococcus; s__Enterococcus_durans
OTU_1187	0	0	3.73232e-05	0	0	0	0	0	0	0	0	0	0	0	0	k__unidentified; p__unidentified; c__unidentified; o__unidentified; f__unidentified; g__unidentified; s__unidentified
OTU_1188	0	0	7.46464e-05	0	0	0	0	0	0	0	0	0	0	0	0	k__Bacteria; p__Cyanobacteria; c__Cyanobacteriia; o__Chloroplast; f__Arachis_hypogaeapeanut; g__unidentified; s__unidentified
OTU_1189	0	0	0.000335909	0	0	0	0	0	0	0	0	0	0	0	0	k__Bacteria; p__Cyanobacteria; c__Cyanobacteriia; o__Chloroplast; f__Arachis_hypogaeapeanut; g__unidentified; s__unidentified
OTU_119	0	0	0	0	0	0	0.00149293	0.00141828	0.00261262	0	0	0	0	0	0	k__Bacteria; p__Proteobacteria; c__Gammaproteobacteria; o__Enterobacterales; f__Enterobacteriaceae; g__Franconibacter; s__Franconibacter_pulveris_601
OTU_1190	0	0	0.000298585	0	0	0	0	0	0	0	0	0	0	0	0	k__unidentified; p__unidentified; c__unidentified; o__unidentified; f__unidentified; g__unidentified; s__unidentified
OTU_1191	0	0	0.00119434	0	0	0	0	0	0	0	0	0	0	0	0	k__Bacteria; p__Cyanobacteria; c__Cyanobacteriia; o__Chloroplast; f__Arachis_hypogaeapeanut; g__unidentified; s__unidentified
OTU_1192	0	0	0.000149293	0	0	0	0	0	0	0	0	0	0	0	0	k__unidentified; p__unidentified; c__unidentified; o__unidentified; f__unidentified; g__unidentified; s__unidentified
OTU_1193	0	0	7.46464e-05	0	0	0	0	0	0	0	0	0	0	0	0	k__unidentified; p__unidentified; c__unidentified; o__unidentified; f__unidentified; g__unidentified; s__unidentified
OTU_1194	0	0	0.000447878	0	0	0	0	0	0	0	0	0	0	0	0	k__Bacteria; p__Cyanobacteria; c__Cyanobacteriia; o__Chloroplast; f__Arachis_hypogaeapeanut; g__unidentified; s__unidentified
OTU_1195	0	0	0.000597171	0	0	0	0	0	0	0	0	0	0	0	0	k__Bacteria; p__Cyanobacteria; c__Cyanobacteriia; o__Chloroplast; f__Arachis_hypogaeapeanut; g__unidentified; s__unidentified
OTU_12	0.0166461	0.00141828	7.46464e-05	0.00373232	0	3.73232e-05	0	0	0	0	0	0	0	0	0	k__Bacteria; p__Proteobacteria; c__Gammaproteobacteria; o__Pseudomonadales; f__Moraxellaceae; g__Enhydrobacter; s__metagenome
OTU_120	0.000522525	0.000895756	0.000261262	0.00011197	0	7.46464e-05	0	0.0025753	0.00171687	0.000746464	0	0	0	0	0	k__Bacteria; p__Proteobacteria; c__Gammaproteobacteria; o__Enterobacterales; f__Yersiniaceae; g__Yersinia; s__Morganella_morganii
OTU_121	0.00421752	0	0.00100773	0	0.00126899	0	0	0	0	0	0	0	3.73232e-05	0	0	k__Bacteria; p__Proteobacteria; c__Gammaproteobacteria; o__Burkholderiales; f__Comamonadaceae; g__Ideonella; s__Aquincola_tertiaricarbonis
OTU_122	0.00477737	0	7.46464e-05	0	3.73232e-05	0	0	0	0	3.73232e-05	0.000186616	0.000186616	0	0	0	k__Bacteria; p__Proteobacteria; c__Gammaproteobacteria; o__Burkholderiales; f__Alcaligenaceae; g__Bordetella; s__uncultured_bacterium
OTU_123	0.000410555	0.000261262	0.00011197	3.73232e-05	3.73232e-05	0	0	0.00141828	0.000597171	0.000298585	0	0	0	0	0	k__Bacteria; p__Proteobacteria; c__Gammaproteobacteria; o__Enterobacterales; f__Morganellaceae; g__Proteus; s__Proteus_vulgaris
OTU_124	0	0	0.00011197	0.00410555	0.00011197	3.73232e-05	0	0	0	0	0	0	0	0	0	k__Bacteria; p__Proteobacteria; c__Gammaproteobacteria; o__Burkholderiales; f__Comamonadaceae; g__Comamonas; s__uncultured_bacterium
OTU_125	0	0	7.46464e-05	0.00328444	7.46464e-05	0	0	0	0	0	0	0	0	0	0	k__Bacteria; p__Actinobacteriota; c__Thermoleophilia; o__Solirubrobacterales; f__Solirubrobacteraceae; g__Solirubrobacter; s__uncultured_bacterium
OTU_126	0	0.00332176	0	0	0	3.73232e-05	0	0	0	0	0	0	0	0	0	k__Bacteria; p__Acidobacteriota; c__Holophagae; o__Subgroup_7; f__uncultured_bacterium; g__unidentified; s__unidentified
OTU_127	0	0	0	0	0	0	0	0	0	0	0	0	0	0.00108237	0	k__Bacteria; p__Firmicutes; c__Bacilli; o__Lactobacillales; f__Carnobacteriaceae; g__Granulicatella; s__Streptococcus_sp._263_SSPC
OTU_128	0	0	0.00212742	0	0.00309782	0	0	0	0	0	0	0	0	0	0	k__Bacteria; p__Proteobacteria; c__Gammaproteobacteria; o__Xanthomonadales; f__Xanthomonadaceae; g__Lysobacter; s__uncultured_bacterium
OTU_129	0.00261262	0	0	0	0	0	0	0	0	0	0	0	0	0	0	k__Bacteria; p__Proteobacteria; c__Gammaproteobacteria; o__Burkholderiales; f__Comamonadaceae; g__Tepidimonas; s__uncultured_organism
OTU_13	0	0	0	0	3.73232e-05	0	0	0	0	0	0	0	0	7.46464e-05	0	k__Bacteria; p__Acidobacteriota; c__Vicinamibacteria; o__Vicinamibacterales; f__uncultured_Acidobacteria_bacterium; g__unidentified; s__unidentified
OTU_130	0	7.46464e-05	0	0	3.73232e-05	0.00227671	0	0	0	0	0	0	0	0	3.73232e-05	k__Bacteria; p__Proteobacteria; c__Gammaproteobacteria; o__Burkholderiales; f__SC-I-84; g__uncultured_bacterium; s__unidentified
OTU_131	0	3.73232e-05	0.00011197	3.73232e-05	3.73232e-05	0	0	0.000223939	0.000634494	7.46464e-05	0.000223939	0.000970403	0	0	0	k__Bacteria; p__Firmicutes; c__Bacilli; o__Lactobacillales; f__Lactobacillaceae; g__Lactobacillus; s__Lactobacillus_intestinalis_DSM_6629
OTU_132	0	0.00205277	0	0	0	0	0	0	0	0	0	0	0	0	0	k__Bacteria; p__Firmicutes; c__Negativicutes; o__Veillonellales-Selenomonadales; f__Veillonellaceae; g__Veillonella; s__Veillonella_sp._DNF00869
OTU_133	0	0	0	0	0	0	0	0	0	0.000559848	0.000522525	0.00070914	0	0	0	k__Bacteria; p__Proteobacteria; c__Gammaproteobacteria; o__Burkholderiales; f__Burkholderiaceae; g__Pandoraea; s__Pandoraea_sp._ISTKB
OTU_134	0.000186616	0	0.00011197	0	0.000149293	0	0	0	0	0	0.000186616	0.000970403	0	0	0	k__Bacteria; p__Firmicutes; c__Bacilli; o__Lactobacillales; f__Lactobacillaceae; g__Lactobacillus; s__Lactobacillus_johnsonii_ATCC_33200
OTU_135	3.73232e-05	0	0.00272459	0	0.00320979	0	0	0	0	0	0	0	0	0	0	k__Bacteria; p__Proteobacteria; c__Gammaproteobacteria; o__Steroidobacterales; f__Steroidobacteraceae; g__Steroidobacter; s__uncultured_bacterium
OTU_136	0	0	0	0	0	0	0	0	0	0.000335909	0.000858433	0.000223939	0	0	0	k__Bacteria; p__Proteobacteria; c__Gammaproteobacteria; o__Burkholderiales; f__Alcaligenaceae; g__Bordetella; s__Bordetella_sp._N
OTU_137	0	0	0.000149293	0	0	0	0	0	0	0	0	0	0	0.00082111	0.00093308	k__Bacteria; p__Actinobacteriota; c__Thermoleophilia; o__Solirubrobacterales; f__Solirubrobacteraceae; g__Conexibacter; s__uncultured_bacterium
OTU_138	0	0	0.00186616	3.73232e-05	0.0030605	0	0	0	0	0	0	0	0	0	0	k__Bacteria; p__Proteobacteria; c__Gammaproteobacteria; o__Gammaproteobacteria_Incertae_Sedis; f__Unknown_Family; g__Acidibacter; s__uncultured_bacterium
OTU_139	0.000783787	0	0	0.0014556	0	0	0	0	0	0	0	0	0	0	0	k__Bacteria; p__Proteobacteria; c__Gammaproteobacteria; o__Burkholderiales; f__Hydrogenophilaceae; g__Hydrogenophilus; s__uncultured_bacterium
OTU_14	3.73232e-05	0	7.46464e-05	0.0154891	0.000149293	3.73232e-05	0	0	0	0	0	0	0	0	0	k__Bacteria; p__Acidobacteriota; c__Vicinamibacteria; o__Vicinamibacterales; f__Vicinamibacteraceae; g__uncultured_bacterium; s__unidentified
OTU_140	0	0	3.73232e-05	0.00205277	0	0	0	0	0	0	0	0	0	0	0	k__Bacteria; p__Proteobacteria; c__Gammaproteobacteria; o__Burkholderiales; f__Nitrosomonadaceae; g__Ellin6067; s__uncultured_bacterium
OTU_141	0	0	3.73232e-05	0	0.00011197	0	0	0	0	0	0	0	0	0.00108237	0	k__Bacteria; p__Proteobacteria; c__Gammaproteobacteria; o__Burkholderiales; f__Comamonadaceae; g__Comamonas; s__uncultured_bacterium
OTU_142	0	0	0	0	0	0	0	0	0	0	0	0	0	0.000522525	0	k__Bacteria; p__Firmicutes; c__Bacilli; o__Lactobacillales; f__Lactobacillaceae; g__Lactobacillus; s__Lactobacillus_plantarum
OTU_143	0	0	0.00011197	0	0.00011197	0	0	0	0	0	0.000597171	0.000447878	0	0	0	k__Bacteria; p__Firmicutes; c__Bacilli; o__Erysipelotrichales; f__Erysipelotrichaceae; g__Dubosiella; s__Firmicutes_bacterium_M10-2
OTU_144	7.46464e-05	3.73232e-05	0.00108237	0	0.00216474	0	0	3.73232e-05	0	0.000671817	0.000223939	0.000410555	0	0	0	k__Bacteria; p__Proteobacteria; c__Gammaproteobacteria; o__Burkholderiales; f__Oxalobacteraceae; g__Massilia; s__Massilia_timonae
OTU_145	0	0	0	0	0	0	0	0	0	0	0	0	0	0.000373232	3.73232e-05	k__Bacteria; p__Proteobacteria; c__Gammaproteobacteria; o__Xanthomonadales; f__Xanthomonadaceae; g__Vulcaniibacterium; s__uncultured_bacterium
OTU_146	0.00126899	0	0	0	0	0	0	0	0	0	0	0	0	0	0	k__Bacteria; p__Proteobacteria; c__Gammaproteobacteria; o__Burkholderiales; f__Burkholderiaceae; g__Limnobacter; s__uncultured_organism
OTU_147	0.0011197	0	0	0.000149293	0	0	0	0	0	0	0	0	0	0	0	k__Bacteria; p__Proteobacteria; c__Gammaproteobacteria; o__Oceanospirillales; f__Alcanivoracaceae1; g__Alcanivorax; s__metagenome
OTU_148	0	0	0	0	0.00011197	0	0	7.46464e-05	0	0.000410555	0.00119434	0.000746464	0	0	0	k__Bacteria; p__Proteobacteria; c__Gammaproteobacteria; o__Enterobacterales; f__Erwiniaceae; g__Erwinia; s__Pantoea_cedenensis
OTU_149	0	0	0	0	0	0	0	0	3.73232e-05	0.000522525	0.000447878	0.000783787	0	0	0	k__Bacteria; p__Verrucomicrobiota; c__Verrucomicrobiae; o__Methylacidiphilales; f__Methylacidiphilaceae; g__uncultured; s__metagenome
OTU_15	0.0096667	0	3.73232e-05	0	0	0	0	0	0	0	0	0	0	0	0	k__Bacteria; p__NB1-j; c__uncultured_Myxococcales_bacterium; o__unidentified; f__unidentified; g__unidentified; s__unidentified
OTU_150	3.73232e-05	0.00100773	0.000373232	0	0.000522525	0	0	0	0	0	0	0	0	0	0	k__Bacteria; p__Proteobacteria; c__Gammaproteobacteria; o__Xanthomonadales; f__Xanthomonadaceae; g__Lysobacter; s__uncultured_Xanthomonadaceae_bacterium
OTU_151	3.73232e-05	3.73232e-05	0.00100773	0	0.00197813	0	0	0	3.73232e-05	0	0	0	0	0	0	k__Bacteria; p__Proteobacteria; c__Gammaproteobacteria; o__Burkholderiales; f__Comamonadaceae; g__Ramlibacter; s__uncultured_bacterium
OTU_152	0	0	0	0	0	0	0	0	0	0	0	0	0	0	0.000298585	k__Bacteria; p__Proteobacteria; c__Gammaproteobacteria; o__Diplorickettsiales; f__Diplorickettsiaceae; g__uncultured; s__uncultured_gamma_proteobacterium
OTU_153	0.000410555	0	3.73232e-05	3.73232e-05	0	0.000186616	0	3.73232e-05	7.46464e-05	0	0	0	0.00011197	0	0	k__Bacteria; p__Firmicutes; c__Bacilli; o__Lactobacillales; f__Leuconostocaceae; g__Weissella; s__Weissella_cibaria
OTU_154	3.73232e-05	0	0.00179151	0	0.00302318	0	0	3.73232e-05	3.73232e-05	0	0	0	0	0	0	k__Bacteria; p__Proteobacteria; c__Gammaproteobacteria; o__Gammaproteobacteria_Incertae_Sedis; f__Unknown_Family; g__Acidibacter; s__uncultured_bacterium
OTU_155	0	0	0.000298585	0	0.000223939	0.000559848	0	0	0	3.73232e-05	0	0	0	0	0	k__Bacteria; p__Actinobacteriota; c__Thermoleophilia; o__Solirubrobacterales; f__67-14; g__uncultured_bacterium; s__unidentified
OTU_156	0	0	0	0	0	0	0	0	0	0	0	0	0	0.000149293	0.000223939	k__Bacteria; p__Proteobacteria; c__Gammaproteobacteria; o__Gammaproteobacteria_Incertae_Sedis; f__Unknown_Family; g__Acidibacter; s__bacterium_Ellin5264
OTU_157	0	0	0	0	3.73232e-05	0	0	0	0	0	0	0	0	0.000149293	0.000298585	k__Bacteria; p__Actinobacteriota; c__Thermoleophilia; o__Solirubrobacterales; f__Solirubrobacteraceae; g__Conexibacter; s__uncultured_bacterium
OTU_158	0	0	7.46464e-05	0	0.00011197	0	0	0	0	0	0.000261262	0.000186616	0	0	0	k__Bacteria; p__Proteobacteria; c__Gammaproteobacteria; o__Burkholderiales; f__Sutterellaceae; g__Parasutterella; s__uncultured_bacterium
OTU_159	0	0	0	0	0	0	0	0	0	0	0	0	0	0.000298585	0	k__Bacteria; p__Proteobacteria; c__Gammaproteobacteria; o__Burkholderiales; f__Neisseriaceae; g__Neisseria; s__Neisseria_meningitidis
OTU_16	0.00668085	7.46464e-05	0.000149293	3.73232e-05	0.000298585	3.73232e-05	0	3.73232e-05	0	0	7.46464e-05	0	3.73232e-05	0	3.73232e-05	k__Bacteria; p__Acidobacteriota; c__Holophagae; o__Subgroup_7; f__uncultured_bacterium; g__unidentified; s__unidentified
OTU_160	0	0	0.00104505	0	0.00197813	0	0	0	0	0	0	0	0	3.73232e-05	0	k__Bacteria; p__Proteobacteria; c__Gammaproteobacteria; o__Burkholderiales; f__Oxalobacteraceae; g__Pseudoduganella; s__uncultured_beta_proteobacterium
OTU_161	0	0	0.000634494	0	0.000634494	0	0	0	0	0	0	0	0	3.73232e-05	0.000149293	k__Bacteria; p__Proteobacteria; c__Gammaproteobacteria; o__Burkholderiales; f__Burkholderiaceae; g__Burkholderia-Caballeronia-Paraburkholderia; s__marine_metagenome
OTU_162	3.73232e-05	0	7.46464e-05	0	7.46464e-05	0	0	3.73232e-05	0	0	3.73232e-05	0	0	3.73232e-05	0.000149293	k__Bacteria; p__Proteobacteria; c__Gammaproteobacteria; o__Burkholderiales; f__SC-I-84; g__uncultured_Acidobacteria_bacterium; s__unidentified
OTU_163	0	0.00100773	7.46464e-05	0	0.00011197	0	0	0	0	0	0	0	0	0	0	k__Bacteria; p__Proteobacteria; c__Gammaproteobacteria; o__Steroidobacterales; f__Steroidobacteraceae; g__Steroidobacter; s__metagenome
OTU_164	3.73232e-05	0	0.0011197	0	0.00153025	0	0	0	0	0	0	0	0	0	0	k__Bacteria; p__Proteobacteria; c__Gammaproteobacteria; o__Burkholderiales; f__Comamonadaceae; g__Rhizobacter; s__uncultured_bacterium
OTU_165	0	0	0.000597171	0	0.00126899	0	0	0	0	0	0	0	0	0	0	k__Bacteria; p__Proteobacteria; c__Gammaproteobacteria; o__Burkholderiales; f__Comamonadaceae; g__Rhizobacter; s__uncultured_bacterium
OTU_166	0	0	0.00126899	0	0.00220207	0	0	3.73232e-05	0	0.000149293	3.73232e-05	7.46464e-05	0	0	3.73232e-05	k__Bacteria; p__Proteobacteria; c__Gammaproteobacteria; o__Burkholderiales; f__Comamonadaceae; g__Ramlibacter; s__Variovorax_sp._P-9
OTU_167	0.000223939	0.000149293	3.73232e-05	0	0	0	7.46464e-05	0	3.73232e-05	0.000261262	0.000410555	0.000634494	3.73232e-05	0	0	k__Bacteria; p__Proteobacteria; c__Gammaproteobacteria; o__Pseudomonadales; f__Pseudomonadaceae; g__Pseudomonas; s__Pseudomonas_fluorescens
OTU_168	0	0	0	0.00082111	0	0	0	0	0	0	0	0	0	0	0	k__Bacteria; p__Proteobacteria; c__Gammaproteobacteria; o__Oceanospirillales; f__Halomonadaceae; g__Halomonas; s__uncultured_bacterium
OTU_169	0	0	0	0	0	0	0	0	0	0	0	0	0	0.000261262	3.73232e-05	k__Bacteria; p__Proteobacteria; c__Gammaproteobacteria; o__Burkholderiales; f__Burkholderiaceae; g__Lautropia; s__uncultured_bacterium
OTU_17	0.00447878	0.00093308	0	0	0	0.00294853	0	0	0	0	0	0	0	0	0.000522525	k__Bacteria; p__Proteobacteria; c__Gammaproteobacteria; o__Pseudomonadales; f__Moraxellaceae; g__Acinetobacter; s__bacterium_14W122
OTU_170	0	0	0.000410555	0	0.000447878	0	0	0	0	0	0	0	0	0	0	k__Bacteria; p__Proteobacteria; c__Gammaproteobacteria; o__Gammaproteobacteria_Incertae_Sedis; f__Unknown_Family; g__Acidibacter; s__uncultured_bacterium
OTU_171	0	0	0.000335909	0	0.000522525	0	0	0	0	0	0	0	0	0	0	k__Bacteria; p__Proteobacteria; c__Gammaproteobacteria; o__Burkholderiales; f__Burkholderiaceae; g__Burkholderia-Caballeronia-Paraburkholderia; s__Paraburkholderia_phymatum_STM815
OTU_172	0	0	3.73232e-05	0	3.73232e-05	0	0	0	0	0.00011197	0.00011197	7.46464e-05	0	0	0	k__Bacteria; p__Proteobacteria; c__Gammaproteobacteria; o__Xanthomonadales; f__Rhodanobacteraceae; g__Luteibacter; s__Luteibacter_yeojuensis
OTU_173	0	0	0	0	0	0	0	0	3.73232e-05	0.000223939	7.46464e-05	0.000261262	0	0	0	k__Bacteria; p__Proteobacteria; c__Gammaproteobacteria; o__Xanthomonadales; f__Xanthomonadaceae; g__Stenotrophomonas; s__Stenotrophomonas_maltophilia
OTU_174	0.000149293	7.46464e-05	3.73232e-05	0	3.73232e-05	0	0	3.73232e-05	0	0	3.73232e-05	0.000298585	0	0	0	k__Bacteria; p__Firmicutes; c__Bacilli; o__Lactobacillales; f__Lactobacillaceae; g__Lactobacillus; s__Lactobacillus_reuteri
OTU_175	0.000186616	0.000149293	0.000671817	0	0.000447878	7.46464e-05	0.00399358	0.0179898	0.00414287	0.000223939	7.46464e-05	0.00011197	0	0	0	k__Bacteria; p__Proteobacteria; c__Gammaproteobacteria; o__Enterobacterales; f__Erwiniaceae; g__Pantoea; s__Type-C_symbiont_of_Plautia_stali
OTU_176	0	0	0.000149293	0	0.000261262	0	0	0	0	0	3.73232e-05	3.73232e-05	3.73232e-05	0	3.73232e-05	k__Bacteria; p__Proteobacteria; c__Gammaproteobacteria; o__Burkholderiales; f__Burkholderiaceae; g__Burkholderia-Caballeronia-Paraburkholderia; s__Burkholderia_cepacia
OTU_177	0	0	0.000410555	0	0.000559848	0	0	0	0	0	0	0	0	0	0	k__Bacteria; p__Proteobacteria; c__Gammaproteobacteria; o__Burkholderiales; f__Oxalobacteraceae; g__Massilia; s__Massilia_sp._BAB-5375
OTU_178	0	0	0	0	0	0	0	7.46464e-05	0	0.00070914	0.00011197	0.000410555	0	0	0	k__Bacteria; p__Verrucomicrobiota; c__Verrucomicrobiae; o__Methylacidiphilales; f__Methylacidiphilaceae; g__uncultured; s__metagenome
OTU_179	0	0	0	0	0	0	0	0	0	0.000298585	0.000149293	0.000261262	0	0	0	k__Bacteria; p__Proteobacteria; c__Gammaproteobacteria; o__Burkholderiales; f__Comamonadaceae; g__Pseudacidovorax; s__Pseudacidovorax_intermedius
OTU_18	0.00119434	0.000373232	3.73232e-05	0.000410555	3.73232e-05	0	0	0	0	3.73232e-05	0	0	3.73232e-05	0.000597171	3.73232e-05	k__Bacteria; p__Proteobacteria; c__Gammaproteobacteria; o__Pseudomonadales; f__Moraxellaceae; g__Acinetobacter; s__Acinetobacter_guillouiae_NIPH_991
OTU_180	0	0	0.00141828	0	0.00175419	0	0	0	0	0	0	0	0	0	0	k__Bacteria; p__Actinobacteriota; c__Thermoleophilia; o__Solirubrobacterales; f__Solirubrobacteraceae; g__Solirubrobacter; s__metagenome
OTU_181	3.73232e-05	0	0	0	0	0.000597171	0	0	0	0	0	0	0	0	0	k__Bacteria; p__Actinobacteriota; c__Thermoleophilia; o__uncultured; f__uncultured_bacterium; g__unidentified; s__unidentified
OTU_182	0	0	0	0	0	0	0	3.73232e-05	0	0.000186616	0.000261262	0	0	0	0	k__Bacteria; p__Proteobacteria; c__Gammaproteobacteria; o__Pseudomonadales; f__Moraxellaceae; g__uncultured; s__uncultured_bacterium
OTU_183	0.000223939	0.00011197	3.73232e-05	0	3.73232e-05	0.00011197	0	0	3.73232e-05	0	0.000298585	0	3.73232e-05	3.73232e-05	0	k__Bacteria; p__Proteobacteria; c__Gammaproteobacteria; o__Burkholderiales; f__Hydrogenophilaceae; g__Thiobacillus; s__uncultured_bacterium
OTU_184	0	0	0	0	0.000522525	0	0	0	0	0	0	0	0	0	0	k__Bacteria; p__Proteobacteria; c__Gammaproteobacteria; o__Burkholderiales; f__SC-I-84; g__uncultured_bacterium; s__unidentified
OTU_185	0	0	0.000186616	0	0.000559848	0	0	0	0	0	0	0	0	0	0	k__Bacteria; p__Proteobacteria; c__Gammaproteobacteria; o__Burkholderiales; f__Burkholderiaceae; g__Burkholderia-Caballeronia-Paraburkholderia; s__uncultured_Burkholderia_sp.
OTU_186	0	0	0.000149293	0	0.00070914	0	0	0	0	0	0	0	0	0	0.00011197	k__Bacteria; p__Proteobacteria; c__Gammaproteobacteria; o__Xanthomonadales; f__Rhodanobacteraceae; g__Dyella; s__Dyella_sp._OS-B13
OTU_187	0	0	0	0	0	0	7.46464e-05	0	0.00011197	3.73232e-05	0	0	3.73232e-05	0	0	k__Bacteria; p__Firmicutes; c__Bacilli; o__Lactobacillales; f__Streptococcaceae; g__Lactococcus; s__Lactococcus_lactis
OTU_188	0	0	0	0	0	0	0	0	0	0.000485201	7.46464e-05	0	0	0	0	k__Bacteria; p__Verrucomicrobiota; c__Verrucomicrobiae; o__Verrucomicrobiales; f__Verrucomicrobiaceae; g__Prosthecobacter; s__metagenome
OTU_189	0	0	0	0	0	0	0	3.73232e-05	3.73232e-05	0.00082111	3.73232e-05	7.46464e-05	0	0	0	k__Bacteria; p__Verrucomicrobiota; c__Verrucomicrobiae; o__Verrucomicrobiales; f__Rubritaleaceae; g__Luteolibacter; s__uncultured_bacterium
OTU_19	0.00291121	0	3.73232e-05	0	0	0	0	0	0	0	0	0	0	0	0	k__Bacteria; p__Acidobacteriota; c__Vicinamibacteria; o__Vicinamibacterales; f__Vicinamibacteraceae; g__uncultured_bacterium; s__unidentified
OTU_190	0.000149293	0.000485201	0.00011197	7.46464e-05	0.000186616	0	0.000261262	0.000447878	0.000335909	0.0011197	0.00522525	0.00369499	0	0	0	k__Bacteria; p__Proteobacteria; c__Gammaproteobacteria; o__Enterobacterales; f__Erwiniaceae; g__Pantoea; s__Pantoea_sp._At-9b
OTU_191	0	0	3.73232e-05	0	0.000746464	0	0	0	0	0	0	0	0	0	0	k__Bacteria; p__Actinobacteriota; c__Thermoleophilia; o__Solirubrobacterales; f__67-14; g__uncultured_bacterium; s__unidentified
OTU_192	3.73232e-05	3.73232e-05	0.000597171	0	0.00070914	7.46464e-05	0	0	3.73232e-05	3.73232e-05	3.73232e-05	0	7.46464e-05	0	0	k__Bacteria; p__Proteobacteria; c__Gammaproteobacteria; o__Burkholderiales; f__Nitrosomonadaceae; g__MND1; s__uncultured_bacterium
OTU_193	0.00011197	7.46464e-05	0	0	0	0	0	0	0	0	0	0	3.73232e-05	0	0	k__Bacteria; p__Verrucomicrobiota; c__Chlamydiae; o__Chlamydiales; f__Simkaniaceae; g__uncultured; s__metagenome
OTU_194	0	0	0.00141828	0	0.00227671	0	0	0	0	0	0	0	0	0	0	k__Bacteria; p__Proteobacteria; c__Gammaproteobacteria; o__Steroidobacterales; f__Steroidobacteraceae; g__uncultured; s__uncultured_bacterium
OTU_195	0	0	7.46464e-05	0	0.000149293	0	0	0	0	0	0	0	0	0	0	k__Bacteria; p__Proteobacteria; c__Gammaproteobacteria; o__Xanthomonadales; f__Rhodanobacteraceae; g__Ahniella; s__uncultured_bacterium
OTU_196	0	0	7.46464e-05	0	0.000261262	0	0	0	0	0	0	0	0	0	0	k__Bacteria; p__Firmicutes; c__Bacilli; o__Exiguobacterales; f__Exiguobacteraceae; g__Exiguobacterium; s__Exiguobacterium_pavilionensis_RW-2
OTU_197	0	0	0.000783787	0	0.00100773	0	0	0	0	0	0	0	0	3.73232e-05	7.46464e-05	k__Bacteria; p__Proteobacteria; c__Gammaproteobacteria; o__Gammaproteobacteria_Incertae_Sedis; f__Unknown_Family; g__Acidibacter; s__uncultured_gamma_proteobacterium
OTU_198	0	0	0.000335909	0	0.000634494	0	0	0	0	0	0	0	0	0	0	k__Bacteria; p__Proteobacteria; c__Gammaproteobacteria; o__Steroidobacterales; f__Steroidobacteraceae; g__Steroidobacter; s__uncultured_bacterium
OTU_199	0	0	0	0	0	0	0	0	0	0.00011197	7.46464e-05	0.000149293	0	0	0	k__Bacteria; p__Proteobacteria; c__Gammaproteobacteria; o__Burkholderiales; f__Comamonadaceae; g__uncultured; s__metagenome
OTU_2	0	0	0	0	0	0	0	0	0	0	0	0	0	3.73232e-05	0	k__Bacteria; p__Proteobacteria; c__Alphaproteobacteria; o__Acetobacterales; f__Acetobacteraceae; g__Acetobacter; s__Acetobacter_okinawensis_JCM_25146
OTU_20	0.217967	0.0447505	0.394842	0.0277684	0.35207	0.108909	0.262233	0.471019	0.214347	0.00134363	0.00324712	0.00149293	0.0544918	0.0077259	0.00925615	k__Bacteria; p__Proteobacteria; c__Gammaproteobacteria; o__Enterobacterales; f__Yersiniaceae; g__Serratia; s__Serratia_marcescens
OTU_200	0	0	7.46464e-05	0	7.46464e-05	0	0	0	0	0.000149293	3.73232e-05	0.000410555	0	0	0	k__Bacteria; p__Proteobacteria; c__Gammaproteobacteria; o__Burkholderiales; f__Methylophilaceae; g__Methylophilus; s__uncultured_bacterium
OTU_201	0	0	0	0	0	0	0	0	0	0.000223939	7.46464e-05	0.000149293	0	0	0	k__Bacteria; p__Proteobacteria; c__Gammaproteobacteria; o__Xanthomonadales; f__Xanthomonadaceae; g__Luteimonas; s__uncultured_Xanthomonas_sp.
OTU_202	0	0	0	3.73232e-05	0	0.00011197	0	3.73232e-05	0.000223939	3.73232e-05	0	0	0	0	0	k__Bacteria; p__Firmicutes; c__Bacilli; o__Erysipelotrichales; f__Erysipelotrichaceae; g__Turicibacter; s__uncultured_bacterium
OTU_203	0	0	0	0	0	0.000223939	0	0	0	0	0	0	0	0	0	k__Bacteria; p__Proteobacteria; c__Gammaproteobacteria; o__Steroidobacterales; f__Steroidobacteraceae; g__uncultured; s__uncultured_bacterium
OTU_204	0	0	0	0	0	0	0	0	0	0	0	0	0	0.000149293	3.73232e-05	k__Bacteria; p__Firmicutes; c__Negativicutes; o__Veillonellales-Selenomonadales; f__Veillonellaceae; g__Veillonella; s__uncultured_bacterium
OTU_205	0	0.000149293	0.000447878	0	0.000671817	0	0	0	0	0	0	0	0	0	0	k__Bacteria; p__Proteobacteria; c__Gammaproteobacteria; o__Burkholderiales; f__Burkholderiaceae; g__Cupriavidus; s__Cupriavidus_campinensis
OTU_206	0	0	7.46464e-05	0	0.000447878	0	0	0	0	0	0	0	0	0	0	k__Bacteria; p__Actinobacteriota; c__Thermoleophilia; o__Solirubrobacterales; f__67-14; g__uncultured_actinobacterium; s__unidentified
OTU_207	3.73232e-05	0	0.000186616	0	0.000298585	3.73232e-05	0	0	0	0	0	0	0	0	0	k__Bacteria; p__Firmicutes; c__Bacilli; o__Bacillales; f__Bacillaceae; g__Bacillus; s__uncultured_bacterium
OTU_208	0	0	7.46464e-05	0	3.73232e-05	0	0	0	0	0	0.000186616	7.46464e-05	0	0	0	k__Bacteria; p__Firmicutes; c__Bacilli; o__Erysipelotrichales; f__Erysipelotrichaceae; g__Faecalibaculum; s__uncultured_bacterium
OTU_209	0	0	0	0.00339641	0	0.00011197	0	0.000261262	0.000261262	0.0141455	0.00470272	0.00141828	0	0	0	k__Bacteria; p__Verrucomicrobiota; c__Verrucomicrobiae; o__Verrucomicrobiales; f__Verrucomicrobiaceae; g__Prosthecobacter; s__metagenome
OTU_21	0.00914418	0.0199679	0.00388161	0.0536707	0.00679282	0.0132497	0.646699	0.363005	0.656403	0.00205277	0.00388161	0.00335909	0.00108237	7.46464e-05	0.000186616	k__Bacteria; p__Proteobacteria; c__Gammaproteobacteria; o__Enterobacterales; f__Erwiniaceae; g__Siccibacter; s__Enterobacter_sp._UIWRF1190
OTU_210	0	0	0	0	0	0	0	0	0	0.00011197	0	0.00011197	0	0	0	k__Bacteria; p__Proteobacteria; c__Gammaproteobacteria; o__Xanthomonadales; f__Xanthomonadaceae; g__Stenotrophomonas; s__uncultured_gamma_proteobacterium
OTU_211	3.73232e-05	0	0	0	0	0	0	0	3.73232e-05	0.000335909	0.000186616	0.000410555	0	0	0	k__Bacteria; p__Verrucomicrobiota; c__Verrucomicrobiae; o__Methylacidiphilales; f__Methylacidiphilaceae; g__uncultured; s__uncultured_bacterium
OTU_212	0	0	0	0	0	0	0	0	0	0	0	0	0	7.46464e-05	0.000223939	k__Bacteria; p__Proteobacteria; c__Gammaproteobacteria; o__Burkholderiales; f__Burkholderiaceae; g__Burkholderia-Caballeronia-Paraburkholderia; s__uncultured_Burkholderia_sp.
OTU_213	0.000223939	3.73232e-05	0	0	0	7.46464e-05	0	0	0	0	0	0	7.46464e-05	3.73232e-05	3.73232e-05	k__Bacteria; p__Proteobacteria; c__Gammaproteobacteria; o__Burkholderiales; f__Hydrogenophilaceae; g__uncultured; s__uncultured_bacterium
OTU_214	3.73232e-05	3.73232e-05	0	0	0	0	0	0	0	0	0	0	0.00011197	7.46464e-05	0	k__Bacteria; p__Proteobacteria; c__Gammaproteobacteria; o__Burkholderiales; f__Hydrogenophilaceae; g__uncultured; s__uncultured_bacterium
OTU_215	0	0	0.00104505	0	0.0011197	0	0	0	0	0	0	0	0	0	0	k__Bacteria; p__Actinobacteriota; c__Thermoleophilia; o__Solirubrobacterales; f__67-14; g__uncultured_bacterium; s__unidentified
OTU_216	0	0	0.00070914	0	0	0	0	0	0	0	0	0	0	0	0	k__unidentified; p__unidentified; c__unidentified; o__unidentified; f__unidentified; g__unidentified; s__unidentified
OTU_217	0	0	0	0	0	0	0	0	0.000149293	0	0	0	3.73232e-05	0	3.73232e-05	k__Bacteria; p__Firmicutes; c__Bacilli; o__Lactobacillales; f__Leuconostocaceae; g__Weissella; s__Weissella_ceti_NC36
OTU_218	0	0	0.000298585	0	0.000186616	0	0	0	0	0	0	0	0	0	0	k__Bacteria; p__Proteobacteria; c__Gammaproteobacteria; o__Burkholderiales; f__Comamonadaceae; g__Rhizobacter; s__uncultured_Burkholderiales_bacterium
OTU_219	0	0	0.000522525	0	0.00093308	0	0	0	0	0	0	0	0	0	0	k__Bacteria; p__Actinobacteriota; c__Thermoleophilia; o__Solirubrobacterales; f__67-14; g__uncultured_bacterium; s__unidentified
OTU_22	0	0	0.00194081	0	0.00477737	0	0	0	0	0	0	0	0	0	0	k__Bacteria; p__Myxococcota; c__Polyangia; o__Polyangiales; f__Sandaracinaceae; g__uncultured; s__uncultured_bacterium
OTU_220	0	0	0	0	3.73232e-05	0	0.00011197	3.73232e-05	0.000149293	0.000186616	0.00070914	0.000597171	0	0	0	k__Bacteria; p__Proteobacteria; c__Gammaproteobacteria; o__Enterobacterales; f__Erwiniaceae; g__Pantoea; s__Pantoea_cypripedii
OTU_221	0	0	0	0	0	0	0	0	3.73232e-05	7.46464e-05	0.00011197	0.000373232	0	0	0	k__Bacteria; p__Proteobacteria; c__Gammaproteobacteria; o__Burkholderiales; f__Comamonadaceae; g__Roseateles; s__uncultured_bacterium
OTU_222	0	0	0	0	0	0	0	0	0	0.00011197	0.000373232	0.000149293	0	0	0	k__Bacteria; p__Proteobacteria; c__Gammaproteobacteria; o__Burkholderiales; f__Comamonadaceae; g__Roseateles; s__uncultured_bacterium
OTU_223	0	0	0	0	0	0	0	3.73232e-05	0	0	0.000149293	7.46464e-05	0	0	0	k__Bacteria; p__Desulfobacterota; c__Desulfovibrionia; o__Desulfovibrionales; f__Desulfovibrionaceae; g__Desulfovibrio; s__uncultured_bacterium
OTU_224	0	0	0	0	0.000298585	0	0	0	0	0	0	0	0	0	0	k__Bacteria; p__Proteobacteria; c__Gammaproteobacteria; o__Burkholderiales; f__SC-I-84; g__metagenome; s__unidentified
OTU_225	3.73232e-05	0	3.73232e-05	0	7.46464e-05	0.00011197	0	0	0	0	0	0	0	0	0	k__Bacteria; p__Proteobacteria; c__Gammaproteobacteria; o__Burkholderiales; f__Sutterellaceae; g__uncultured; s__uncultured_bacterium
OTU_226	0.00093308	0.0035457	0.039264	0.00179151	0.00858433	0.00806181	0.0326578	0.0348225	0.0157504	0.00011197	0.000186616	0.000261262	0.0020901	7.46464e-05	0.00850969	k__Bacteria; p__Proteobacteria; c__Gammaproteobacteria; o__Enterobacterales; f__Enterobacteriaceae; g__Cedecea; s__Cedecea_neteri_NBRC_105707_ATCC_33855
OTU_227	7.46464e-05	0.00164222	0.0141828	7.46464e-05	0.00287388	0.00429217	0.012354	0.0127645	0.00671817	3.73232e-05	7.46464e-05	0	0.00149293	0.00093308	0.00432949	k__Bacteria; p__Proteobacteria; c__Gammaproteobacteria; o__Enterobacterales; f__Enterobacteriaceae; g__Cedecea; s__Cedecea_neteri
OTU_228	3.73232e-05	0	3.73232e-05	0	7.46464e-05	3.73232e-05	0	0	0	0	3.73232e-05	0	0	7.46464e-05	7.46464e-05	k__Bacteria; p__Proteobacteria; c__Gammaproteobacteria; o__Burkholderiales; f__SC-I-84; g__agricultural_soil_bacterium_SC-I-84; s__unidentified
OTU_229	0	0	0	0	0	0	0	0	0	0	0	0	0	3.73232e-05	7.46464e-05	k__Bacteria; p__Proteobacteria; c__Gammaproteobacteria; o__Gammaproteobacteria_Incertae_Sedis; f__Unknown_Family; g__Acidibacter; s__uncultured_gamma_proteobacterium
OTU_23	0	0.00115702	0	0	0	0	0	0	0	0.000373232	7.46464e-05	0.000186616	0	0	0	k__Bacteria; p__Verrucomicrobiota; c__Verrucomicrobiae; o__Methylacidiphilales; f__Methylacidiphilaceae; g__uncultured; s__metagenome
OTU_230	0	3.73232e-05	7.46464e-05	0	0.00011197	0	0	0	0	0	0	0	0	0	0	k__Bacteria; p__Proteobacteria; c__Gammaproteobacteria; o__PLTA13; f__metagenome; g__unidentified; s__unidentified
OTU_231	0	0	0	0	0.000261262	0	0	0	0	0	0	0	0	0	0	k__Bacteria; p__Proteobacteria; c__Gammaproteobacteria; o__Xanthomonadales; f__Rhodanobacteraceae; g__Luteibacter; s__uncultured_bacterium
OTU_232	0	0	3.73232e-05	0	7.46464e-05	0	0	0	0	0	0	0	0	0	0	k__Bacteria; p__Myxococcota; c__Polyangia; o__Haliangiales; f__Haliangiaceae; g__Haliangium; s__uncultured_bacterium
OTU_233	0	0	0.000186616	0	0.000186616	0	0	0	0	0	0	0	0	0	0	k__Bacteria; p__Myxococcota; c__Polyangia; o__Haliangiales; f__Haliangiaceae; g__Haliangium; s__uncultured_bacterium
OTU_234	0	0	0.00011197	0	0.00011197	0	0	0	0	0	0	0	0	0	0	k__Bacteria; p__Proteobacteria; c__Gammaproteobacteria; o__Pseudomonadales; f__Moraxellaceae; g__uncultured; s__metagenome
OTU_235	0.000559848	0.000447878	0.00324712	0.00011197	0.000858433	0.000298585	0.0306423	0.0487068	0.0417646	0.000223939	0.00011197	0.000298585	0.000410555	0	0.000597171	k__Bacteria; p__Proteobacteria; c__Gammaproteobacteria; o__Enterobacterales; f__Enterobacteriaceae; g__Kluyvera; s__Kluyvera_cryocrescens
OTU_236	0	0	0.000261262	0	0	0	0	0	0	0	0	0	0	0	0	k__unidentified; p__unidentified; c__unidentified; o__unidentified; f__unidentified; g__unidentified; s__unidentified
OTU_237	0	0	0.00011197	0	3.73232e-05	0.000186616	0	0	0.000335909	0.000223939	7.46464e-05	0.000261262	0	0	0	k__Bacteria; p__Proteobacteria; c__Gammaproteobacteria; o__Pseudomonadales; f__Pseudomonadaceae; g__Pseudomonas; s__Pseudomonas_sp._ljh-34
OTU_238	0	0	0.00011197	0	3.73232e-05	0	0	0	0	0	0	0	0	0	0	k__Bacteria; p__Proteobacteria; c__Gammaproteobacteria; o__PLTA13; f__uncultured_bacterium; g__unidentified; s__unidentified
OTU_239	0	0	0.000447878	3.73232e-05	0.000149293	0	0	0	0	0	0	0	0	0	0	k__Bacteria; p__Acidobacteriota; c__Vicinamibacteria; o__Vicinamibacterales; f__Vicinamibacteraceae; g__uncultured_bacterium; s__unidentified
OTU_24	0	0	0.00104505	0	0.0020901	0	0	0	0	0	0	0	0	0	0	k__Bacteria; p__NB1-j; c__uncultured_bacterium; o__unidentified; f__unidentified; g__unidentified; s__unidentified
OTU_240	0	0	0	0	0	0	0	0	0	0.000223939	0.000186616	0.000186616	0	0	0	k__Bacteria; p__Proteobacteria; c__Gammaproteobacteria; o__Burkholderiales; f__Comamonadaceae; g__Roseateles; s__uncultured_bacterium
OTU_241	0	0	0	0	0	0	0	0	0	7.46464e-05	0.000149293	0	0	0	0	k__Bacteria; p__Proteobacteria; c__Gammaproteobacteria; o__Burkholderiales; f__Comamonadaceae; g__Roseateles; s__beta_proteobacterium_CE3_2012
OTU_242	0	0	0	0	0	0	0	0	0	0.000410555	3.73232e-05	0.000186616	0	0	0	k__Bacteria; p__Verrucomicrobiota; c__Verrucomicrobiae; o__Verrucomicrobiales; f__Rubritaleaceae; g__Luteolibacter; s__uncultured_bacterium
OTU_243	0	0	0	0	0	0	0	0	0	7.46464e-05	3.73232e-05	7.46464e-05	0	0	0	k__Bacteria; p__Proteobacteria; c__Gammaproteobacteria; o__Xanthomonadales; f__Xanthomonadaceae; g__Stenotrophomonas; s__Stenotrophomonas_maltophilia
OTU_244	0	0	0	0	0	0	0	0	0	0.000410555	0.00011197	0	0	0	0	k__Bacteria; p__Verrucomicrobiota; c__Verrucomicrobiae; o__Verrucomicrobiales; f__Rubritaleaceae; g__Luteolibacter; s__Verrucomicrobium_sp._IMCC25902
OTU_245	0	0	0	0	0	0	0	0	0	3.73232e-05	3.73232e-05	0	0	0	0	k__Bacteria; p__Proteobacteria; c__Gammaproteobacteria; o__Burkholderiales; f__Alcaligenaceae; g__Verticiella; s__uncultured_Alcaligenaceae_bacterium
OTU_246	0	0	7.46464e-05	0	0.000335909	0	0	3.73232e-05	0	0.000261262	7.46464e-05	0.000373232	0	0	0	k__Bacteria; p__Proteobacteria; c__Gammaproteobacteria; o__Burkholderiales; f__Oxalobacteraceae; g__Massilia; s__uncultured_bacterium
OTU_247	0	0	0	0	0	0	0	0	0	0	7.46464e-05	3.73232e-05	0	0	0	k__Bacteria; p__Desulfobacterota; c__Desulfovibrionia; o__Desulfovibrionales; f__Desulfovibrionaceae; g__Desulfovibrio; s__uncultured_bacterium
OTU_248	3.73232e-05	0	3.73232e-05	0	7.46464e-05	0	0	3.73232e-05	0	0	3.73232e-05	0	3.73232e-05	3.73232e-05	0	k__Bacteria; p__Proteobacteria; c__Gammaproteobacteria; o__Burkholderiales; f__A21b; g__uncultured_bacterium; s__unidentified
OTU_249	0	0	7.46464e-05	0	0.00011197	0	0	0	0	0	0	0	0	0	0	k__Bacteria; p__Proteobacteria; c__Gammaproteobacteria; o__Burkholderiales; f__Comamonadaceae; g__Aquabacterium; s__uncultured_bacterium
OTU_25	0.0645318	0.0100773	0.00261262	0.0479976	0.00459075	0.0292987	0.0014556	0.00380696	0.00388161	0.171351	0.263614	0.260964	0	0	0	k__Bacteria; p__Proteobacteria; c__Gammaproteobacteria; o__Burkholderiales; f__Comamonadaceae; g__Roseateles; s__uncultured_bacterium
OTU_250	0	0	7.46464e-05	0	0.000149293	0	0	3.73232e-05	0	0	0	0	0	0	0	k__Bacteria; p__Proteobacteria; c__Gammaproteobacteria; o__Burkholderiales; f__Burkholderiaceae; g__Cupriavidus; s__Cupriavidus_sp.
OTU_251	0	0	0	0	0.00011197	0	0	0	0	0	0	0	0	0	0	k__Bacteria; p__Firmicutes; c__Bacilli; o__Lactobacillales; f__Carnobacteriaceae; g__Desemzia; s__uncultured_bacterium
OTU_252	0	0	0	0	0.000223939	0	0	0	0	0	0	0	0	0	0	k__Bacteria; p__Planctomycetota; c__Pla3_lineage; o__uncultured_planctomycete; f__unidentified; g__unidentified; s__unidentified
OTU_253	0	0	3.73232e-05	0	0.000335909	0	0	3.73232e-05	0	3.73232e-05	0	0	0	0	0	k__Bacteria; p__Proteobacteria; c__Gammaproteobacteria; o__Burkholderiales; f__Nitrosomonadaceae; g__Ellin6067; s__uncultured_bacterium
OTU_254	0	0	0	0	0	0	0	0	0	0	0	0	0.000410555	0	0	k__Bacteria; p__Proteobacteria; c__Gammaproteobacteria; o__Enterobacterales; f__Yersiniaceae; g__Serratia; s__uncultured_bacterium
OTU_255	0	0	0	0	0	0	0	0	0	0	0	0	0	7.46464e-05	0.00011197	k__Bacteria; p__Proteobacteria; c__Gammaproteobacteria; o__Burkholderiales; f__SC-I-84; g__beta_proteobacterium_WF17; s__unidentified
OTU_256	0	0	0	0	0	0	0	0	0	0	0	0	0	0.00011197	7.46464e-05	k__Bacteria; p__Actinobacteriota; c__Thermoleophilia; o__Solirubrobacterales; f__Solirubrobacteraceae; g__Conexibacter; s__uncultured_bacterium
OTU_257	7.46464e-05	0	0	0	0	0	0	0	0	0	0	3.73232e-05	0	0	0	k__Bacteria; p__Deferribacterota; c__Deferribacteres; o__Deferribacterales; f__Deferribacteraceae; g__Mucispirillum; s__uncultured_bacterium
OTU_258	3.73232e-05	3.73232e-05	0	0	0	0	0	0	0	0	0	0	0	0	0	k__Bacteria; p__Myxococcota; c__Myxococcia; o__Myxococcales; f__Anaeromyxobacteraceae; g__Anaeromyxobacter; s__uncultured_Anaeromyxobacter_sp.
OTU_259	0.00011197	0	0	0	3.73232e-05	7.46464e-05	0	0	0	0	0	0	7.46464e-05	0	0	k__Bacteria; p__Proteobacteria; c__Gammaproteobacteria; o__Burkholderiales; f__Nitrosomonadaceae; g__MND1; s__uncultured_proteobacterium
OTU_26	0.0602396	0.801777	0.0626283	0.0484828	0.0197066	0.40798	0	0.000186616	0.000261262	0.000223939	7.46464e-05	0.000149293	0	0.000485201	0.00119434	k__Bacteria; p__Firmicutes; c__Bacilli; o__Lactobacillales; f__Leuconostocaceae; g__Leuconostoc; s__Leuconostoc_mesenteroides_subsp._dextranicum
OTU_260	7.46464e-05	0	0.000261262	0	0.000298585	3.73232e-05	0	0	0	0	3.73232e-05	0	0	0	0	k__Bacteria; p__Acidobacteriota; c__Vicinamibacteria; o__Vicinamibacterales; f__uncultured; g__uncultured_bacterium; s__unidentified
OTU_261	7.46464e-05	3.73232e-05	0	0	0	0	0	0	0	0	0.00011197	0	3.73232e-05	0.00011197	0	k__Bacteria; p__Proteobacteria; c__Gammaproteobacteria; o__Burkholderiales; f__Gallionellaceae; g__Sideroxydans; s__uncultured_bacterium
OTU_262	7.46464e-05	0	0	0.00011197	0	0	0	0	0	0	0	0	0	0	0	k__Bacteria; p__MBNT15; c__uncultured_delta_proteobacterium; o__unidentified; f__unidentified; g__unidentified; s__unidentified
OTU_263	0	0	0	0	0.000186616	0	0	0	0	0	0	0	0	0	0	k__Bacteria; p__Actinobacteriota; c__Thermoleophilia; o__Solirubrobacterales; f__Solirubrobacteraceae; g__Conexibacter; s__uncultured_bacterium
OTU_264	0	0	0.000223939	0	0.000223939	0	0	0	0	0	0	0	0	0	0	k__Bacteria; p__Proteobacteria; c__Gammaproteobacteria; o__Xanthomonadales; f__Rhodanobacteraceae; g__Tahibacter; s__Tahibacter_aquaticus
OTU_265	0	0	3.73232e-05	0	0.00011197	0	0	0	0	0	0	0	0	0	0	k__Bacteria; p__Proteobacteria; c__Gammaproteobacteria; o__R7C24; f__uncultured_bacterium; g__unidentified; s__unidentified
OTU_266	0	0	3.73232e-05	0	0.000186616	0	0	0	0	0	0	0	0	0	0	k__Bacteria; p__Proteobacteria; c__Gammaproteobacteria; o__Xanthomonadales; f__Rhodanobacteraceae; g__Ahniella; s__uncultured_bacterium
OTU_267	3.73232e-05	0	0.00011197	0	0.000186616	0	0	0	0	0	0	0	0	0	0	k__Bacteria; p__Acidobacteriota; c__Holophagae; o__Subgroup_7; f__uncultured_Acidobacteria_bacterium; g__unidentified; s__unidentified
OTU_268	0	0	3.73232e-05	0	0.000186616	0	0	0	0	0	0	0	0	0	0	k__Bacteria; p__Proteobacteria; c__Gammaproteobacteria; o__PLTA13; f__uncultured_bacterium; g__unidentified; s__unidentified
OTU_269	0	0	0.00070914	0	0.000970403	0	0	0	0	0	0	0	0	3.73232e-05	0.00011197	k__Bacteria; p__Firmicutes; c__Bacilli; o__Bacillales; f__Bacillaceae; g__Bacillus; s__Bacillus_megaterium
OTU_27	0	0.00171687	7.46464e-05	0	0.000186616	0	0	0	0	0	0	0	0	0	0	k__Bacteria; p__Acidobacteriota; c__Vicinamibacteria; o__Vicinamibacterales; f__uncultured; g__metagenome; s__unidentified
OTU_270	0	0	0.000671817	0	0.00082111	0	0	0	0	0	0	0	0	0	3.73232e-05	k__Bacteria; p__Actinobacteriota; c__Thermoleophilia; o__Solirubrobacterales; f__Solirubrobacteraceae; g__Solirubrobacter; s__uncultured_bacterium
OTU_271	0	0	0.000298585	0	0.000149293	0	0	0	0	0	0	0	0	0	0	k__Bacteria; p__Proteobacteria; c__Gammaproteobacteria; o__Burkholderiales; f__Comamonadaceae; g__uncultured; s__metagenome
OTU_272	0	0	7.46464e-05	0	0.00011197	0	0	0	0	0	0	0	0	0	0	k__Bacteria; p__Acidobacteriota; c__Thermoanaerobaculia; o__Thermoanaerobaculales; f__Thermoanaerobaculaceae; g__Subgroup_10; s__uncultured_bacterium
OTU_273	0	0	0.000186616	0	0	0	0	0	0	0	0	0	0	0	0	k__Bacteria; p__Actinobacteriota; c__Thermoleophilia; o__uncultured; f__uncultured_bacterium; g__unidentified; s__unidentified
OTU_274	0.00011197	0	3.73232e-05	0.000186616	7.46464e-05	0	0	0	0	0	0	0.00011197	0	0	0	k__Bacteria; p__Proteobacteria; c__Gammaproteobacteria; o__Burkholderiales; f__Comamonadaceae; g__Pseudorhodoferax; s__Pseudorhodoferax_sp._Leaf265
OTU_275	0	0	7.46464e-05	0	0	0	0	0	0	0	0	0	0	0	0	k__Bacteria; p__Actinobacteriota; c__Thermoleophilia; o__Solirubrobacterales; f__Solirubrobacteraceae; g__Conexibacter; s__metagenome
OTU_276	0	0	0.000186616	0	0.000261262	0	0	0	0	0	0	0	0	0	0	k__Bacteria; p__Actinobacteriota; c__Thermoleophilia; o__Solirubrobacterales; f__67-14; g__uncultured_Rubrobacteria_bacterium; s__unidentified
OTU_277	0	0	0.000149293	0	0.000298585	0	0	0	0	0	0	0	0	0	0	k__Bacteria; p__Proteobacteria; c__Gammaproteobacteria; o__Xanthomonadales; f__Rhodanobacteraceae; g__uncultured; s__uncultured_bacterium
OTU_278	0	0	0.000410555	0	0.000223939	0	0	0	0	0	0	0	0	0	0	k__Bacteria; p__Proteobacteria; c__Gammaproteobacteria; o__Gammaproteobacteria_Incertae_Sedis; f__Unknown_Family; g__Acidibacter; s__uncultured_bacterium
OTU_279	0	0	0.000149293	0	7.46464e-05	0	0	0	0	0	3.73232e-05	0	0	0	0	k__Bacteria; p__Myxococcota; c__Polyangia; o__Haliangiales; f__Haliangiaceae; g__Haliangium; s__uncultured_bacterium
OTU_28	0.0506476	0.0118314	0.00787519	0.0215355	0.00828575	0.0177285	0.00011197	0.00070914	0.000634494	0.000485201	0.000485201	0.000261262	0.00903221	0.0668831	0.112492	k__Bacteria; p__Firmicutes; c__Bacilli; o__Bacillales; f__Bacillaceae; g__Bacillus; s__Bacillus_sp._LL01
OTU_280	0	0	0.00011197	0	0	0	0	0	0	0	0	0	0	0	0	k__Bacteria; p__Actinobacteriota; c__Thermoleophilia; o__Solirubrobacterales; f__Solirubrobacteraceae; g__Solirubrobacter; s__uncultured_bacterium
OTU_282	0	0	0.000186616	0	0.000186616	0	0	0	0	0	0	0	0	0	0	k__Bacteria; p__Acidobacteriota; c__Thermoanaerobaculia; o__Thermoanaerobaculales; f__Thermoanaerobaculaceae; g__Subgroup_10; s__uncultured_bacterium
OTU_283	3.73232e-05	0	7.46464e-05	0	0.000298585	0	0	0	0	0	0	0	0	0	0	k__Bacteria; p__Proteobacteria; c__Gammaproteobacteria; o__Burkholderiales; f__Nitrosomonadaceae; g__Ellin6067; s__uncultured_bacterium
OTU_284	0	0	0.000149293	0	0.000298585	0	0	0	0	0	3.73232e-05	3.73232e-05	0	0	0	k__Bacteria; p__Proteobacteria; c__Gammaproteobacteria; o__Burkholderiales; f__Oxalobacteraceae; g__Massilia; s__uncultured_Massilia_sp.
OTU_285	0	0	0	0	0	0	0	0	0	3.73232e-05	0	3.73232e-05	0	0	0	k__Bacteria; p__Proteobacteria; c__Gammaproteobacteria; o__Burkholderiales; f__Comamonadaceae; g__Roseateles; s__uncultured_bacterium
OTU_286	0	0	0	0	0	0	0	0	0	0.000223939	3.73232e-05	7.46464e-05	0	0	0	k__Bacteria; p__Verrucomicrobiota; c__Verrucomicrobiae; o__Verrucomicrobiales; f__Rubritaleaceae; g__Luteolibacter; s__uncultured_bacterium
OTU_287	0	0	0	0	0	0	0	0	0	3.73232e-05	0	0	0	0	0	k__Bacteria; p__Verrucomicrobiota; c__Verrucomicrobiae; o__Chthoniobacterales; f__Chthoniobacteraceae; g__Chthoniobacter; s__metagenome
OTU_288	0	0	0	0	0	0	0	0	0	0.00011197	0	0	0	0	0	k__Bacteria; p__Verrucomicrobiota; c__Verrucomicrobiae; o__Methylacidiphilales; f__Methylacidiphilaceae; g__uncultured; s__uncultured_bacterium
OTU_289	0	0	0	0	0	0	0	0	0	0	3.73232e-05	0	0	0	0	k__Bacteria; p__Proteobacteria; c__Gammaproteobacteria; o__Burkholderiales; f__Comamonadaceae; g__Roseateles; s__uncultured_bacterium
OTU_29	3.73232e-05	0	0	0	0	0	0	0	0	0	0	0	0.0720711	0.00843504	0.00253798	k__Bacteria; p__Firmicutes; c__Bacilli; o__Lactobacillales; f__Lactobacillaceae; g__Lactobacillus; s__Lactobacillus_casei
OTU_290	0	0	0	0	3.73232e-05	0	0	0	0	0.000186616	0.000485201	0.000559848	0	0	0	k__Bacteria; p__Proteobacteria; c__Gammaproteobacteria; o__Burkholderiales; f__Oxalobacteraceae; g__Duganella; s__Janthinobacterium_sp._PRE14A
OTU_292	0	0	0	0	0	0	0	0	0	0.000186616	3.73232e-05	3.73232e-05	0	0	0	k__Bacteria; p__Verrucomicrobiota; c__Verrucomicrobiae; o__Verrucomicrobiales; f__Rubritaleaceae; g__Luteolibacter; s__uncultured_bacterium
OTU_293	0	0	0	0	0	0	0	0	0	0.00011197	0	3.73232e-05	0	0	0	k__Bacteria; p__Verrucomicrobiota; c__Verrucomicrobiae; o__Verrucomicrobiales; f__Rubritaleaceae; g__Luteolibacter; s__uncultured_bacterium
OTU_294	0	0	0	0	0	0	0	0	0	0.00011197	3.73232e-05	0	0	0	0	k__Bacteria; p__Proteobacteria; c__Gammaproteobacteria; o__Xanthomonadales; f__Xanthomonadaceae; g__Stenotrophomonas; s__uncultured_organism
OTU_295	0	0	0	3.73232e-05	0	3.73232e-05	0	3.73232e-05	3.73232e-05	3.73232e-05	0	0	0	0	0	k__Bacteria; p__Firmicutes; c__Bacilli; o__Staphylococcales; f__Staphylococcaceae; g__Staphylococcus; s__Staphylococcus_sciuri
OTU_296	7.46464e-05	0	0.00011197	3.73232e-05	0.000223939	0	0	3.73232e-05	0	3.73232e-05	0	0	3.73232e-05	3.73232e-05	0	k__Bacteria; p__Proteobacteria; c__Gammaproteobacteria; o__Burkholderiales; f__Nitrosomonadaceae; g__Ellin6067; s__uncultured_bacterium
OTU_297	0	0	0	0	0	0.00201545	3.73232e-05	3.73232e-05	0	0.00223939	0.00656888	0.00556115	0	0	0	k__Bacteria; p__Proteobacteria; c__Gammaproteobacteria; o__Burkholderiales; f__Oxalobacteraceae; g__Duganella; s__uncultured_Massilia_sp.
OTU_298	0	0	0	0	0	0	0	0	3.73232e-05	0.000447878	0.000447878	0.000223939	0	0	0	k__Bacteria; p__Proteobacteria; c__Gammaproteobacteria; o__Burkholderiales; f__Oxalobacteraceae; g__Herminiimonas; s__uncultured_soil_bacterium
OTU_299	0	0	3.73232e-05	0	0	0	0	3.73232e-05	0	0	3.73232e-05	0	3.73232e-05	0	0	k__Bacteria; p__Proteobacteria; c__Gammaproteobacteria; o__Burkholderiales; f__SC-I-84; g__uncultured_bacterium; s__unidentified
OTU_30	0	0	0	0	0.00082111	0	0	0	0	0	0	0	0	0	0	k__Bacteria; p__Acidobacteriota; c__Vicinamibacteria; o__Vicinamibacterales; f__uncultured; g__uncultured_Acidobacteria_bacterium; s__unidentified
OTU_300	0	0	0	0	0	3.73232e-05	0	0	0	0	0	0	0	0	3.73232e-05	k__Bacteria; p__Proteobacteria; c__Gammaproteobacteria; o__Burkholderiales; f__Nitrosomonadaceae; g__mle1-7; s__uncultured_bacterium
OTU_301	0	0	0	0	0	0	0	0	0	0	0	7.46464e-05	0	0	0	k__Bacteria; p__Proteobacteria; c__Gammaproteobacteria; o__Burkholderiales; f__Comamonadaceae; g__Variovorax; s__metagenome
OTU_302	0	0	0	0	3.73232e-05	0	0	0	0	0	0	0	3.73232e-05	0	0	k__Bacteria; p__Proteobacteria; c__Gammaproteobacteria; o__Burkholderiales; f__Nitrosomonadaceae; g__MND1; s__uncultured_bacterium
OTU_303	0	0	7.46464e-05	0	0.000261262	0	0	0	0	0	0	0	0	0	0	k__Bacteria; p__Proteobacteria; c__Gammaproteobacteria; o__Burkholderiales; f__Nitrosomonadaceae; g__Ellin6067; s__uncultured_beta_proteobacterium
OTU_304	0	0	0.000410555	0	0.000597171	0	3.73232e-05	0	0	0.000671817	0.00264995	0.000783787	0	0	0	k__Bacteria; p__Proteobacteria; c__Gammaproteobacteria; o__Xanthomonadales; f__Xanthomonadaceae; g__Xylella; s__Xanthomonadaceae_bacterium_B3_3TCO2
OTU_305	0	0	0.000149293	0	0.000186616	3.73232e-05	0	0	0	0	0	0	0	0	0	k__Bacteria; p__Proteobacteria; c__Gammaproteobacteria; o__Xanthomonadales; f__Xanthomonadaceae; g__Lysobacter; s__Lysobacter_sp.
OTU_306	0	0	3.73232e-05	3.73232e-05	7.46464e-05	0	0	0	0	0	0	0	0	0	0	k__Bacteria; p__Proteobacteria; c__Gammaproteobacteria; o__Burkholderiales; f__Nitrosomonadaceae; g__Ellin6067; s__uncultured_beta_proteobacterium
OTU_307	0	0	0.000149293	0	0.000298585	0	0	0	0	0	0	0	0	0	0	k__Bacteria; p__Proteobacteria; c__Gammaproteobacteria; o__Burkholderiales; f__Nitrosomonadaceae; g__Ellin6067; s__metagenome
OTU_308	0	0	0	0	7.46464e-05	0	0	0	0	0	0	0	0	0	0	k__Bacteria; p__Proteobacteria; c__Gammaproteobacteria; o__Xanthomonadales; f__Rhodanobacteraceae; g__uncultured; s__uncultured_Xanthomonadaceae_bacterium
OTU_309	0	0	0	0	0.000149293	0	0	0	0	0	0	0	0	0	0	k__Bacteria; p__Proteobacteria; c__Gammaproteobacteria; o__Enterobacterales; f__Yersiniaceae; g__Serratia; s__Rahnella_aquatilis
OTU_31	0	0.000149293	7.46464e-05	0	0	0	0	0	0	0	0	0	0.0014556	0.000783787	0.0839772	k__Bacteria; p__Firmicutes; c__Bacilli; o__Lactobacillales; f__Lactobacillaceae; g__Lactobacillus; s__Lactobacillus_brevis
OTU_310	0	0	0.000223939	0	0.000223939	3.73232e-05	0	0	0	0	3.73232e-05	0	0	0	0	k__Bacteria; p__Proteobacteria; c__Gammaproteobacteria; o__R7C24; f__uncultured_bacterium; g__unidentified; s__unidentified
OTU_311	0	0	0.00011197	0	0.000223939	0	0	0	0	0	0	0	0	0	0	k__Bacteria; p__Myxococcota; c__Polyangia; o__Polyangiales; f__Phaselicystidaceae; g__Phaselicystis; s__metagenome
OTU_312	0	0	3.73232e-05	0	0.000186616	0	0	0	0	0	0	0	0	0	0	k__Bacteria; p__Proteobacteria; c__Gammaproteobacteria; o__Burkholderiales; f__Rhodocyclaceae; g__uncultured; s__uncultured_soil_bacterium
OTU_313	0.00455343	3.73232e-05	0.000410555	0.00011197	0.000597171	0	3.73232e-05	0	3.73232e-05	0.00119434	0.00175419	0.00138096	0	0	0	k__Bacteria; p__Proteobacteria; c__Gammaproteobacteria; o__Burkholderiales; f__Comamonadaceae; g__Xylophilus; s__Variovorax_sp._CF079
OTU_314	0	0	3.73232e-05	0	0	3.73232e-05	0	3.73232e-05	0	0	0	0	0	0	0	k__Bacteria; p__Proteobacteria; c__Gammaproteobacteria; o__Steroidobacterales; f__Steroidobacteraceae; g__uncultured; s__uncultured_bacterium
OTU_315	0	3.73232e-05	0	0	0	0	0	0	0	0	0	0	0	0	0	k__Bacteria; p__Desulfobacterota; c__Desulfuromonadia; o__Geobacterales; f__Geobacteraceae; g__uncultured; s__uncultured_bacterium
OTU_316	0	0	0	0	3.73232e-05	0	0	3.73232e-05	0	0	0	0	3.73232e-05	0	0	k__Bacteria; p__Proteobacteria; c__Gammaproteobacteria; o__Xanthomonadales; f__Rhodanobacteraceae; g__Rhodanobacter; s__uncultured_bacterium
OTU_318	0	0	0.000149293	0	3.73232e-05	0	0	3.73232e-05	0	0	0	0	3.73232e-05	0	0	k__Bacteria; p__Proteobacteria; c__Gammaproteobacteria; o__Burkholderiales; f__SC-I-84; g__uncultured_beta_proteobacterium; s__unidentified
OTU_319	0	0	3.73232e-05	0	0	0	0	0	0	0	0	0	0.00011197	0	0	k__Bacteria; p__Firmicutes; c__Bacilli; o__Bacillales; f__Planococcaceae; g__Lysinibacillus; s__compost_metagenome
OTU_32	0.000261262	0	3.73232e-05	0.000261262	0	0	0	3.73232e-05	0.000149293	0.000149293	0	0	0	3.73232e-05	0	k__Bacteria; p__Proteobacteria; c__Gammaproteobacteria; o__Pseudomonadales; f__Moraxellaceae; g__Acinetobacter; s__uncultured_bacterium
OTU_320	0	0	0	0	0	0	0	0	0	0	3.73232e-05	0	0	7.46464e-05	7.46464e-05	k__Bacteria; p__Proteobacteria; c__Gammaproteobacteria; o__Burkholderiales; f__Burkholderiaceae; g__Burkholderia-Caballeronia-Paraburkholderia; s__uncultured_bacterium
OTU_321	0	3.73232e-05	0	0	3.73232e-05	0	0	0	0	0	0	0	0	0.000149293	0	k__Bacteria; p__Proteobacteria; c__Gammaproteobacteria; o__Burkholderiales; f__Gallionellaceae; g__uncultured; s__uncultured_beta_proteobacterium
OTU_322	0	0	0	0	0	0	0	0	0	0	0	0	0	7.46464e-05	3.73232e-05	k__Bacteria; p__Proteobacteria; c__Gammaproteobacteria; o__Gammaproteobacteria_Incertae_Sedis; f__Unknown_Family; g__Acidibacter; s__uncultured_gamma_proteobacterium
OTU_323	0	0	3.73232e-05	0	0.00011197	0	0	3.73232e-05	0	0	0	0	3.73232e-05	3.73232e-05	0	k__Bacteria; p__Actinobacteriota; c__Thermoleophilia; o__Solirubrobacterales; f__Solirubrobacteraceae; g__uncultured; s__uncultured_Actinomycetales_bacterium
OTU_324	3.73232e-05	0	0	0	0	0	0	3.73232e-05	0	0	0	0	0	0	0	k__Bacteria; p__Proteobacteria; c__Gammaproteobacteria; o__Oceanospirillales; f__Halomonadaceae; g__Halomonas; s__uncultured_bacterium
OTU_325	0	0	0	0	0	0	0	0	0	0	0	0	0	0	3.73232e-05	k__Bacteria; p__Proteobacteria; c__Gammaproteobacteria; o__Xanthomonadales; f__Rhodanobacteraceae; g__Chujaibacter; s__Chujaibacter_soli
OTU_326	7.46464e-05	0	0.000149293	0	0.000634494	3.73232e-05	0.00246333	0.00585974	0.0163476	0	7.46464e-05	0	0	0	0	k__Bacteria; p__Firmicutes; c__Bacilli; o__Paenibacillales; f__Paenibacillaceae; g__Paenibacillus; s__Paenibacillus_sp._CF095
OTU_327	0.0112716	0	0.000671817	0	0.000746464	0	0	0	0	0	0	0	0	0	0	k__Bacteria; p__Acidobacteriota; c__Vicinamibacteria; o__Vicinamibacterales; f__Vicinamibacteraceae; g__uncultured_Acidobacteria_bacterium; s__unidentified
OTU_328	0	0	0	0.00578509	0	0	0	0	0	0	0	0	0	0	0	k__Bacteria; p__Verrucomicrobiota; c__Verrucomicrobiae; o__Chthoniobacterales; f__Chthoniobacteraceae; g__Chthoniobacter; s__metagenome
OTU_329	0	0	0	0	0	0	0	0	0	0.00141828	0.00104505	0.00138096	0	0	0	k__Bacteria; p__Verrucomicrobiota; c__Verrucomicrobiae; o__Chthoniobacterales; f__Chthoniobacteraceae; g__Chthoniobacter; s__uncultured_bacterium
OTU_33	0	0	0.00011197	0	0.000335909	0	0	0	0	0	0	0	0	0	0	k__Bacteria; p__Proteobacteria; c__Gammaproteobacteria; o__Pseudomonadales; f__Moraxellaceae; g__Acinetobacter; s__Acinetobacter_sp._MII
OTU_330	0	0	0	0.00496398	0	3.73232e-05	0	0	0	0	0	0	0	0	0	k__Bacteria; p__Actinobacteriota; c__Thermoleophilia; o__Gaiellales; f__uncultured; g__uncultured_bacterium; s__unidentified
OTU_331	0	0	0	0.00589706	0	0	0	0	0	0	0	0	0	0	0	k__Bacteria; p__Proteobacteria; c__Gammaproteobacteria; o__Acidiferrobacterales; f__Acidiferrobacteraceae; g__Sulfurifustis; s__uncultured_bacterium
OTU_332	0	0	0	0	3.73232e-05	0	0	3.73232e-05	3.73232e-05	0.00130631	0.000895756	0.000410555	0	0	0	k__Bacteria; p__Myxococcota; c__Polyangia; o__Polyangiales; f__Polyangiaceae; g__Labilithrix; s__Labilithrix_luteola
OTU_333	0	0	0	0	0	0	0	0	0	0.000559848	7.46464e-05	0.00246333	0	0	0	k__Bacteria; p__Myxococcota; c__Polyangia; o__Polyangiales; f__Polyangiaceae; g__Pajaroellobacter; s__uncultured_delta_proteobacterium
OTU_334	0.00432949	0	0	0	0	0	0	0	0	0	0	0	0	0	0	k__Bacteria; p__Actinobacteriota; c__Thermoleophilia; o__Gaiellales; f__uncultured; g__uncultured_actinobacterium; s__unidentified
OTU_335	0	0	0	0.00343373	0	0	0	0	0	0	0	0	0	0	0	k__Bacteria; p__Verrucomicrobiota; c__Verrucomicrobiae; o__Pedosphaerales; f__Pedosphaeraceae; g__uncultured_bacterium; s__unidentified
OTU_336	0.00694211	0	7.46464e-05	0	0	0	0	0	0	0	0	0	0	0	0	k__Bacteria; p__Actinobacteriota; c__Thermoleophilia; o__Gaiellales; f__uncultured; g__uncultured_bacterium; s__unidentified
OTU_337	0	0	0.00011197	0	0.000149293	0.00220207	0	0	0	0	0	0	0	0	0	k__Bacteria; p__Actinobacteriota; c__Thermoleophilia; o__Gaiellales; f__uncultured; g__uncultured_bacterium; s__unidentified
OTU_338	0	0	0.00130631	0	0.00242601	0	0	0	0	0	0	0	0	0	0	k__Bacteria; p__Myxococcota; c__Polyangia; o__Polyangiales; f__Sandaracinaceae; g__uncultured; s__uncultured_bacterium
OTU_339	0	3.73232e-05	0.000895756	0	0.000895756	7.46464e-05	0	0	0	3.73232e-05	0	0	0	0.000223939	0.000522525	k__Bacteria; p__Actinobacteriota; c__Thermoleophilia; o__Gaiellales; f__uncultured; g__uncultured_bacterium; s__unidentified
OTU_34	0	0	0.00134363	0	0.00130631	0	0	0	0	0	0	0	0	0	0	k__Bacteria; p__Acidobacteriota; c__Vicinamibacteria; o__Vicinamibacterales; f__Vicinamibacteraceae; g__Vicinamibacter; s__uncultured_bacterium
OTU_340	0	0	0.00153025	0	0.00253798	0	0	0	0	0	0	0	0	0	0	k__Bacteria; p__Myxococcota; c__Polyangia; o__Polyangiales; f__BIrii41; g__uncultured_bacterium; s__unidentified
OTU_341	0.000335909	0.000223939	3.73232e-05	0	7.46464e-05	3.73232e-05	0	0	0	0	7.46464e-05	3.73232e-05	0.000149293	7.46464e-05	0	k__Bacteria; p__Proteobacteria; c__Gammaproteobacteria; o__Acidiferrobacterales; f__Acidiferrobacteraceae; g__Sulfurifustis; s__uncultured_Ectothiorhodospiraceae_bacterium
OTU_342	0	0	0	0	0	0.000783787	0	0	0	0	0	0	0	0	0	k__Bacteria; p__Verrucomicrobiota; c__Verrucomicrobiae; o__Pedosphaerales; f__Pedosphaeraceae; g__uncultured_Verrucomicrobia_bacterium; s__unidentified
OTU_343	0	0	0	0	0	0	0	0	3.73232e-05	0.000410555	7.46464e-05	3.73232e-05	0	0	0	k__Bacteria; p__Verrucomicrobiota; c__Verrucomicrobiae; o__Methylacidiphilales; f__Methylacidiphilaceae; g__uncultured; s__metagenome
OTU_344	0.00082111	0	0	0	0	0	0	0	0	0	0	0	0	0	0	k__Bacteria; p__Verrucomicrobiota; c__Omnitrophia; o__Omnitrophales; f__uncultured_deep-sea_bacterium; g__unidentified; s__unidentified
OTU_345	0	0	0.000634494	0	0.00126899	0	0	0	0	0	0	0	0	0	0	k__Bacteria; p__Myxococcota; c__Polyangia; o__Polyangiales; f__Sandaracinaceae; g__uncultured; s__delta_proteobacterium_LX33
OTU_346	3.73232e-05	0	0.000335909	0	3.73232e-05	0	0	0	0	0	0	0	0	0	0	k__Bacteria; p__Actinobacteriota; c__Thermoleophilia; o__Gaiellales; f__Gaiellaceae; g__Gaiella; s__uncultured_actinobacterium
OTU_347	0	0	0.00108237	0	0.00235136	0	0	0	0	0	0	0	0	0	0	k__Bacteria; p__Myxococcota; c__Polyangia; o__Polyangiales; f__BIrii41; g__uncultured_proteobacterium; s__unidentified
OTU_348	0	0.000895756	0	0	0	0	0	0	0	0	0	0	0	0	0	k__Bacteria; p__Firmicutes; c__Bacilli; o__Paenibacillales; f__Paenibacillaceae; g__Paenibacillus; s__uncultured_Firmicutes_bacterium
OTU_349	0.000149293	7.46464e-05	0	0	0	0	0	0	0	0	0	0	0.000186616	0	0	k__Bacteria; p__Proteobacteria; c__Gammaproteobacteria; o__Acidiferrobacterales; f__Acidiferrobacteraceae; g__Sulfurifustis; s__uncultured_proteobacterium
OTU_35	0.017318	0.00279924	0.000186616	0.0126899	0.000373232	0.00459075	3.73232e-05	0.0020901	0.00153025	0.145598	0.0193707	0.0657634	0	0	0	k__Bacteria; p__Verrucomicrobiota; c__Verrucomicrobiae; o__Methylacidiphilales; f__Methylacidiphilaceae; g__uncultured; s__uncultured_bacterium
OTU_350	0	0	0.000373232	0	0.00082111	0	0	0	0	0	0	0	0	0	0	k__Bacteria; p__Myxococcota; c__Polyangia; o__Polyangiales; f__Polyangiaceae; g__uncultured; s__uncultured_delta_proteobacterium
OTU_351	0	0	0.00134363	0	0.00108237	0	0	0	0	0	0	0	0	0	0	k__Bacteria; p__Acidobacteriota; c__Vicinamibacteria; o__Vicinamibacterales; f__Vicinamibacteraceae; g__uncultured_bacterium; s__unidentified
OTU_352	0	0	0.000373232	0	0.000298585	0	0	0	0	0	0	0	0	0	0	k__Bacteria; p__Myxococcota; c__Polyangia; o__Polyangiales; f__BIrii41; g__uncultured_bacterium; s__unidentified
OTU_353	0	0	0.000559848	3.73232e-05	0.00126899	0.00011197	0	0	0	0	0	0	3.73232e-05	0	0	k__Bacteria; p__Proteobacteria; c__Gammaproteobacteria; o__CCD24; f__metagenome; g__unidentified; s__unidentified
OTU_354	0.000149293	0	0	0	0	0	0	0	0	0	0	0	0	0	0	k__Bacteria; p__Verrucomicrobiota; c__Verrucomicrobiae; o__Pedosphaerales; f__Pedosphaeraceae; g__uncultured_bacterium; s__unidentified
OTU_355	0	0	0.000447878	0	0.000410555	3.73232e-05	0	3.73232e-05	0	0	0	0	0	0	0	k__Bacteria; p__Myxococcota; c__Myxococcia; o__Myxococcales; f__Myxococcaceae; g__Myxococcus; s__Cystobacter_sp._S236
OTU_356	3.73232e-05	0	3.73232e-05	0	0.000186616	0	0	0	0	0	0	0	0	0	0	k__Bacteria; p__Myxococcota; c__Polyangia; o__Polyangiales; f__Polyangiaceae; g__Pajaroellobacter; s__Sorangiineae_bacterium_706
OTU_357	0	0	3.73232e-05	0	0.000149293	3.73232e-05	0	0	3.73232e-05	0	0	0	0	0	0	k__Bacteria; p__Actinobacteriota; c__Thermoleophilia; o__Gaiellales; f__uncultured; g__uncultured_bacterium; s__unidentified
OTU_358	0	0	7.46464e-05	0	0.000149293	0	0	0	0	0	0	0	0	0	0	k__Bacteria; p__Myxococcota; c__Polyangia; o__Polyangiales; f__BIrii41; g__metagenome; s__unidentified
OTU_359	0	0	0.000223939	0	0.000149293	0	0	0	0	0	0	0	0	0	0	k__Bacteria; p__Acidobacteriota; c__Vicinamibacteria; o__Vicinamibacterales; f__Vicinamibacteraceae; g__uncultured_bacterium; s__unidentified
OTU_36	0.0198559	0.00462807	0.00108237	0.0299705	0.00082111	0.0119061	0.000186616	0.00126899	0.000858433	0.0602396	0.0655395	0.057739	0	0	0	k__Bacteria; p__Proteobacteria; c__Gammaproteobacteria; o__Xanthomonadales; f__Xanthomonadaceae; g__Stenotrophomonas; s__Stenotrophomonas_maltophilia
OTU_360	3.73232e-05	7.46464e-05	0.000149293	0	0.000410555	0	0	0	0	0	7.46464e-05	3.73232e-05	0	3.73232e-05	3.73232e-05	k__Bacteria; p__Actinobacteriota; c__Thermoleophilia; o__Gaiellales; f__Gaiellaceae; g__Gaiella; s__uncultured_bacterium
OTU_361	0	3.73232e-05	0	0	0.00011197	0	0	0	0	3.73232e-05	7.46464e-05	3.73232e-05	0	3.73232e-05	3.73232e-05	k__Bacteria; p__Verrucomicrobiota; c__Verrucomicrobiae; o__Chthoniobacterales; f__Chthoniobacteraceae; g__Candidatus_Udaeobacter; s__uncultured_bacterium
OTU_362	0	7.46464e-05	3.73232e-05	0	3.73232e-05	0	0	3.73232e-05	0	0	0	0	0	3.73232e-05	0	k__Bacteria; p__Verrucomicrobiota; c__Verrucomicrobiae; o__Chthoniobacterales; f__Chthoniobacteraceae; g__Candidatus_Udaeobacter; s__uncultured_Prosthecobacter_sp.
OTU_363	0	0	0.000186616	0	7.46464e-05	3.73232e-05	0	0	0	0	0	0	0	0	0	k__Bacteria; p__Verrucomicrobiota; c__Verrucomicrobiae; o__Opitutales; f__Opitutaceae; g__Opitutus; s__uncultured_bacterium
OTU_364	0	0	0.000149293	0	0.000149293	0	0	0	0	0	0	0	0	0	0	k__Bacteria; p__Actinobacteriota; c__Thermoleophilia; o__Gaiellales; f__uncultured; g__uncultured_bacterium; s__unidentified
OTU_365	3.73232e-05	0	7.46464e-05	0	0.000149293	0	0	0	0	0	0	3.73232e-05	3.73232e-05	7.46464e-05	0	k__Bacteria; p__Actinobacteriota; c__Thermoleophilia; o__Gaiellales; f__Gaiellaceae; g__Gaiella; s__uncultured_bacterium
OTU_366	0	0	0.00011197	0	0.000186616	0	0	0	0	0	0	0	0	0	0	k__Bacteria; p__Myxococcota; c__Polyangia; o__Polyangiales; f__BIrii41; g__uncultured_bacterium; s__unidentified
OTU_367	0	0	0.00011197	0	3.73232e-05	0	0	0	0	0	0	0	0	0	0	k__Bacteria; p__Myxococcota; c__Polyangia; o__Polyangiales; f__Polyangiaceae; g__Aetherobacter; s__uncultured_bacterium
OTU_368	0	0	0.000261262	0	0.000335909	0	0	0	0	0	0	0	0	0	0	k__Bacteria; p__Acidobacteriota; c__Vicinamibacteria; o__Vicinamibacterales; f__Vicinamibacteraceae; g__uncultured_bacterium; s__unidentified
OTU_369	0	0	0.000186616	3.73232e-05	0.00011197	0	0	0	0	0	0	0	3.73232e-05	3.73232e-05	0	k__Bacteria; p__Actinobacteriota; c__Thermoleophilia; o__Gaiellales; f__uncultured; g__uncultured_bacterium; s__unidentified
OTU_37	0.000335909	0	0	0	3.73232e-05	0	0	0	0	0	0	0	0	0	0	k__Bacteria; p__Proteobacteria; c__Gammaproteobacteria; o__Pseudomonadales; f__Moraxellaceae; g__Acinetobacter; s__Acinetobacter_sp._TTH0-4
OTU_370	0	0	0.00011197	0	0.000261262	0	0	0	0	0	0	0	0	0	0	k__Bacteria; p__Myxococcota; c__Polyangia; o__Polyangiales; f__Phaselicystidaceae; g__Phaselicystis; s__uncultured_bacterium
OTU_371	0	0	7.46464e-05	0	7.46464e-05	3.73232e-05	0	0	0	0	0	0	0	0	0	k__Bacteria; p__Myxococcota; c__Polyangia; o__Polyangiales; f__BIrii41; g__uncultured_Sorangiineae_bacterium; s__unidentified
OTU_372	0	0	0	0	0	0	0	0	0	0.000149293	0	0	0	0	0	k__Bacteria; p__Verrucomicrobiota; c__Verrucomicrobiae; o__Verrucomicrobiales; f__Verrucomicrobiaceae; g__Prosthecobacter; s__metagenome
OTU_373	0	0	0	0.000223939	0	0	0	0	0	0	0	0	0	0	0	k__Bacteria; p__Firmicutes; c__Bacilli; o__Erysipelotrichales; f__Erysipelotrichaceae; g__Catenisphaera; s__Catenisphaera_adipataccumulans
OTU_374	0	0	7.46464e-05	0.00164222	3.73232e-05	0	0	0	0	0	0	0	0	0	0	k__Bacteria; p__Actinobacteriota; c__Thermoleophilia; o__Gaiellales; f__uncultured; g__uncultured_bacterium; s__unidentified
OTU_375	0	0	0	3.73232e-05	0	0	0	0	0	0	0	0	0	0	0	k__Bacteria; p__Actinobacteriota; c__Thermoleophilia; o__Gaiellales; f__uncultured; g__uncultured_actinobacterium; s__unidentified
OTU_376	0	3.73232e-05	3.73232e-05	0	0.000261262	0	0	0	0	0	0	0	0	0	0	k__Bacteria; p__Myxococcota; c__Polyangia; o__Polyangiales; f__BIrii41; g__uncultured_bacterium; s__unidentified
OTU_377	0	0	0.000149293	0	0.000298585	0	0	0	0	0	0	0	0	0	0	k__Bacteria; p__Myxococcota; c__Polyangia; o__Haliangiales; f__Haliangiaceae; g__Haliangium; s__uncultured_bacterium
OTU_378	0	0	0	0	0.00011197	0	0	0	0	0	0	0	0	0	0	k__Bacteria; p__Firmicutes; c__Bacilli; o__Paenibacillales; f__Paenibacillaceae; g__Saccharibacillus; s__uncultured_bacterium
OTU_379	7.46464e-05	3.73232e-05	0.000597171	0	0.00104505	7.46464e-05	0	0	0	0	0	0	0	0	0	k__Bacteria; p__Acidobacteriota; c__Vicinamibacteria; o__Vicinamibacterales; f__Vicinamibacteraceae; g__uncultured_Acidobacteria_bacterium; s__unidentified
OTU_38	0	0.000746464	0	0	0	0	0	0	0	0	0	0	0	0	0	k__Bacteria; p__Desulfobacterota; c__Desulfobulbia; o__Desulfobulbales; f__Desulfobulbaceae; g__Desulfobulbus; s__Desulfobulbus_sp._oral_taxon_041_str._Dsb1-5
OTU_380	0	0	0.000149293	0	0.000298585	0	0	0	0	0	0	0	0	0	0	k__Bacteria; p__Myxococcota; c__Polyangia; o__Polyangiales; f__BIrii41; g__metagenome; s__unidentified
OTU_381	0	3.73232e-05	0.000298585	0	0.000410555	0	0	0	0	0	0	0	0	0	0	k__Bacteria; p__Myxococcota; c__Polyangia; o__Haliangiales; f__Haliangiaceae; g__Haliangium; s__uncultured_bacterium
OTU_382	0	0	0.00141828	0	0.00197813	0	0	0	0	0	0	0	0	0	0	k__Bacteria; p__Myxococcota; c__Polyangia; o__Polyangiales; f__Sandaracinaceae; g__uncultured; s__uncultured_bacterium
OTU_383	0	0	0	0	0.00011197	0	0	0	0	0	0	0	0	3.73232e-05	0	k__Bacteria; p__Myxococcota; c__Polyangia; o__Haliangiales; f__Haliangiaceae; g__Haliangium; s__uncultured_organism
OTU_384	0	0	0	0	0	7.46464e-05	0	0	0	0	0	0	0	0	0	k__Bacteria; p__Actinobacteriota; c__Thermoleophilia; o__Gaiellales; f__uncultured; g__uncultured_bacterium; s__unidentified
OTU_385	0	0	0.00011197	0	0.000447878	0	0	0	0	0	0	0	0	3.73232e-05	0	k__Bacteria; p__Myxococcota; c__Polyangia; o__Haliangiales; f__Haliangiaceae; g__Haliangium; s__uncultured_bacterium
OTU_386	0	0	0	0	0	0	0	0	0	0	3.73232e-05	0	0	3.73232e-05	3.73232e-05	k__Bacteria; p__Verrucomicrobiota; c__Verrucomicrobiae; o__Chthoniobacterales; f__Chthoniobacteraceae; g__Candidatus_Udaeobacter; s__uncultured_Verrucomicrobia_bacterium
OTU_387	3.73232e-05	0	0	0.00653156	0	0	0	3.73232e-05	0	0	0	0	0	0	0	k__Bacteria; p__Acidobacteriota; c__Blastocatellia; o__Pyrinomonadales; f__Pyrinomonadaceae; g__RB41; s__uncultured_bacterium
OTU_388	3.73232e-05	0.00350838	0	0	0	0	0	0	0	0	0	0	0	0	0	k__Bacteria; p__Acidobacteriota; c__Blastocatellia; o__11-24; f__uncultured_Acidobacteria_bacterium; g__unidentified; s__unidentified
OTU_389	0	0	0	0	0	3.73232e-05	0	0	0	0	0	0	0	0	0	k__Bacteria; p__Acidobacteriota; c__Blastocatellia; o__11-24; f__uncultured_bacterium; g__unidentified; s__unidentified
OTU_39	0	0.000634494	0.000186616	0	0.000447878	0	0	0	0	0	0	0	0	0	0	k__Bacteria; p__Acidobacteriota; c__Vicinamibacteria; o__Vicinamibacterales; f__Vicinamibacteraceae; g__uncultured; s__uncultured_bacterium
OTU_390	0	0	0	0	0.00011197	0	0	0	0	0	0	0	0	0	0	k__Bacteria; p__Acidobacteriota; c__Blastocatellia; o__11-24; f__uncultured_bacterium; g__unidentified; s__unidentified
OTU_391	0	0	0.00011197	0	0.000261262	3.73232e-05	0	0	0	0	0	0	0	0	0	k__Bacteria; p__Acidobacteriota; c__Blastocatellia; o__Pyrinomonadales; f__Pyrinomonadaceae; g__RB41; s__uncultured_bacterium
OTU_392	0.00395626	0	0	0.00694211	0	0	0	0	0	0	0	0	0	0	0	k__Bacteria; p__Actinobacteriota; c__Actinobacteria; o__Corynebacteriales; f__Corynebacteriaceae; g__Corynebacterium; s__uncultured_bacterium
OTU_393	0	0	0	0	0	0.000186616	0	0	0	0	0	0	0	0	0	k__Bacteria; p__Planctomycetota; c__Planctomycetes; o__Pirellulales; f__Pirellulaceae; g__Pir4_lineage; s__uncultured_bacterium
OTU_394	0	0	0	0	0	0	0	0	0	0	0	0	0	7.46464e-05	0.00011197	k__Bacteria; p__Chloroflexi; c__Ktedonobacteria; o__Ktedonobacterales; f__JG30-KF-AS9; g__uncultured_bacterium; s__unidentified
OTU_395	0	0	0.000298585	0	0	0	0	0	0	0	0	0	0	0	0	k__Bacteria; p__Acidobacteriota; c__Blastocatellia; o__Pyrinomonadales; f__Pyrinomonadaceae; g__RB41; s__uncultured_bacterium
OTU_396	0	0	7.46464e-05	0	3.73232e-05	0	0	0	0	0	0	0	0	0	0	k__Bacteria; p__Acidobacteriota; c__Blastocatellia; o__Pyrinomonadales; f__Pyrinomonadaceae; g__RB41; s__uncultured_bacterium
OTU_397	0	0.00182884	0	0	0	0	0	0	0	0	0	0	0	0	0	k__Bacteria; p__Elusimicrobiota; c__Lineage_IIb; o__uncultured_bacterium; f__unidentified; g__unidentified; s__unidentified
OTU_398	0.00608368	0.0108237	0.000858433	0.0151905	0.0014556	0.00444146	0.000485201	0.00205277	0.00141828	0.0943157	0.121188	0.0755048	0	0	0	k__Bacteria; p__Bacteroidota; c__Bacteroidia; o__Flavobacteriales; f__Flavobacteriaceae; g__Flavobacterium; s__uncultured_bacterium
OTU_399	0	0	0	7.46464e-05	0	7.46464e-05	0	0.000373232	0.00082111	3.73232e-05	0	0	0	0	0	k__Bacteria; p__Bacteroidota; c__Bacteroidia; o__Bacteroidales; f__Prevotellaceae; g__Alloprevotella; s__uncultured_bacterium
OTU_4	0	0	0.000186616	0	0	0	0	0	0	0	0	0	0	0	0	k__unidentified; p__unidentified; c__unidentified; o__unidentified; f__unidentified; g__unidentified; s__unidentified
OTU_40	0.0210876	0.00298585	0.000746464	0.0169447	0.000746464	0.0020901	7.46464e-05	0.000671817	0.00082111	0.0340387	0.017318	0.0309036	0	0	0	k__Bacteria; p__Proteobacteria; c__Gammaproteobacteria; o__Burkholderiales; f__Comamonadaceae; g__Acidovorax; s__Acidovorax_delafieldii
OTU_400	0.00944276	0.00268727	0.00100773	3.73232e-05	0.00220207	7.46464e-05	0.000298585	0.00108237	0.000447878	0.0452357	0.0594185	0.0419513	0	0	0	k__Bacteria; p__Bacteroidota; c__Bacteroidia; o__Chitinophagales; f__Chitinophagaceae; g__Chitinophaga; s__uncultured_Bacteroidetes_bacterium
OTU_401	0.00324712	0.0011197	3.73232e-05	0.00597171	0.000186616	0.00070914	3.73232e-05	0.00070914	0.00108237	0.0529243	0.0182884	0.0663233	0	0	0	k__Bacteria; p__Bacteroidota; c__Bacteroidia; o__Sphingobacteriales; f__Sphingobacteriaceae; g__Nubsella; s__uncultured_bacterium
OTU_402	0	0	0	0	0.000858433	0.00070914	7.46464e-05	7.46464e-05	0.000149293	0.00619565	0.0162729	0.00459075	0	0	0	k__Bacteria; p__Bacteroidota; c__Bacteroidia; o__Sphingobacteriales; f__Sphingobacteriaceae; g__Pedobacter; s__Pedobacter_sp._BAL39
OTU_403	0.009816	0	0.000373232	0	3.73232e-05	0	0	0.000223939	0.00011197	0.0067555	0.00376964	0.000447878	0	0	0	k__Bacteria; p__Bacteroidota; c__Bacteroidia; o__Chitinophagales; f__Chitinophagaceae; g__Chitinophaga; s__Chitinophaga_sp._K2CV101002-2
OTU_404	3.73232e-05	3.73232e-05	0	0	0.000410555	0.00250065	3.73232e-05	0.000335909	0.000223939	0.0172806	0.027022	0.00914418	0	0	0	k__Bacteria; p__Bacteroidota; c__Bacteroidia; o__Chitinophagales; f__Chitinophagaceae; g__Pseudoflavitalea; s__Niastella_sp.
OTU_405	0	0	3.73232e-05	0	0.00011197	0	0	0	3.73232e-05	0	0	0	0	0	0	k__Bacteria; p__Myxococcota; c__Polyangia; o__Nannocystales; f__Nannocystaceae; g__Nannocystis; s__Nannocystis_sp._91213
OTU_406	0.00347106	0.00332176	0.000149293	0.0150786	0.000223939	0.00141828	0.000149293	0.000597171	3.73232e-05	0.014556	0.0250812	0.00638226	0	0	0	k__Bacteria; p__Bacteroidota; c__Bacteroidia; o__Sphingobacteriales; f__Sphingobacteriaceae; g__Sphingobacterium; s__Sphingobacterium_multivorum
OTU_407	0.00436681	0	3.73232e-05	0.00332176	0	0	0.00011197	0.000335909	0.000149293	0.00806181	0.00738999	0.0771843	0	0	0	k__Bacteria; p__Bacteroidota; c__Bacteroidia; o__Flavobacteriales; f__Flavobacteriaceae; g__Flavobacterium; s__uncultured_Bacteroidetes_bacterium
OTU_408	0	0	0	0	0	0	3.73232e-05	3.73232e-05	3.73232e-05	0.00264995	0.0289255	0.00223939	0	0	0	k__Bacteria; p__Bacteroidota; c__Bacteroidia; o__Chitinophagales; f__Chitinophagaceae; g__Chitinophaga; s__Chitinophaga_polysaccharea
OTU_409	0	0	0	0.0153772	0	0	0	0	0	0	0	0	0	0	0	k__Bacteria; p__Bacteroidota; c__Bacteroidia; o__Chitinophagales; f__Chitinophagaceae; g__Flavisolibacter; s__uncultured_Sphingobacteriia_bacterium
OTU_41	0	0	0.000186616	0	0.000485201	0	0	0	0	0	0	0	0	0	0	k__Bacteria; p__Proteobacteria; c__Gammaproteobacteria; o__Burkholderiales; f__Burkholderiaceae; g__Burkholderia-Caballeronia-Paraburkholderia; s__Burkholderia_sp._SJ98
OTU_410	0	0	3.73232e-05	0	0	0	0	0.000186616	0	0.00459075	0.00261262	0.00268727	0	0	0	k__Bacteria; p__Bacteroidota; c__Bacteroidia; o__Chitinophagales; f__Chitinophagaceae; g__Rurimicrobium; s__uncultured_bacterium
OTU_411	0	0	0.000447878	0.00974135	0	0.00171687	0	0	3.73232e-05	0.00179151	0.000186616	0.0011197	0	0	0	k__Bacteria; p__Bacteroidota; c__Bacteroidia; o__Chitinophagales; f__Chitinophagaceae; g__uncultured; s__uncultured_Bacteroidetes_bacterium
OTU_412	0.0118688	0	0	0	3.73232e-05	0	0	0	0	0	0	0	0	0	0	k__Bacteria; p__Bacteroidota; c__Bacteroidia; o__Sphingobacteriales; f__env.OPS_17; g__uncultured_bacterium; s__unidentified
OTU_413	0	3.73232e-05	0	0	0	0	0	0	3.73232e-05	0.00339641	0.00619565	0.00686747	0	0	0	k__Bacteria; p__Bacteroidota; c__Bacteroidia; o__Chitinophagales; f__Chitinophagaceae; g__Chitinophaga; s__uncultured_Chitinophaga_sp.
OTU_414	0	0.00167954	3.73232e-05	0.00780054	3.73232e-05	0	0	0	0	0	0	0	0	0	0	k__Bacteria; p__Bacteroidota; c__Bacteroidia; o__Chitinophagales; f__Chitinophagaceae; g__Sediminibacterium; s__uncultured_bacterium
OTU_415	3.73232e-05	0	3.73232e-05	0	0.000298585	0	0	0.000149293	0	0.00264995	0.00388161	0.00100773	0	0	0	k__Bacteria; p__Bacteroidota; c__Bacteroidia; o__Chitinophagales; f__Chitinophagaceae; g__Taibaiella; s__metagenome
OTU_416	0	0	0.00011197	0	0	3.73232e-05	0	0	0	0.00100773	0.000746464	0.00320979	0	0	0	k__Bacteria; p__Bacteroidota; c__Bacteroidia; o__Chitinophagales; f__Chitinophagaceae; g__Chitinophaga; s__uncultured_bacterium
OTU_417	0	0	0	0	0	0	0	3.73232e-05	0	0.000671817	0.00100773	0.00324712	0	0	0	k__Bacteria; p__Bacteroidota; c__Bacteroidia; o__Flavobacteriales; f__Flavobacteriaceae; g__Flavobacterium; s__Flavobacterium_johnsoniae
OTU_418	0	0	0.00910686	0	0.0124659	0	0	0	0	0	0	0	0	0	0	k__Bacteria; p__Bacteroidota; c__Bacteroidia; o__Chitinophagales; f__Chitinophagaceae; g__Niastella; s__uncultured_bacterium
OTU_419	0.00477737	0	0	0	0.000410555	0	0	0	0	0	0	0	0	0	0	k__Bacteria; p__Bacteroidota; c__Bacteroidia; o__Chitinophagales; f__Chitinophagaceae; g__Ferruginibacter; s__uncultured_bacterium
OTU_42	0.000671817	0.000559848	0.000783787	0.0011197	0.000298585	0.000559848	0.000373232	0.00130631	0.00115702	0.0362408	0.039264	0.0430336	0	0	0	k__Bacteria; p__Proteobacteria; c__Gammaproteobacteria; o__Pseudomonadales; f__Pseudomonadaceae; g__Pseudomonas; s__uncultured_Pseudomonas_sp.
OTU_420	0.00474004	0	0	0	0	0	0	0	0	0	0	0	0	0	0	k__Bacteria; p__Bacteroidota; c__Bacteroidia; o__Bacteroidales; f__Prevotellaceae; g__Prevotella; s__Prevotella_nigrescens_F0103
OTU_421	0.00294853	0	0	0	0	0	0	0	0	0.000783787	0.000223939	0.000485201	0	0	0	k__Bacteria; p__Bacteroidota; c__Bacteroidia; o__Chitinophagales; f__Chitinophagaceae; g__Filimonas; s__Filimonas_sp.
OTU_422	0	0	0	0	0	0	0	0	0	0.00104505	0.000746464	0.00119434	0	0	0	k__Bacteria; p__Bacteroidota; c__Bacteroidia; o__Flavobacteriales; f__Weeksellaceae; g__Chryseobacterium; s__Chryseobacterium_scophthalmum
OTU_423	0.00444146	0	3.73232e-05	0	0	0	0	0	0	0	0	0	0	0	0	k__Bacteria; p__Myxococcota; c__Polyangia; o__Haliangiales; f__Haliangiaceae; g__Haliangium; s__uncultured_bacterium
OTU_424	0	0	0	0	0	0	0	0	0	0.000746464	0.000634494	0.000335909	0	0	0	k__Bacteria; p__Bacteroidota; c__Bacteroidia; o__Chitinophagales; f__Chitinophagaceae; g__Aurantisolimonas; s__metagenome
OTU_425	0	0	0	0	0	0	0	0	7.46464e-05	0.000783787	0.000485201	0.000671817	0	0	0	k__Bacteria; p__Bacteroidota; c__Bacteroidia; o__Chitinophagales; f__Chitinophagaceae; g__Filimonas; s__Sediminibacterium_sp._XWS-42
OTU_426	0	0	0	0	0	0	0	0	0	0.00156757	0.000335909	0.000895756	0	0	0	k__Bacteria; p__Bacteroidota; c__Bacteroidia; o__Sphingobacteriales; f__Sphingobacteriaceae; g__Pedobacter; s__Pedobacter_sp._NBRC_101363
OTU_427	0	0	0	0	0	0	0	3.73232e-05	0	0.00082111	0.000671817	0.00253798	0	0	0	k__Bacteria; p__Bacteroidota; c__Bacteroidia; o__Flavobacteriales; f__Flavobacteriaceae; g__Flavobacterium; s__uncultured_Bacteroidetes_bacterium
OTU_428	0	0	0	0	0	0	0	3.73232e-05	0	0.000559848	0.000261262	0.000410555	0	0	0	k__Bacteria; p__Bacteroidota; c__Bacteroidia; o__Chitinophagales; f__Chitinophagaceae; g__Pseudoflavitalea; s__Niastella_sp._FHS23
OTU_429	0	0	3.73232e-05	0	0.000149293	0	0	3.73232e-05	0	0.00070914	0.000373232	0.00246333	0	0	0	k__Bacteria; p__Bacteroidota; c__Bacteroidia; o__Flavobacteriales; f__Flavobacteriaceae; g__Flavobacterium; s__uncultured_bacterium
OTU_43	0	0	0	0	0.000522525	0	0	0	0	0	0	0	0	0	0	k__Bacteria; p__Acidobacteriota; c__Vicinamibacteria; o__Vicinamibacterales; f__Vicinamibacteraceae; g__uncultured_Acidobacteria_bacterium; s__unidentified
OTU_430	0	0	0	0	0	0	3.73232e-05	0	0	0.000783787	7.46464e-05	0.00093308	0	0	0	k__Bacteria; p__Bacteroidota; c__Bacteroidia; o__Sphingobacteriales; f__Sphingobacteriaceae; g__Mucilaginibacter; s__Mucilaginibacter_rigui
OTU_431	0	0	0	0	0	0	0	0	3.73232e-05	0.000485201	0.000298585	0.00093308	0	0	0	k__Bacteria; p__Bacteroidota; c__Bacteroidia; o__Sphingobacteriales; f__Sphingobacteriaceae; g__Pedobacter; s__Nubsella_sp._EsD18
OTU_432	0	0	0	0	0	0	0	0	0	0	0	0	0	0.000559848	0	k__Bacteria; p__Bacteroidota; c__Bacteroidia; o__Flavobacteriales; f__Weeksellaceae; g__Chryseobacterium; s__Chryseobacterium_aquaticum
OTU_433	0	0	0	0	0	0	0	0	0	0.0014556	0.000597171	0.00141828	0	0	0	k__Bacteria; p__Bacteroidota; c__Bacteroidia; o__Flavobacteriales; f__Flavobacteriaceae; g__Flavobacterium; s__microbial_mat_metagenome
OTU_434	0	0	0.000186616	0	0.000149293	0	0	0	0	0	0.00100773	0.00175419	0	0	0	k__Bacteria; p__Bacteroidota; c__Bacteroidia; o__Bacteroidales; f__Muribaculaceae; g__uncultured_bacterium; s__unidentified
OTU_435	0.00119434	0	0	0	0	0	0	0	0	0	0	0	0	0	0	k__Bacteria; p__Bacteroidota; c__Bacteroidia; o__Bacteroidales; f__Prevotellaceae; g__Prevotella; s__uncultured_bacterium
OTU_436	0	0	0	0	0	0	0	3.73232e-05	0	0.000261262	7.46464e-05	0.000783787	0	0	0	k__Bacteria; p__Bacteroidota; c__Bacteroidia; o__Flavobacteriales; f__Weeksellaceae; g__Chryseobacterium; s__uncultured_bacterium
OTU_437	0	0	0.00223939	0	0.00317247	0	0	0	0	0	0	0	0	0	0	k__Bacteria; p__Bacteroidota; c__Bacteroidia; o__Chitinophagales; f__Chitinophagaceae; g__Niastella; s__uncultured_Niastella_sp.
OTU_438	0	0	0	0	0	0	0	0	0	0.000186616	0	0.00182884	0	0	0	k__Bacteria; p__Bacteroidota; c__Bacteroidia; o__Flavobacteriales; f__Flavobacteriaceae; g__Flavobacterium; s__uncultured_Bacteroidetes_bacterium
OTU_439	0	0	0	0.0016049	0	0	0	0	0	0	0	0	0	0	0	k__Bacteria; p__Bacteroidota; c__Bacteroidia; o__Bacteroidales; f__Dysgonomonadaceae; g__Proteiniphilum; s__uncultured_Proteiniphilum_sp.
OTU_44	0.00238868	0.000223939	3.73232e-05	0.00223939	0	0.000410555	0	0.000522525	0.000373232	0.0411675	0.00750196	0.0105998	0	0	0	k__Bacteria; p__Verrucomicrobiota; c__Verrucomicrobiae; o__Verrucomicrobiales; f__Rubritaleaceae; g__Luteolibacter; s__uncultured_bacterium
OTU_440	0	0	0	0	0	0	0	0	0	0.000335909	0.000298585	0	0	0	0	k__Bacteria; p__Bacteroidota; c__Bacteroidia; o__Sphingobacteriales; f__Sphingobacteriaceae; g__Mucilaginibacter; s__uncultured_bacterium
OTU_441	0	0	0	0	0	0	0	3.73232e-05	3.73232e-05	0.000597171	0.000522525	0.000186616	0	0	0	k__Bacteria; p__Bacteroidota; c__Bacteroidia; o__Chitinophagales; f__Chitinophagaceae; g__Chitinophaga; s__Chitinophaga_sp._M137
OTU_442	0	0	0	0	0	0	0	0	0	0	0	0	0	0.000447878	0	k__Bacteria; p__Bacteroidota; c__Bacteroidia; o__Flavobacteriales; f__Weeksellaceae; g__Bergeyella; s__uncultured_bacterium
OTU_443	0	0	0.00093308	0	0.0014556	0	0	0	0	0	0	0	0	0	0	k__Bacteria; p__Bacteroidota; c__Bacteroidia; o__Chitinophagales; f__Chitinophagaceae; g__uncultured; s__uncultured_bacterium
OTU_444	0	0	0	0	0	0.00093308	0	0	0	0	0	0	0	0	0	k__Bacteria; p__Bacteroidota; c__Bacteroidia; o__Flavobacteriales; f__Flavobacteriaceae; g__Flavobacterium; s__drinking_water_bacterium_M5
OTU_445	0	0	0.00134363	0	0.00167954	0	0	0	0	0	0	0	0	0	0	k__Bacteria; p__Bacteroidota; c__Bacteroidia; o__Chitinophagales; f__Chitinophagaceae; g__Niastella; s__Niastella_populi
OTU_446	0	0	0.000783787	0	0.00115702	0	0	0	0	0	0	0	0	0	0	k__Bacteria; p__Bacteroidota; c__Bacteroidia; o__Chitinophagales; f__Chitinophagaceae; g__Chitinophaga; s__uncultured_bacterium
OTU_447	0	0	0.000447878	0	0.000783787	0	0	0	0	0	0	0	0	0	0	k__Bacteria; p__Bacteroidota; c__Bacteroidia; o__Chitinophagales; f__Chitinophagaceae; g__Puia; s__uncultured_Chitinophagaceae_bacterium
OTU_448	0	0	0.00313515	0	0.00522525	0	0	0	0	0	3.73232e-05	0	0	0	0	k__Bacteria; p__Bacteroidota; c__Bacteroidia; o__Chitinophagales; f__Chitinophagaceae; g__Niastella; s__uncultured_bacterium
OTU_449	0	0	0.000858433	0	0.00134363	0	0	0	0	0	0	0	0	0	0	k__Bacteria; p__Bacteroidota; c__Bacteroidia; o__Chitinophagales; f__Chitinophagaceae; g__Chitinophaga; s__uncultured_Flexibacter_sp.
OTU_45	0	3.73232e-05	7.46464e-05	0	0	3.73232e-05	0	3.73232e-05	0	0	7.46464e-05	0	0	3.73232e-05	0	k__Bacteria; p__Methylomirabilota; c__Methylomirabilia; o__Rokubacteriales; f__uncultured_bacterium; g__unidentified; s__unidentified
OTU_450	3.73232e-05	0	0	0	0	0	0	3.73232e-05	3.73232e-05	0.00108237	0.00070914	0.000485201	0	0	0	k__Bacteria; p__Bacteroidota; c__Bacteroidia; o__Sphingobacteriales; f__Sphingobacteriaceae; g__Sphingobacterium; s__Sphingobacterium_sp._enrichment_culture_clone_GIN723
OTU_451	0	0	0	0	0	0	0	0	7.46464e-05	0.000261262	0.000671817	0.000186616	0	0	0	k__Bacteria; p__Bacteroidota; c__Bacteroidia; o__Chitinophagales; f__Chitinophagaceae; g__Pseudoflavitalea; s__Niastella_sp.
OTU_452	0	0	0	0	0	0	0	0	0	0.00011197	7.46464e-05	0.00011197	0	0	0	k__Bacteria; p__Bacteroidota; c__Bacteroidia; o__Flavobacteriales; f__Flavobacteriaceae; g__Flavobacterium; s__uncultured_bacterium
OTU_453	7.46464e-05	0	7.46464e-05	0	0.000223939	0	0	0	0	0	0.000298585	0.000261262	0	0	0	k__Bacteria; p__Bacteroidota; c__Bacteroidia; o__Bacteroidales; f__Bacteroidaceae; g__Bacteroides; s__uncultured_bacterium
OTU_454	0	0	0.000597171	0	0.00108237	0	0	0	0	0	0	3.73232e-05	0	0	0	k__Bacteria; p__Bacteroidota; c__Bacteroidia; o__Chitinophagales; f__Chitinophagaceae; g__Puia; s__uncultured_Sphingobacteriales_bacterium
OTU_455	0	0	3.73232e-05	0	3.73232e-05	0	0	7.46464e-05	0	3.73232e-05	0.000410555	3.73232e-05	0	0	0	k__Bacteria; p__Bacteroidota; c__Bacteroidia; o__Flavobacteriales; f__Flavobacteriaceae; g__Flavobacterium; s__Flavobacterium_hauense
OTU_456	0	0	0	0	3.73232e-05	0	0	0	0	0.000149293	0.000373232	0	0	0	0	k__Bacteria; p__Bacteroidota; c__Bacteroidia; o__Chitinophagales; f__Chitinophagaceae; g__Pseudoflavitalea; s__Niastella_sp.
OTU_457	0	0	0	0	0	0	0	0	0	3.73232e-05	0.000634494	0.000447878	0	0	0	k__Bacteria; p__Bacteroidota; c__Bacteroidia; o__Chitinophagales; f__Chitinophagaceae; g__Filimonas; s__Filimonas_sp._enrichment_culture
OTU_458	0	0	0	0	0	0	0	0	0	0.000335909	0	7.46464e-05	0	0	0	k__Bacteria; p__Bacteroidota; c__Bacteroidia; o__Chitinophagales; f__Chitinophagaceae; g__Taibaiella; s__Sphingobacteriia_bacterium_DVSBS2
OTU_459	0	0	0	0	0	0	0	0	0	7.46464e-05	7.46464e-05	0.000149293	0	0	0	k__Bacteria; p__Bacteroidota; c__Bacteroidia; o__Chitinophagales; f__Chitinophagaceae; g__uncultured; s__metagenome
OTU_46	0	0	0	0	0	0	0	3.73232e-05	0	0	3.73232e-05	3.73232e-05	3.73232e-05	3.73232e-05	0	k__Bacteria; p__Myxococcota; c__Myxococcia; o__Myxococcales; f__Anaeromyxobacteraceae; g__Anaeromyxobacter; s__uncultured_bacterium
OTU_460	3.73232e-05	0	0	0	0	0	0	0	0	0	0.000261262	0.000447878	0	0	0	k__Bacteria; p__Bacteroidota; c__Bacteroidia; o__Bacteroidales; f__Muribaculaceae; g__uncultured_bacterium; s__unidentified
OTU_461	0	0	0.00093308	0	0.00104505	0	0	0	0	0	0	0	0	0	0	k__Bacteria; p__Bacteroidota; c__Bacteroidia; o__Chitinophagales; f__Chitinophagaceae; g__Terrimonas; s__uncultured_bacterium
OTU_462	0	0	0	0	0	0	0	0	0	0.000186616	7.46464e-05	0.000149293	0	0	0	k__Bacteria; p__Verrucomicrobiota; c__Verrucomicrobiae; o__Methylacidiphilales; f__Methylacidiphilaceae; g__uncultured; s__metagenome
OTU_463	0	0	0	0	0	0	0	0	0	0	0.000671817	0	0	0	0	k__Bacteria; p__Bacteroidota; c__Bacteroidia; o__Chitinophagales; f__Chitinophagaceae; g__Chitinophaga; s__eubacterium_sp._22-7
OTU_464	0	0	0	0	0	0	0	0	0	0	3.73232e-05	0.000186616	0	0	0	k__Bacteria; p__Bacteroidota; c__Bacteroidia; o__Bacteroidales; f__Prevotellaceae; g__Prevotellaceae_UCG-001; s__uncultured_bacterium
OTU_465	3.73232e-05	0.000223939	3.73232e-05	0	7.46464e-05	0	0	0	0	0	0.000149293	0	0	0	0	k__Bacteria; p__Bacteroidota; c__Bacteroidia; o__Bacteroidales; f__Bacteroidaceae; g__Bacteroides; s__Bacteroides_vulgatus_dnLKV7
OTU_466	0	0	0.000261262	0	0.000261262	0	0	0	0	0	0	0	0	0	0	k__Bacteria; p__Bacteroidota; c__Bacteroidia; o__Chitinophagales; f__Chitinophagaceae; g__Pseudoflavitalea; s__metagenome
OTU_467	0	0	3.73232e-05	0	0	0	0	0	0	0	0.000149293	0.000335909	0	0	0	k__Bacteria; p__Bacteroidota; c__Bacteroidia; o__Bacteroidales; f__Muribaculaceae; g__uncultured_bacterium; s__unidentified
OTU_468	0	0	0	0	0	0	0	0	0	0.000335909	0.000261262	0.000522525	0	0	0	k__Bacteria; p__Bacteroidota; c__Bacteroidia; o__Sphingobacteriales; f__Sphingobacteriaceae; g__Nubsella; s__Pedobacter_sp.
OTU_469	0	0	0	0	0	0	0	0	0	0	3.73232e-05	0.000149293	0	0	0	k__Bacteria; p__Bacteroidota; c__Bacteroidia; o__Sphingobacteriales; f__Sphingobacteriaceae; g__Mucilaginibacter; s__Sphingobacteriaceae_bacterium_HP3Y
OTU_47	0	0	0	0	0	0	0	0	0	0	0	0.000447878	0	0	0	k__Bacteria; p__Verrucomicrobiota; c__Verrucomicrobiae; o__Methylacidiphilales; f__Methylacidiphilaceae; g__uncultured; s__uncultured_Verrucomicrobiales_bacterium
OTU_470	0	0	0	0	0	0	0	0	0	7.46464e-05	7.46464e-05	7.46464e-05	0	0	0	k__Bacteria; p__Bacteroidota; c__Bacteroidia; o__Flavobacteriales; f__Flavobacteriaceae; g__Flavobacterium; s__microbial_mat_metagenome
OTU_471	0	0	0	0	0	0	0	0	0	0.000335909	0.000186616	0.000261262	0	0	0	k__Bacteria; p__Bacteroidota; c__Bacteroidia; o__Sphingobacteriales; f__Sphingobacteriaceae; g__Sphingobacterium; s__uncultured_bacterium
OTU_472	7.46464e-05	0	0	0	7.46464e-05	0	0	0	0	0	3.73232e-05	0.000149293	0	0	0	k__Bacteria; p__Bacteroidota; c__Bacteroidia; o__Bacteroidales; f__Muribaculaceae; g__uncultured_bacterium; s__unidentified
OTU_473	0	0	0.000335909	0	0.000261262	0	0	0	0	0	0	0	0	0	0	k__Bacteria; p__Bacteroidota; c__Bacteroidia; o__Chitinophagales; f__Chitinophagaceae; g__Terrimonas; s__uncultured_bacterium
OTU_474	0	0	0	0	0	0	0	0	0	0.00011197	0.00011197	7.46464e-05	0	0	0	k__Bacteria; p__Bacteroidota; c__Bacteroidia; o__Chitinophagales; f__Chitinophagaceae; g__Chitinophaga; s__uncultured_Bacteroidetes_bacterium
OTU_475	0	0	0	0	0	0	0	3.73232e-05	0	0.000447878	7.46464e-05	0.000597171	0	0	0	k__Bacteria; p__Bacteroidota; c__Bacteroidia; o__Sphingobacteriales; f__Sphingobacteriaceae; g__Nubsella; s__Pedobacter_sp.
OTU_476	0	0.000149293	0	0	0	0	0	0	0	0	0	0	0	0	0	k__Bacteria; p__Bacteroidota; c__Bacteroidia; o__Bacteroidales; f__Prevotellaceae; g__Prevotella; s__Prevotella_timonensis_CRIS_5C-B1
OTU_477	0	0	0.000261262	0	0.000410555	0	0	0	0	0	0	0	0	0	0	k__Bacteria; p__Bacteroidota; c__Bacteroidia; o__Chitinophagales; f__Chitinophagaceae; g__uncultured; s__uncultured_soil_bacterium
OTU_478	0	0	0.000223939	0	0.000261262	0	0	0	0	0	0	0	0	0	0	k__Bacteria; p__Bacteroidota; c__Bacteroidia; o__Chitinophagales; f__Chitinophagaceae; g__uncultured; s__uncultured_Bacteroidetes_bacterium
OTU_479	0	0	7.46464e-05	0	0	0	0	0	0	0	0.00011197	0.00011197	0	0	0	k__Bacteria; p__Bacteroidota; c__Bacteroidia; o__Bacteroidales; f__Muribaculaceae; g__uncultured_bacterium; s__unidentified
OTU_48	0.000149293	0	3.73232e-05	0	3.73232e-05	0	0	0	0	0	0	0	3.73232e-05	0	0	k__Bacteria; p__Gemmatimonadota; c__Gemmatimonadetes; o__Gemmatimonadales; f__Gemmatimonadaceae; g__uncultured; s__uncultured_bacterium
OTU_480	0	0	0.000186616	0	0.000186616	0	0	0	0	0	0	0	0	0	0	k__Bacteria; p__Bacteroidota; c__Bacteroidia; o__Chitinophagales; f__Chitinophagaceae; g__Niastella; s__uncultured_Chitinophagaceae_bacterium
OTU_481	0	0	0	0	0	0	0	0	0	3.73232e-05	3.73232e-05	7.46464e-05	0	0	0	k__Bacteria; p__Bacteroidota; c__Bacteroidia; o__Cytophagales; f__Spirosomaceae; g__Fibrisoma; s__uncultured_bacterium
OTU_482	0	0	0	0	0	0	0	0	0	0	3.73232e-05	0	0	0	0	k__Bacteria; p__Bacteroidota; c__Bacteroidia; o__Sphingobacteriales; f__Sphingobacteriaceae; g__Mucilaginibacter; s__Mucilaginibacter_sp.
OTU_483	0	0	0	0	0	0	0	0	0	3.73232e-05	3.73232e-05	0	0	0	0	k__Bacteria; p__Bacteroidota; c__Bacteroidia; o__Chitinophagales; f__Chitinophagaceae; g__Pseudoflavitalea; s__Niastella_sp._CHS21
OTU_484	0	0	0	0	0	0	0	0	0	3.73232e-05	3.73232e-05	0.000149293	0	0	0	k__Bacteria; p__Verrucomicrobiota; c__Verrucomicrobiae; o__Methylacidiphilales; f__Methylacidiphilaceae; g__uncultured; s__metagenome
OTU_485	0	0	0	0	0	0	0	0	0	0.000149293	0	0.000186616	0	0	0	k__Bacteria; p__Bacteroidota; c__Bacteroidia; o__Sphingobacteriales; f__Sphingobacteriaceae; g__Mucilaginibacter; s__uncultured_bacterium
OTU_486	0	0	0	0	7.46464e-05	0	0	0	0	3.73232e-05	0.000149293	0.000186616	0	0	0	k__Bacteria; p__Bacteroidota; c__Bacteroidia; o__Flavobacteriales; f__Flavobacteriaceae; g__Flavobacterium; s__uncultured_Flavobacterium_sp.
OTU_487	0	0	0	0	0	0	0	0	0	0.000223939	0.000186616	0.00011197	0	0	0	k__Bacteria; p__Bacteroidota; c__Bacteroidia; o__Flavobacteriales; f__Flavobacteriaceae; g__Flavobacterium; s__Flavobacterium_arcticum
OTU_488	0	0	0	0	0	0	0	7.46464e-05	0	0.00011197	0.00011197	0	0	0	0	k__Bacteria; p__Bacteroidota; c__Bacteroidia; o__Flavobacteriales; f__Flavobacteriaceae; g__Flavobacterium; s__Flavobacterium_rivuli_WB_3.3-2_DSM_21788
OTU_489	0	0	0	0	0	0	0	0	0	0	0	0.000223939	0	0	0	k__Bacteria; p__Bacteroidota; c__Bacteroidia; o__Bacteroidales; f__Muribaculaceae; g__uncultured_bacterium; s__unidentified
OTU_49	0.00011197	3.73232e-05	0	7.46464e-05	0	0	0	3.73232e-05	0	0	0	0	0	0	0	k__Bacteria; p__Acidobacteriota; c__Vicinamibacteria; o__Subgroup_17; f__uncultured_Geobacter_sp.; g__unidentified; s__unidentified
OTU_490	0	0	0	0.000223939	0	0	0	0	0	0	0	0	0	0	0	k__Bacteria; p__Actinobacteriota; c__Actinobacteria; o__Actinomycetales; f__Actinomycetaceae; g__Actinomyces; s__uncultured_bacterium
OTU_491	3.73232e-05	0	3.73232e-05	0	7.46464e-05	0	0	0	0	0	0.000261262	3.73232e-05	0	0	0	k__Bacteria; p__Bacteroidota; c__Bacteroidia; o__Bacteroidales; f__Muribaculaceae; g__Muribaculum; s__uncultured_bacterium
OTU_492	0	0	0.000186616	0	0.00011197	0	0	0	0	0	0	0	0	0	0	k__Bacteria; p__Bacteroidota; c__Bacteroidia; o__Chitinophagales; f__Chitinophagaceae; g__uncultured; s__uncultured_Chitinophagaceae_bacterium
OTU_493	0	0	0.000149293	0	0.000149293	0	0	0	0	0	0	0	0	0	0	k__Bacteria; p__Bacteroidota; c__Bacteroidia; o__Chitinophagales; f__Chitinophagaceae; g__uncultured; s__uncultured_bacterium
OTU_494	0	0	3.73232e-05	0	3.73232e-05	0	0	0	0	0	0	0	0	0	0	k__Bacteria; p__Bacteroidota; c__Bacteroidia; o__Flavobacteriales; f__Crocinitomicaceae; g__Fluviicola; s__Hypsibius_dujardini
OTU_495	0	0	3.73232e-05	0	0.000261262	0	0	0	0	0	0	0	0	0	0	k__Bacteria; p__Bacteroidota; c__Bacteroidia; o__Chitinophagales; f__Chitinophagaceae; g__Niastella; s__uncultured_Niastella_sp.
OTU_496	0	0	0	0	0	0	0	0	0	3.73232e-05	0	0	0	0	0	k__Bacteria; p__Bacteroidota; c__Bacteroidia; o__Chitinophagales; f__Chitinophagaceae; g__Filimonas; s__metagenome
OTU_497	0	0	0	0	0	0	0	0	0	7.46464e-05	7.46464e-05	0	0	0	0	k__Bacteria; p__Bacteroidota; c__Bacteroidia; o__Chitinophagales; f__Chitinophagaceae; g__Rurimicrobium; s__uncultured_bacterium
OTU_498	0	0	0	0	0	0	0	0	0	0	0.00011197	0	0	0	0	k__Bacteria; p__Bacteroidota; c__Bacteroidia; o__Bacteroidales; f__Bacteroidaceae; g__Bacteroides; s__Bacteroides_sp._TP-5
OTU_499	0	0	3.73232e-05	0	0.000149293	0	0	0	0	0	0	0	0	0	0	k__Bacteria; p__Bacteroidota; c__Bacteroidia; o__Chitinophagales; f__Chitinophagaceae; g__Terrimonas; s__uncultured_bacterium
OTU_5	0	0	3.73232e-05	0	0	0	0	0	0	0	0	0	0	0	0	k__Bacteria; p__Gemmatimonadota; c__Gemmatimonadetes; o__Gemmatimonadales; f__Gemmatimonadaceae; g__uncultured; s__uncultured_bacterium
OTU_50	0	0	0.000223939	0	0.000223939	0	0	0	0	0	0	0	0	0	0	k__Bacteria; p__Gemmatimonadota; c__Longimicrobia; o__Longimicrobiales; f__Longimicrobiaceae; g__YC-ZSS-LKJ147; s__uncultured_bacterium
OTU_500	0	0	0	0	0	0	0	0	0	0	0	0	0	3.73232e-05	3.73232e-05	k__Bacteria; p__Actinobacteriota; c__Actinobacteria; o__Catenulisporales; f__Actinospicaceae; g__Actinospica; s__uncultured_bacterium
OTU_501	0	0	0	0	0	0	0	0	0	0	0	0	0	3.73232e-05	0.000149293	k__Bacteria; p__Acidobacteriota; c__Acidobacteriae; o__Subgroup_13; f__uncultured_bacterium; g__unidentified; s__unidentified
OTU_502	7.46464e-05	0	3.73232e-05	0	0	0	0	0	0	0	3.73232e-05	0	0	0	0	k__Bacteria; p__Bacteroidota; c__Bacteroidia; o__Bacteroidales; f__Muribaculaceae; g__uncultured_bacterium; s__unidentified
OTU_503	0	0	7.46464e-05	0	3.73232e-05	0	0	0	0	0	0	0	0	0	0	k__Bacteria; p__Bacteroidota; c__Bacteroidia; o__Chitinophagales; f__Chitinophagaceae; g__Chitinophaga; s__Chitinophaga_jiangningensis
OTU_504	0	0	0	0	0.000149293	0	0	0	0	0	0	0	0	0	0	k__Bacteria; p__Bacteroidota; c__Bacteroidia; o__Sphingobacteriales; f__env.OPS_17; g__metagenome; s__unidentified
OTU_505	0	0	0	0	3.73232e-05	0	0	0	0	0	0	0	0	0	0	k__Bacteria; p__Bacteroidota; c__Bacteroidia; o__Sphingobacteriales; f__env.OPS_17; g__unidentified_marine_bacterioplankton; s__unidentified
OTU_506	0	0	3.73232e-05	0	0	0	0	0	0	0	0	0	0	0	0	k__Bacteria; p__Bacteroidota; c__Bacteroidia; o__Sphingobacteriales; f__env.OPS_17; g__uncultured_bacterium; s__unidentified
OTU_507	0	0	7.46464e-05	0	3.73232e-05	0	0	0	0	0	0	0	0	0	0	k__Bacteria; p__Bacteroidota; c__Bacteroidia; o__Chitinophagales; f__Saprospiraceae; g__uncultured; s__uncultured_bacterium
OTU_508	0	0	0.000223939	0	0.000335909	0	0	0	0	0	0	0	0	0	0	k__Bacteria; p__Bacteroidota; c__Bacteroidia; o__Chitinophagales; f__Chitinophagaceae; g__uncultured; s__uncultured_bacterium
OTU_509	0	0	3.73232e-05	0	0	0	0	0	0	0	0	0	0	0	0	k__Bacteria; p__Bacteroidota; c__Bacteroidia; o__Chitinophagales; f__Chitinophagaceae; g__uncultured; s__uncultured_bacterium
OTU_51	0	0	0	0	0	0	0	0	3.73232e-05	0	0	0	7.46464e-05	0	0	k__Bacteria; p__Desulfobacterota; c__uncultured; o__Myxococcales_bacterium_enrichment_culture_clone_11380; f__unidentified; g__unidentified; s__unidentified
OTU_510	0	0	0.00011197	0	0.00011197	0	0	0	0	0	0	0	0	0	0	k__Bacteria; p__Bacteroidota; c__Bacteroidia; o__Chitinophagales; f__Chitinophagaceae; g__Puia; s__uncultured_bacterium
OTU_511	0	0	3.73232e-05	0	0	0	0	0	0	0	3.73232e-05	0.00011197	0	0	0	k__Bacteria; p__Bacteroidota; c__Bacteroidia; o__Bacteroidales; f__Muribaculaceae; g__uncultured_bacterium; s__unidentified
OTU_512	0	0	7.46464e-05	0	7.46464e-05	0	0	0	0	0	0	0	0	0	0	k__Bacteria; p__Bacteroidota; c__Bacteroidia; o__Chitinophagales; f__Chitinophagaceae; g__Puia; s__uncultured_bacterium
OTU_513	0	0	3.73232e-05	0	3.73232e-05	0	0	0	0	3.73232e-05	0	0	0	0	0	k__Bacteria; p__Bacteroidota; c__Bacteroidia; o__Cytophagales; f__Spirosomaceae; g__Dyadobacter; s__Dyadobacter_sp.
OTU_514	0	0	0	0	0	0	0	0	0	7.46464e-05	0	7.46464e-05	0	0	0	k__Bacteria; p__Bacteroidota; c__Bacteroidia; o__Chitinophagales; f__Chitinophagaceae; g__Pseudoflavitalea; s__Niastella_sp.
OTU_515	0	0	0	0	0	0	0	0	0	3.73232e-05	0	0	0	0	0	k__Bacteria; p__Bacteroidota; c__Bacteroidia; o__Chitinophagales; f__Chitinophagaceae; g__Filimonas; s__metagenome
OTU_516	0	0	0	0	0	0	0	0	0	0.00011197	0.000447878	0.000149293	0	0	0	k__Bacteria; p__Bacteroidota; c__Bacteroidia; o__Flavobacteriales; f__Flavobacteriaceae; g__Flavobacterium; s__uncultured_bacterium
OTU_518	0	0	0	0	0	0	0	0	0	7.46464e-05	3.73232e-05	0	0	0	0	k__Bacteria; p__Bacteroidota; c__Bacteroidia; o__Sphingobacteriales; f__Sphingobacteriaceae; g__Sphingobacterium; s__uncultured_Bacteroidetes_bacterium
OTU_519	0	0	0	0	0	0	0	0	0	3.73232e-05	0	7.46464e-05	0	0	0	k__Bacteria; p__Bacteroidota; c__Bacteroidia; o__Flavobacteriales; f__Flavobacteriaceae; g__Flavobacterium; s__uncultured_Bacteroidetes_bacterium
OTU_52	3.73232e-05	0	3.73232e-05	0	3.73232e-05	0	0	0	0	0	0	0	7.46464e-05	0	0	k__Bacteria; p__Gemmatimonadota; c__Gemmatimonadetes; o__Gemmatimonadales; f__Gemmatimonadaceae; g__uncultured; s__uncultured_bacterium
OTU_520	0	0	0	0	0	0	0	0	0	7.46464e-05	0	0.00011197	0	0	0	k__Bacteria; p__Bacteroidota; c__Bacteroidia; o__Flavobacteriales; f__Weeksellaceae; g__Chryseobacterium; s__Chryseobacterium_sp._CCBAU_10985
OTU_521	0	0	0	0	0	0	0	0	0	0.000149293	7.46464e-05	3.73232e-05	0	0	0	k__Bacteria; p__Bacteroidota; c__Bacteroidia; o__Chitinophagales; f__Chitinophagaceae; g__Pseudoflavitalea; s__Niastella_sp.
OTU_522	0	0	0	0	0	0	0	0	0	0	3.73232e-05	0	0	0	0	k__Bacteria; p__Bacteroidota; c__Bacteroidia; o__Chitinophagales; f__Chitinophagaceae; g__Chitinophaga; s__uncultured_Bacteroidetes_bacterium
OTU_523	0	0	0	0	0	0	0	0	0	0.00011197	3.73232e-05	0	0	0	0	k__Bacteria; p__Bacteroidota; c__Bacteroidia; o__Flavobacteriales; f__Flavobacteriaceae; g__Flavobacterium; s__Flavobacterium_arcticum
OTU_524	0	0	0	0	0	0	0	0	0	0.000186616	0	7.46464e-05	0	0	0	k__Bacteria; p__Bacteroidota; c__Bacteroidia; o__Flavobacteriales; f__Weeksellaceae; g__Chryseobacterium; s__uncultured_Chryseobacterium_sp.
OTU_525	0	0	0	0	0	0	0	0	0	0.000559848	0.00100773	0.00070914	0	0	0	k__Bacteria; p__Bacteroidota; c__Bacteroidia; o__Sphingobacteriales; f__Sphingobacteriaceae; g__Pedobacter; s__uncultured_bacterium
OTU_526	0	0	0	0	0	0	0	0	0	0	3.73232e-05	3.73232e-05	0	0	0	k__Bacteria; p__Bacteroidota; c__Bacteroidia; o__Chitinophagales; f__Chitinophagaceae; g__Rurimicrobium; s__uncultured_bacterium
OTU_527	0	0	0	0	0	0	0	0	0	0.000186616	3.73232e-05	0	0	0	0	k__Bacteria; p__Bacteroidota; c__Bacteroidia; o__Chitinophagales; f__Chitinophagaceae; g__Rurimicrobium; s__uncultured_bacterium
OTU_528	0	0	0	0	0	0	0	0	0	0	7.46464e-05	0	0	0	0	k__Bacteria; p__Bacteroidota; c__Bacteroidia; o__Chitinophagales; f__Chitinophagaceae; g__Chitinophaga; s__Chitinophaga_polysaccharea
OTU_529	0.000186616	0	0	0	3.73232e-05	0	0	0	0	0	3.73232e-05	0	0	0	0	k__Bacteria; p__Bacteroidota; c__Bacteroidia; o__Bacteroidales; f__Muribaculaceae; g__uncultured_bacterium; s__unidentified
OTU_53	0.00011197	0	7.46464e-05	0	0.000223939	7.46464e-05	0	0	0	0	3.73232e-05	0	0.000149293	0	3.73232e-05	k__Bacteria; p__Myxococcota; c__bacteriap25; o__uncultured_bacterium; f__unidentified; g__unidentified; s__unidentified
OTU_530	0	0	0	0	0	0	0	0	0	0	3.73232e-05	3.73232e-05	0	0	0	k__Bacteria; p__Bacteroidota; c__Bacteroidia; o__Bacteroidales; f__Muribaculaceae; g__uncultured_bacterium; s__unidentified
OTU_531	0	0	0	0	0	0	0	0	0	0	0	3.73232e-05	0	0	0	k__Bacteria; p__Bacteroidota; c__Bacteroidia; o__Bacteroidales; f__Rikenellaceae; g__Alistipes; s__uncultured_bacterium
OTU_532	0	0	0	0	0	0	0	0	0	0	3.73232e-05	0.00011197	0	0	0	k__Bacteria; p__Bacteroidota; c__Bacteroidia; o__Bacteroidales; f__Muribaculaceae; g__uncultured_bacterium; s__unidentified
OTU_533	0	0	0	0	0	0	0	0	0	0	0	3.73232e-05	0	0	0	k__Bacteria; p__Bacteroidota; c__Bacteroidia; o__Chitinophagales; f__Saprospiraceae; g__uncultured; s__uncultured_bacterium
OTU_534	0	0	0	0	0	0	0	0	0	0	7.46464e-05	0	0	0	0	k__Bacteria; p__Bacteroidota; c__Bacteroidia; o__Bacteroidales; f__Tannerellaceae; g__Parabacteroides; s__Parabacteroides_goldsteinii_dnLKV18
OTU_535	0	0	0	0	0	0	0	0	0	3.73232e-05	0	0.000223939	0	0	0	k__Bacteria; p__Bacteroidota; c__Bacteroidia; o__Sphingobacteriales; f__Sphingobacteriaceae; g__Nubsella; s__Pedobacter_sp.
OTU_536	0	0	3.73232e-05	0	0.00011197	0	0	0	0	0	0	0	0	0	0	k__Bacteria; p__Bacteroidota; c__Bacteroidia; o__Flavobacteriales; f__Weeksellaceae; g__Chryseobacterium; s__uncultured_bacterium
OTU_537	0	0	3.73232e-05	0	0.00011197	0	0	0	0	0	0	0	0	0	0	k__Bacteria; p__Bacteroidota; c__Bacteroidia; o__Chitinophagales; f__Chitinophagaceae; g__Ferruginibacter; s__uncultured_Bacteroidetes_bacterium
OTU_538	0	0	7.46464e-05	0	0.00011197	0	0	0	0	0	0	0	0	0	0	k__Bacteria; p__Bacteroidota; c__Bacteroidia; o__Chitinophagales; f__Chitinophagaceae; g__Flavitalea; s__uncultured_bacterium
OTU_539	0	0	0.000149293	0	0.000485201	0	0	0	0	0	0	0	0	0	3.73232e-05	k__Bacteria; p__Bacteroidota; c__Bacteroidia; o__Chitinophagales; f__Chitinophagaceae; g__uncultured; s__uncultured_Bacteroidetes_bacterium
OTU_54	0	3.73232e-05	0.00011197	0	7.46464e-05	3.73232e-05	0	3.73232e-05	0	3.73232e-05	0	0	0	7.46464e-05	0	k__Bacteria; p__Methylomirabilota; c__Methylomirabilia; o__Rokubacteriales; f__uncultured_bacterium; g__unidentified; s__unidentified
OTU_540	0	0	0.00011197	0	7.46464e-05	0	0	0	0	0	0	0	0	0	0	k__Bacteria; p__Bacteroidota; c__Bacteroidia; o__Chitinophagales; f__Chitinophagaceae; g__Pseudoflavitalea; s__Niastella_sp._enrichment_culture
OTU_541	0	0	3.73232e-05	0	0.000373232	0	0	0	0	0	0	0	0	0	0	k__Bacteria; p__Bacteroidota; c__Bacteroidia; o__Chitinophagales; f__Chitinophagaceae; g__uncultured; s__uncultured_soil_bacterium
OTU_543	0	0	0	0	0	0	0	0	0	0	0	0	0	3.73232e-05	0	k__Bacteria; p__Acidobacteriota; c__Acidobacteriae; o__Subgroup_13; f__uncultured_bacterium; g__unidentified; s__unidentified
OTU_544	3.73232e-05	0.000671817	0	0	0	0	0	0	0	0.000485201	0.000634494	0.000485201	0	0	0	k__Bacteria; p__Bacteroidota; c__Bacteroidia; o__Cytophagales; f__Cytophagaceae; g__Siphonobacter; s__Siphonobacter_aquaeclarae
OTU_545	0.000186616	0	0.000335909	0	7.46464e-05	0	0	0	0	0	0.00272459	0.00070914	0	0	0	k__Bacteria; p__Bacteroidota; c__Bacteroidia; o__Bacteroidales; f__Muribaculaceae; g__uncultured_bacterium; s__unidentified
OTU_546	0.000186616	0	0.00011197	0	7.46464e-05	0	0	0	0	0	0.000335909	0.000447878	0	0	0	k__Bacteria; p__Bacteroidota; c__Bacteroidia; o__Bacteroidales; f__Muribaculaceae; g__uncultured_bacterium; s__unidentified
OTU_547	7.46464e-05	0	0.000149293	0	0.000186616	0	0	0	0	0	0.000895756	0.000373232	0	0	0	k__Bacteria; p__Bacteroidota; c__Bacteroidia; o__Bacteroidales; f__Muribaculaceae; g__uncultured_bacterium; s__unidentified
OTU_548	0.00011197	0	3.73232e-05	0	0	0	0	0	0	0	0.000335909	0.000261262	0	0	0	k__Bacteria; p__Bacteroidota; c__Bacteroidia; o__Bacteroidales; f__Muribaculaceae; g__uncultured_bacterium; s__unidentified
OTU_549	3.73232e-05	0	3.73232e-05	0	0	0	0	3.73232e-05	7.46464e-05	0	0.000186616	0.000335909	0	0	0	k__Bacteria; p__Bacteroidota; c__Bacteroidia; o__Bacteroidales; f__Muribaculaceae; g__uncultured_bacterium; s__unidentified
OTU_55	3.73232e-05	3.73232e-05	7.46464e-05	0	0	0	0	0	0	0	0	0	0	3.73232e-05	0	k__Bacteria; p__Desulfobacterota; c__Desulfuromonadia; o__Geobacterales; f__Geobacteraceae; g__uncultured; s__uncultured_bacterium
OTU_550	0	0	3.73232e-05	0	0	0	0	0	0	0	0.000261262	0.000149293	0	0	0	k__Bacteria; p__Bacteroidota; c__Bacteroidia; o__Bacteroidales; f__Muribaculaceae; g__uncultured_bacterium; s__unidentified
OTU_551	0	0	0	0	0	0	0	0	0	0	0.00011197	0.000783787	0	0	0	k__Bacteria; p__Bacteroidota; c__Bacteroidia; o__Bacteroidales; f__Prevotellaceae; g__Paraprevotella; s__metagenome
OTU_552	0.000223939	0	3.73232e-05	0	0	0	3.73232e-05	0	0	0	0.000447878	0.000186616	0	0	0	k__Bacteria; p__Bacteroidota; c__Bacteroidia; o__Bacteroidales; f__Muribaculaceae; g__uncultured_bacterium; s__unidentified
OTU_553	0	0	0.000671817	0	0.000522525	0	0	0	0	0	0	0	0	0	0	k__Bacteria; p__Bacteroidota; c__Bacteroidia; o__Cytophagales; f__Microscillaceae; g__uncultured; s__metagenome
OTU_554	3.73232e-05	0	3.73232e-05	0	3.73232e-05	0	0	0	0	0	0.000149293	0.000559848	0	0	0	k__Bacteria; p__Bacteroidota; c__Bacteroidia; o__Bacteroidales; f__Muribaculaceae; g__uncultured_bacterium; s__unidentified
OTU_555	3.73232e-05	0	0	0	3.73232e-05	0	0	0	0	0	0.000261262	7.46464e-05	0	0	0	k__Bacteria; p__Bacteroidota; c__Bacteroidia; o__Bacteroidales; f__Muribaculaceae; g__uncultured_bacterium; s__unidentified
OTU_556	0	3.73232e-05	0	3.73232e-05	0	0	0	0.000335909	0.000485201	3.73232e-05	0	0	0	0	0	k__Bacteria; p__Bacteroidota; c__Bacteroidia; o__Bacteroidales; f__Muribaculaceae; g__uncultured_bacterium; s__unidentified
OTU_557	0.00011197	0	0	0	0	0	0	0	0	0	0.000186616	0	0	0	0	k__Bacteria; p__Bacteroidota; c__Bacteroidia; o__Bacteroidales; f__Muribaculaceae; g__uncultured_bacterium; s__unidentified
OTU_558	0	0	3.73232e-05	0	3.73232e-05	0	0	0	3.73232e-05	0	3.73232e-05	0	0	0	0	k__Bacteria; p__Bacteroidota; c__Bacteroidia; o__Bacteroidales; f__Muribaculaceae; g__uncultured_bacterium; s__unidentified
OTU_559	0	0	0	0	0	0	0	0	0	0	7.46464e-05	3.73232e-05	0	0	0	k__Bacteria; p__Bacteroidota; c__Bacteroidia; o__Bacteroidales; f__Muribaculaceae; g__uncultured_bacterium; s__unidentified
OTU_56	0	0	7.46464e-05	0	7.46464e-05	0	0	0	0	0	0	0	0	0	3.73232e-05	k__Bacteria; p__Acidobacteriota; c__Vicinamibacteria; o__Vicinamibacterales; f__uncultured; g__unidentified; s__unidentified
OTU_560	0	0	0.000186616	0	7.46464e-05	0	0	0	0	0	0	0	0	0	0	k__Bacteria; p__Actinobacteriota; c__Actinobacteria; o__Micromonosporales; f__Micromonosporaceae; g__Wangella; s__uncultured_bacterium
OTU_561	0	0	0.000149293	0	0.000186616	0	0	0	0	0	0	0	0	0	0	k__Bacteria; p__Bacteroidota; c__Bacteroidia; o__Cytophagales; f__Microscillaceae; g__Ohtaekwangia; s__uncultured_Bacteroidetes_bacterium
OTU_562	0	0	0	0	7.46464e-05	0	0	0	0	0	0	0	0	0	0	k__Bacteria; p__Bacteroidota; c__Bacteroidia; o__Cytophagales; f__Microscillaceae; g__uncultured; s__uncultured_bacterium
OTU_563	0	0	0.00011197	0	0.000186616	0	0	0	0	0	0	0	0	0	0	k__Bacteria; p__Bacteroidota; c__Bacteroidia; o__Cytophagales; f__Microscillaceae; g__Ohtaekwangia; s__uncultured_bacterium
OTU_564	0	0	0	0	0	0	0	0	0	0	0	0.000447878	0	0	0	k__Bacteria; p__Bacteroidota; c__Bacteroidia; o__Flavobacteriales; f__Flavobacteriaceae; g__Flavobacterium; s__uncultured_Bacteroidetes_bacterium
OTU_565	7.46464e-05	0	0	0	0	0	0	0	0	0	0	0	0	0	0	k__Bacteria; p__Bacteroidota; c__Bacteroidia; o__Bacteroidales; f__Muribaculaceae; g__uncultured_bacterium; s__unidentified
OTU_566	0	0	3.73232e-05	0	0.00011197	0	0	0	0	0	0	0	0	0	0	k__Bacteria; p__Bacteroidota; c__Bacteroidia; o__Cytophagales; f__Microscillaceae; g__uncultured; s__uncultured_bacterium
OTU_567	0	0	0.00011197	0	0	0	0	0	0	0	0	0	0	0	0	k__Bacteria; p__Bacteroidota; c__Bacteroidia; o__Cytophagales; f__Microscillaceae; g__uncultured; s__metagenome
OTU_568	0	0	7.46464e-05	0	3.73232e-05	0	0	0	0	0	0	0	0	0	0	k__Bacteria; p__Gemmatimonadota; c__Gemmatimonadetes; o__Gemmatimonadales; f__Gemmatimonadaceae; g__Gemmatimonas; s__uncultured_soil_bacterium
OTU_569	0	0	0.000223939	0	0.000186616	0	0	0	0	0	0	0	0	0	0	k__Bacteria; p__Bacteroidota; c__Bacteroidia; o__Cytophagales; f__Microscillaceae; g__uncultured; s__uncultured_bacterium
OTU_57	0.00011197	3.73232e-05	0.000335909	0	0.000447878	0	0	0	0	0	3.73232e-05	0	0	0	0	k__Bacteria; p__Acidobacteriota; c__Vicinamibacteria; o__Vicinamibacterales; f__uncultured; g__uncultured_bacterium; s__unidentified
OTU_570	0	0	0.000149293	0	3.73232e-05	0	0	0	0	0	0	0	0	0	0	k__Bacteria; p__Bacteroidota; c__Bacteroidia; o__Cytophagales; f__Hymenobacteraceae; g__Hymenobacter; s__Hymenobacter_actinosclerus
OTU_572	0	0	0	0	0	0	0	7.46464e-05	0	0	0	0	0	0	0	k__Bacteria; p__Bacteroidota; c__Bacteroidia; o__Bacteroidales; f__Muribaculaceae; g__uncultured_bacterium; s__unidentified
OTU_574	0	0	0	0	3.73232e-05	0	0	0.000149293	0	0	0	0	0	0	0	k__Bacteria; p__Bacteroidota; c__Bacteroidia; o__Bacteroidales; f__Muribaculaceae; g__uncultured_bacterium; s__unidentified
OTU_575	0	0	0	0	0	0	0	0	0	0	3.73232e-05	0	0	0	0	k__Bacteria; p__Bacteroidota; c__Bacteroidia; o__Bacteroidales; f__Muribaculaceae; g__uncultured_bacterium; s__unidentified
OTU_576	0	0	0	0	0	0	0	0	0	0	7.46464e-05	3.73232e-05	0	0	0	k__Bacteria; p__Bacteroidota; c__Bacteroidia; o__Bacteroidales; f__Muribaculaceae; g__uncultured_bacterium; s__unidentified
OTU_577	0	0	0	0	0	0	0	0	0	0	0	0	0	3.73232e-05	0	k__Bacteria; p__Actinobacteriota; c__Actinobacteria; o__Corynebacteriales; f__Mycobacteriaceae; g__Mycobacterium; s__uncultured_bacterium
OTU_578	0	0	0	0	0	0	0	3.73232e-05	3.73232e-05	0	0	0	0	0	0	k__Bacteria; p__Bacteroidota; c__Bacteroidia; o__Bacteroidales; f__Muribaculaceae; g__uncultured_bacterium; s__unidentified
OTU_579	0	0	0	0	0	0	0	0.000149293	0.000298585	0	0	0	0	0	0	k__Bacteria; p__Bacteroidota; c__Bacteroidia; o__Bacteroidales; f__Muribaculaceae; g__uncultured_bacterium; s__unidentified
OTU_58	3.73232e-05	0	0.00011197	0	0.000223939	0	0	0	0	0	0	0	0	0	0	k__Bacteria; p__Firmicutes; c__Bacilli; o__Bacillales; f__Bacillaceae; g__Bacillus; s__Streptococcus_pneumoniae
OTU_580	0	0	0	0	0	0	0	3.73232e-05	0.000149293	0	0	3.73232e-05	0	0	0	k__Bacteria; p__Actinobacteriota; c__Actinobacteria; o__Bifidobacteriales; f__Bifidobacteriaceae; g__Bifidobacterium; s__metagenome
OTU_581	0	0	0	0	3.73232e-05	0	0	0	0	0	0.000261262	3.73232e-05	0	0	0	k__Bacteria; p__Bacteroidota; c__Bacteroidia; o__Bacteroidales; f__Muribaculaceae; g__uncultured_bacterium; s__unidentified
OTU_582	0	0	3.73232e-05	0	0	0	0	0	0	0	3.73232e-05	3.73232e-05	0	0	0	k__Bacteria; p__Firmicutes; c__Clostridia; o__Lachnospirales; f__Lachnospiraceae; g__uncultured; s__uncultured_bacterium
OTU_583	0	0	0	0	0	0	0	0	0	0	0	0	0	0.000186616	0.000149293	k__Bacteria; p__Gemmatimonadota; c__Gemmatimonadetes; o__Gemmatimonadales; f__Gemmatimonadaceae; g__uncultured; s__uncultured_Gemmatimonas_sp.
OTU_584	3.73232e-05	0	0	0	0.000261262	0	0	0	0	0	3.73232e-05	0.00093308	0	0	0	k__Bacteria; p__Firmicutes; c__Clostridia; o__Lachnospirales; f__Lachnospiraceae; g__Lachnospiraceae_NK4A136_group; s__uncultured_bacterium
OTU_585	0	0	0	0	0	0	0	0	0	0	0	0	0	3.73232e-05	0.000149293	k__Bacteria; p__Nitrospirota; c__Nitrospiria; o__Nitrospirales; f__Nitrospiraceae; g__Nitrospira; s__uncultured_bacterium
OTU_586	0	0	3.73232e-05	0	3.73232e-05	0	0	0	0	0	0	0	0	0.00011197	0.000149293	k__Bacteria; p__Actinobacteriota; c__Actinobacteria; o__Corynebacteriales; f__Mycobacteriaceae; g__Mycobacterium; s__Mycobacterium_sp._UM_3
OTU_587	0	0	0	0	0	0	0	0	0	0	0	0	0	0	3.73232e-05	k__Bacteria; p__Gemmatimonadota; c__Gemmatimonadetes; o__Gemmatimonadales; f__Gemmatimonadaceae; g__Gemmatimonas; s__uncultured_Gemmatimonadaceae_bacterium
OTU_588	0	0	0	0	0	0	0	0	0	0	0	0	0	7.46464e-05	0	k__Bacteria; p__Gemmatimonadota; c__Gemmatimonadetes; o__Gemmatimonadales; f__Gemmatimonadaceae; g__Gemmatimonas; s__uncultured_Gemmatimonadetes_bacterium
OTU_589	0	0	0	0	0	0	0	0	0	0	0	0	0	3.73232e-05	3.73232e-05	k__Bacteria; p__Gemmatimonadota; c__Gemmatimonadetes; o__Gemmatimonadales; f__Gemmatimonadaceae; g__uncultured; s__uncultured_Gemmatimonadetes_bacterium
OTU_59	0	0	0	0	0	0	0	0.00011197	0	0	0	3.73232e-05	3.73232e-05	0	0	k__Bacteria; p__Acidobacteriota; c__Vicinamibacteria; o__Subgroup_17; f__uncultured_Acidobacteria_bacterium; g__unidentified; s__unidentified
OTU_590	0	0	3.73232e-05	0	0	0	0	0	0	0	0.00011197	0.000597171	0	0	0	k__Bacteria; p__Firmicutes; c__Clostridia; o__Lachnospirales; f__Lachnospiraceae; g__Lachnospiraceae_NK4A136_group; s__uncultured_bacterium
OTU_591	0	0	0	0	3.73232e-05	0	0	0	0	0	0	0	0	3.73232e-05	0	k__Bacteria; p__Gemmatimonadota; c__Gemmatimonadetes; o__Gemmatimonadales; f__Gemmatimonadaceae; g__uncultured; s__uncultured_bacterium
OTU_592	0	0	0	0	0	0	0	0	0	0	0	0	0	0	3.73232e-05	k__Bacteria; p__Nitrospirota; c__Nitrospiria; o__Nitrospirales; f__Nitrospiraceae; g__Nitrospira; s__uncultured_Nitrospiraceae_bacterium
OTU_593	0	0	0	0	0	0	0	0	0	0	0	0	0	3.73232e-05	0.00011197	k__Bacteria; p__Gemmatimonadota; c__Gemmatimonadetes; o__Gemmatimonadales; f__Gemmatimonadaceae; g__Gemmatimonas; s__uncultured_bacterium
OTU_594	7.46464e-05	3.73232e-05	7.46464e-05	0	0.000149293	7.46464e-05	0	0	0	0	0	0	3.73232e-05	7.46464e-05	3.73232e-05	k__Bacteria; p__Nitrospirota; c__Nitrospiria; o__Nitrospirales; f__Nitrospiraceae; g__Nitrospira; s__uncultured_bacterium
OTU_595	0	0	3.73232e-05	0	0	0.000410555	0	0	0	0	0	0	0	0	0	k__Bacteria; p__Gemmatimonadota; c__Gemmatimonadetes; o__Gemmatimonadales; f__Gemmatimonadaceae; g__uncultured; s__uncultured_Gemmatimonas_sp.
OTU_597	0	0	0	0	3.73232e-05	0	0	0	0	0	0	0	0	0	0	k__Bacteria; p__Bacteroidota; c__Kapabacteria; o__Kapabacteriales; f__uncultured_bacterium; g__unidentified; s__unidentified
OTU_598	0	0	3.73232e-05	0	3.73232e-05	0	0	0	0	0	0	0	0	0	0	k__Bacteria; p__Gemmatimonadota; c__Gemmatimonadetes; o__Gemmatimonadales; f__Gemmatimonadaceae; g__uncultured; s__uncultured_Gemmatimonadetes_bacterium
OTU_599	0	0	3.73232e-05	0	0	0	0	0	0	0	0	7.46464e-05	0	0	0	k__Bacteria; p__Firmicutes; c__Clostridia; o__Lachnospirales; f__Lachnospiraceae; g__Eubacterium_xylanophilum_group; s__uncultured_bacterium
OTU_6	0	0	0	0	0	0	0	0	0	0	0	0	0	7.46464e-05	0.000298585	k__Bacteria; p__Gemmatimonadota; c__Gemmatimonadetes; o__Gemmatimonadales; f__Gemmatimonadaceae; g__uncultured; s__uncultured_bacterium
OTU_600	0	0	0	0	3.73232e-05	0	0	0	0	0	0	0	0	0	0	k__Bacteria; p__Gemmatimonadota; c__Gemmatimonadetes; o__Gemmatimonadales; f__Gemmatimonadaceae; g__Gemmatimonas; s__metagenome
OTU_601	0	0	0	0	0.00011197	0	0	0	0	0	0	0	0	0	0	k__Bacteria; p__Myxococcota; c__Polyangia; o__Blfdi19; f__uncultured_delta_proteobacterium; g__unidentified; s__unidentified
OTU_602	0	0	0	0	0	0	0	0	0	0	0	0	0	7.46464e-05	0	k__Bacteria; p__Gemmatimonadota; c__Gemmatimonadetes; o__Gemmatimonadales; f__Gemmatimonadaceae; g__uncultured; s__uncultured_Gemmatimonas_sp.
OTU_603	0	0	0.000410555	0	0.000223939	0	0	0	0	0	0	0	0	0	0	k__Bacteria; p__Gemmatimonadota; c__Gemmatimonadetes; o__Gemmatimonadales; f__Gemmatimonadaceae; g__Gemmatimonas; s__metagenome
OTU_604	0.00011197	0	0	0	0	0	0	0	0	0	0	0	0	0	0	k__Bacteria; p__Actinobacteriota; c__Actinobacteria; o__Actinomycetales; f__Actinomycetaceae; g__Actinomyces; s__Actinomyces_neuii_BVS029A5
OTU_605	0	0	7.46464e-05	0	0.000149293	0	0	0	0	0	0	0	0	0	0	k__Bacteria; p__Gemmatimonadota; c__Gemmatimonadetes; o__Gemmatimonadales; f__Gemmatimonadaceae; g__uncultured; s__uncultured_bacterium
OTU_606	0	0	0	0	0	0	0	0	0	0	0	0	0	3.73232e-05	0	k__Bacteria; p__Bacteroidota; c__Kryptonia; o__Kryptoniales; f__BSV26; g__uncultured_bacterium; s__unidentified
OTU_607	0	0	0	0	0	0	0	0	0	0	0	0	0	0.000223939	0.000149293	k__Bacteria; p__Chloroflexi; c__Ktedonobacteria; o__Ktedonobacterales; f__JG30-KF-AS9; g__uncultured_bacterium; s__unidentified
OTU_608	0.000186616	7.46464e-05	7.46464e-05	0	7.46464e-05	0	0	7.46464e-05	0	0	0	0	7.46464e-05	3.73232e-05	0	k__Bacteria; p__Nitrospirota; c__Nitrospiria; o__Nitrospirales; f__Nitrospiraceae; g__Nitrospira; s__uncultured_bacterium
OTU_609	0	0	7.46464e-05	0	7.46464e-05	0	0	0	0	0	0	0	0	0	0	k__Bacteria; p__Fibrobacterota; c__Fibrobacteria; o__Fibrobacterales; f__Fibrobacteraceae; g__possible_genus_04; s__uncultured_bacterium
OTU_61	7.46464e-05	0	0	0	0	0	0	0.00011197	0	0	0	0	0	0	0	k__Bacteria; p__Proteobacteria; c__Gammaproteobacteria; o__Pseudomonadales; f__Moraxellaceae; g__Acinetobacter; s__uncultured_gamma_proteobacterium
OTU_610	0	0	0	0	7.46464e-05	0	0	0	0	0	0	0	0	0	0	k__Bacteria; p__Actinobacteriota; c__Actinobacteria; o__Micrococcales; f__Micrococcaceae; g__Arthrobacter; s__Arthrobacter_sp._T2-4
OTU_611	7.46464e-05	0.00238868	3.73232e-05	0.00104505	7.46464e-05	0	0	0	0	0	0	0	0	0	0	k__Bacteria; p__Gemmatimonadota; c__Gemmatimonadetes; o__Gemmatimonadales; f__Gemmatimonadaceae; g__uncultured; s__uncultured_bacterium
OTU_612	0	0	0.0158624	0	0.0165715	0	0	0	0	0	0	0	0	0	0	k__Bacteria; p__Proteobacteria; c__Alphaproteobacteria; o__Rickettsiales; f__Mitochondria; g__Hibiscus_syriacus; s__unidentified
OTU_613	0	0	7.46464e-05	0	0	0	0	0	0	0	0	0	0	0	0	k__unidentified; p__unidentified; c__unidentified; o__unidentified; f__unidentified; g__unidentified; s__unidentified
OTU_614	0	0	0	0	0	0	0	0	0	0	0	0	0	0.000373232	0.000410555	k__Bacteria; p__Acidobacteriota; c__Acidobacteriae; o__Subgroup_2; f__uncultured_bacterium; g__unidentified; s__unidentified
OTU_615	0	0	0	0	0	0	0	0	0	0	0	0	0	0.00011197	7.46464e-05	k__Bacteria; p__Acidobacteriota; c__Acidobacteriae; o__Subgroup_2; f__uncultured_bacterium; g__unidentified; s__unidentified
OTU_616	0	0	0	0	0	0	0	0	0	0	0	0	0	7.46464e-05	0.00011197	k__Bacteria; p__Acidobacteriota; c__Acidobacteriae; o__Subgroup_2; f__uncultured_bacterium; g__unidentified; s__unidentified
OTU_617	0	0	0	0	0	0	0	0	0	0	0	0	0	0.000149293	0.000149293	k__Bacteria; p__Acidobacteriota; c__Acidobacteriae; o__Subgroup_2; f__uncultured_forest_soil_bacterium; g__unidentified; s__unidentified
OTU_618	0	7.46464e-05	0	0	0	3.73232e-05	0	0	0	0	0	0	3.73232e-05	7.46464e-05	0	k__Bacteria; p__Acidobacteriota; c__Subgroup_18; o__uncultured_bacterium; f__unidentified; g__unidentified; s__unidentified
OTU_619	0	0	0	0	0	0	0	0	0	0	0	0	0	0	3.73232e-05	k__Bacteria; p__Acidobacteriota; c__Acidobacteriae; o__Subgroup_2; f__uncultured_bacterium; g__unidentified; s__unidentified
OTU_62	0	3.73232e-05	0.00011197	0	7.46464e-05	0	0	0	0	0	0	0	0	0	3.73232e-05	k__Bacteria; p__MBNT15; c__uncultured_bacterium; o__unidentified; f__unidentified; g__unidentified; s__unidentified
OTU_620	0	0	0	0	0	0	0	0	0	0	0	0	0	3.73232e-05	0	k__Bacteria; p__Acidobacteriota; c__Acidobacteriae; o__Subgroup_15; f__uncultured_bacterium; g__unidentified; s__unidentified
OTU_621	0	0	0	0	0	0	0	0	0	0	0	0	0	0.000149293	0.000223939	k__Bacteria; p__Actinobacteriota; c__Actinobacteria; o__Micrococcales; f__Micrococcaceae; g__Sinomonas; s__Arthrobacter_sp._A26
OTU_623	0	0	0	0	0	0	0	0	0	0	0	0	0	0	3.73232e-05	k__Bacteria; p__Firmicutes; c__Bacilli; o__Bacillales; f__Bacillaceae; g__Bacillus; s__Bacillus_sp._LL01
OTU_624	0.000858433	0	0	0	0	0	0	0	0	0	0	0	0	0	0	k__Bacteria; p__Chloroflexi; c__Chloroflexia; o__Thermomicrobiales; f__JG30-KF-CM45; g__uncultured_Chloroflexi_bacterium; s__unidentified
OTU_625	0	0	0.000186616	0	7.46464e-05	0	0	0	0	0	0	0	0	0	0	k__Bacteria; p__Planctomycetota; c__Planctomycetes; o__Isosphaerales; f__Isosphaeraceae; g__uncultured; s__uncultured_bacterium
OTU_626	0	0	7.46464e-05	0	3.73232e-05	0	0	0	0	0	0	0	0	0	0	k__Bacteria; p__Planctomycetota; c__Planctomycetes; o__Gemmatales; f__Gemmataceae; g__uncultured; s__uncultured_bacterium
OTU_627	0	0	0.00011197	0	0.000410555	0	0	0	0	0	0	0	3.73232e-05	7.46464e-05	3.73232e-05	k__Bacteria; p__Acidobacteriota; c__Subgroup_5; o__uncultured_bacterium; f__unidentified; g__unidentified; s__unidentified
OTU_628	0	0	0.000298585	7.46464e-05	0.000186616	3.73232e-05	0	0	0	0	0	0	0	0.000746464	0.000858433	k__Bacteria; p__Actinobacteriota; c__Actinobacteria; o__Micrococcales; f__Micrococcaceae; g__Pseudarthrobacter; s__Arthrobacter_sp._Soil764
OTU_629	0	0	0	0	0	0	0	0	0	0.00011197	0	0	0	0	0	k__Bacteria; p__Planctomycetota; c__Planctomycetes; o__Planctomycetales; f__Rubinisphaeraceae; g__Planctomicrobium; s__Planctomicrobium_piriforme
OTU_63	7.46464e-05	3.73232e-05	3.73232e-05	0	0	0	0	0	0	0	0	0	0	3.73232e-05	0	k__Bacteria; p__Gemmatimonadota; c__Gemmatimonadetes; o__Gemmatimonadales; f__Gemmatimonadaceae; g__uncultured; s__uncultured_bacterium
OTU_631	0	0	0	0	0	0	0	0	0	0	0	0	3.73232e-05	0.000298585	0.000261262	k__Bacteria; p__Chloroflexi; c__Ktedonobacteria; o__Ktedonobacterales; f__JG30-KF-AS9; g__uncultured_bacterium; s__unidentified
OTU_633	0	3.73232e-05	0	0	0	3.73232e-05	0	0	0	0	0	3.73232e-05	3.73232e-05	0	0	k__Bacteria; p__Actinobacteriota; c__MB-A2-108; o__uncultured_Micromonospora_sp.; f__unidentified; g__unidentified; s__unidentified
OTU_634	0	0	0.000149293	0	0.000149293	0	0	0	0	0	0	0	0	0	0	k__Bacteria; p__Actinobacteriota; c__Actinobacteria; o__Catenulisporales; f__Actinospicaceae; g__Actinospica; s__Actinospica_sp._645151
OTU_635	0	0	0	0	0	0	0	0	0	0	0	0	0	7.46464e-05	0	k__Bacteria; p__GAL15; c__uncultured_bacterium; o__unidentified; f__unidentified; g__unidentified; s__unidentified
OTU_636	0	0	0	0.0132497	0	3.73232e-05	0	0	0	0	0	0	0	0	0	k__Bacteria; p__Actinobacteriota; c__Actinobacteria; o__KIST-JJY010; f__uncultured_bacterium; g__unidentified; s__unidentified
OTU_637	0	0	3.73232e-05	0.0100026	0	0	0	3.73232e-05	0	3.73232e-05	0	0	0	0	0	k__Bacteria; p__Actinobacteriota; c__MB-A2-108; o__metagenome; f__unidentified; g__unidentified; s__unidentified
OTU_638	0.00283656	0	0.000149293	0	0.000149293	3.73232e-05	0	0	0	0	0	0	0	0	0	k__Bacteria; p__Actinobacteriota; c__Actinobacteria; o__Pseudonocardiales; f__Pseudonocardiaceae; g__Pseudonocardia; s__uncultured_bacterium
OTU_639	0	0	0	0	0	0.0014556	0	0	0	0	0	0	0	0	0	k__Bacteria; p__Actinobacteriota; c__Coriobacteriia; o__Coriobacteriales; f__Atopobiaceae; g__Atopobium; s__Atopobium_minutum_10063974
OTU_64	0.0154891	0.00186616	0.00261262	0.00552383	0.0014556	0.00600903	0.00108237	0.000970403	0.00194081	0.0298585	0.0425484	0.0077259	0.000783787	7.46464e-05	0.00104505	k__Bacteria; p__Proteobacteria; c__Gammaproteobacteria; o__Xanthomonadales; f__Xanthomonadaceae; g__Stenotrophomonas; s__Stenotrophomonas_sp._TD3
OTU_640	0.000559848	0	0	0	0	0	0	0	0	0	0	0	0	0	0	k__Bacteria; p__Actinobacteriota; c__MB-A2-108; o__uncultured_bacterium; f__unidentified; g__unidentified; s__unidentified
OTU_641	0	0	0	0	0	0	0	0	0	0	0	0	0	0	3.73232e-05	k__Bacteria; p__Chloroflexi; c__Ktedonobacteria; o__C0119; f__uncultured_bacterium; g__unidentified; s__unidentified
OTU_642	0	0	0	0	0	0	0	0	0	0	0	0	0	3.73232e-05	3.73232e-05	k__Bacteria; p__Chloroflexi; c__Ktedonobacteria; o__Ktedonobacterales; f__JG30-KF-AS9; g__uncultured_soil_bacterium; s__unidentified
OTU_643	0.00011197	0	0	0	0	0	0	0	0	0	0	0	0	0	0	k__Bacteria; p__Verrucomicrobiota; c__Verrucomicrobiae; o__Verrucomicrobiales; f__Akkermansiaceae; g__Akkermansia; s__gut_metagenome
OTU_644	0	0	0.000261262	0	0.000447878	0	0	0	0	0	0	0	0	0	0	k__Bacteria; p__Actinobacteriota; c__Actinobacteria; o__Pseudonocardiales; f__Pseudonocardiaceae; g__Pseudonocardia; s__uncultured_bacterium
OTU_645	0	0	7.46464e-05	0	0.000223939	0	0	0	0	0	0	0	0	0	0	k__Bacteria; p__Actinobacteriota; c__Actinobacteria; o__Streptosporangiales; f__Thermomonosporaceae; g__Actinoallomurus; s__Actinoallomurus_sp.
OTU_646	0	0	0	0	0.000149293	0	0	0	0	0	0	0	0	0	0	k__Bacteria; p__Actinobacteriota; c__MB-A2-108; o__uncultured_actinobacterium; f__unidentified; g__unidentified; s__unidentified
OTU_648	0	0	0	0	0	0	0	0	0	0	0	0	0	3.73232e-05	3.73232e-05	k__Bacteria; p__Actinobacteriota; c__Actinobacteria; o__Micrococcales; f__Micrococcaceae; g__Rothia; s__Rothia_mucilaginosa
OTU_649	3.73232e-05	0	0	0	0	0	0	0	0	0	0	0	0.00488934	0.00201545	0.000373232	k__Bacteria; p__Actinobacteriota; c__Actinobacteria; o__Bifidobacteriales; f__Bifidobacteriaceae; g__Bifidobacterium; s__Bifidobacterium_crudilactis
OTU_65	3.73232e-05	0.000149293	0	0	0	0	0	0	0	0	0	0	0	0	0	k__Bacteria; p__Firmicutes; c__Bacilli; o__Bacillales; f__Bacillaceae; g__Bacillus; s__uncultured_bacterium
OTU_650	0.0143321	0	3.73232e-05	0	7.46464e-05	0	0	0	0	0	0	0	0	0	0	k__Bacteria; p__Actinobacteriota; c__Actinobacteria; o__Micrococcales; f__Dermabacteraceae; g__Brachybacterium; s__Brachybacterium_paraconglomeratum_LC44
OTU_651	0.00503863	3.73232e-05	0	0	0	0	0	0	0	0	0	0	0	0	0	k__Bacteria; p__Actinobacteriota; c__Actinobacteria; o__Frankiales; f__Sporichthyaceae; g__uncultured; s__uncultured_bacterium
OTU_652	0.000597171	0	0	0.00391893	0	0.000485201	0	0	0	0	0	0	0	0	0	k__Bacteria; p__Proteobacteria; c__Gammaproteobacteria; o__Burkholderiales; f__Comamonadaceae; g__uncultured; s__Prochlorothrix_hollandica_PCC_9006_CALU_1027
OTU_653	0.00264995	0	0	0	0	0	0	0	0	0	0	0	0	0	0	k__Bacteria; p__Actinobacteriota; c__Actinobacteria; o__Frankiales; f__Geodermatophilaceae; g__Blastococcus; s__uncultured_bacterium
OTU_654	0	0	0	0	0	0	0	0	0	0	0	0	0	0.000671817	0	k__Bacteria; p__Actinobacteriota; c__Actinobacteria; o__Micrococcales; f__Micrococcaceae; g__Micrococcus; s__Micrococcus_luteus_str._modasa
OTU_655	0	0	0.00250065	0	0.00332176	0	0	0	0	0	0	0	0	0	0	k__Bacteria; p__Actinobacteriota; c__Actinobacteria; o__Pseudonocardiales; f__Pseudonocardiaceae; g__Actinophytocola; s__Actinophytocola_oryzae
OTU_656	0	0	0	0	0	0	0	0	0	0	0	0	0	0.000335909	0.000261262	k__Bacteria; p__Actinobacteriota; c__Actinobacteria; o__Propionibacteriales; f__Nocardioidaceae; g__Nocardioides; s__Nocardioides_sp.
OTU_657	3.73232e-05	0	0.00093308	0	0.00216474	0	0	0	0	0	0	0	0	0	0	k__Bacteria; p__Actinobacteriota; c__Actinobacteria; o__Propionibacteriales; f__Nocardioidaceae; g__Kribbella; s__uncultured_Kribbella_sp.
OTU_658	0	0	0	0.00126899	0	0.000298585	0	0	0	0	0	0	0	0	0	k__Bacteria; p__Actinobacteriota; c__Actinobacteria; o__Corynebacteriales; f__Corynebacteriaceae; g__Lawsonella; s__unidentified_marine_bacterioplankton
OTU_659	0.00119434	0	0.000186616	3.73232e-05	0.000298585	3.73232e-05	0	0	0	3.73232e-05	0	0	3.73232e-05	0.000186616	3.73232e-05	k__Bacteria; p__Actinobacteriota; c__Actinobacteria; o__Propionibacteriales; f__Nocardioidaceae; g__Nocardioides; s__uncultured_bacterium
OTU_66	3.73232e-05	3.73232e-05	7.46464e-05	0	0	3.73232e-05	0	0	0	0	0	3.73232e-05	3.73232e-05	3.73232e-05	3.73232e-05	k__Bacteria; p__Myxococcota; c__Myxococcia; o__Myxococcales; f__Anaeromyxobacteraceae; g__Anaeromyxobacter; s__uncultured_Anaeromyxobacter_sp.
OTU_660	0	0	0.00134363	0	0.00201545	0	0	0	0	0	0	0	0	7.46464e-05	0	k__Bacteria; p__Actinobacteriota; c__Actinobacteria; o__Pseudonocardiales; f__Pseudonocardiaceae; g__Amycolatopsis; s__Amycolatopsis_tolypomycina
OTU_661	3.73232e-05	0.000559848	0.00279924	0	0.00272459	3.73232e-05	0	0	0	0	0	0	0	7.46464e-05	0	k__Bacteria; p__Actinobacteriota; c__Actinobacteria; o__Micromonosporales; f__Micromonosporaceae; g__Actinoplanes; s__uncultured_bacterium
OTU_662	0	0	0.00309782	0	0.00477737	0	0	0	0	0	0	3.73232e-05	0	0.000335909	0.000746464	k__Bacteria; p__Actinobacteriota; c__Actinobacteria; o__Streptomycetales; f__Streptomycetaceae; g__Streptomyces; s__Streptomyces_griseorubiginosus
OTU_663	3.73232e-05	0	0.00011197	0	0.000298585	0	0	0	0	0	0	0	3.73232e-05	0.000223939	0.000261262	k__Bacteria; p__Actinobacteriota; c__Actinobacteria; o__Frankiales; f__Acidothermaceae; g__Acidothermus; s__uncultured_soil_bacterium
OTU_664	0.00070914	0	3.73232e-05	0	7.46464e-05	0	0	0	0	0	0	0	3.73232e-05	0	0	k__Bacteria; p__Actinobacteriota; c__Actinobacteria; o__Micrococcales; f__Cellulomonadaceae; g__Oerskovia; s__Oerskovia_turbata
OTU_665	0	0	0.00070914	0	0.00082111	0	0	0	0	0	0	0	0	3.73232e-05	0	k__Bacteria; p__Actinobacteriota; c__Actinobacteria; o__Pseudonocardiales; f__Pseudonocardiaceae; g__Lechevalieria; s__Lentzea_aerocolonigenes
OTU_666	0.000149293	3.73232e-05	0.000783787	0	0.00130631	0	0	0	0	0	0	0	0	0	3.73232e-05	k__Bacteria; p__Actinobacteriota; c__Actinobacteria; o__Corynebacteriales; f__Mycobacteriaceae; g__Mycobacterium; s__Mycobacterium_tusciae_JS617
OTU_667	3.73232e-05	3.73232e-05	0.000149293	0	0.000149293	0	0	0	0	0	0	0	3.73232e-05	0.000223939	0.000335909	k__Bacteria; p__Actinobacteriota; c__Actinobacteria; o__Frankiales; f__Acidothermaceae; g__Acidothermus; s__uncultured_bacterium
OTU_668	0	0	0	0.000746464	0.000223939	0	0	0	0	0	7.46464e-05	0	0	0	3.73232e-05	k__Bacteria; p__Actinobacteriota; c__Actinobacteria; o__Micrococcales; f__Microbacteriaceae; g__Microbacterium; s__uncultured_bacterium
OTU_669	0	0	0	0	0	0	0	3.73232e-05	3.73232e-05	0	0	0	0	0.000373232	0	k__Bacteria; p__Actinobacteriota; c__Actinobacteria; o__Micrococcales; f__Micrococcaceae; g__Rothia; s__Rothia_aeria_F0474
OTU_67	0	7.46464e-05	0	0	0	0	0	0	0	0	0	0	0	0	0	k__Bacteria; p__Desulfobacterota; c__Syntrophobacteria; o__Syntrophobacterales; f__Syntrophobacteraceae; g__uncultured; s__sulfate-reducing_bacterium_EZ-2C2
OTU_670	0	0.000373232	0.000186616	0	0.000149293	0	0	0	0	0	0	0	0	0	0	k__Bacteria; p__Actinobacteriota; c__Actinobacteria; o__Corynebacteriales; f__Mycobacteriaceae; g__Mycobacterium; s__Mycobacterium_sp._1482268.1
OTU_671	0	0	0.000895756	0	0.000485201	0	0	0	0	0	0	0	0	0	0	k__Bacteria; p__Actinobacteriota; c__Actinobacteria; o__Micrococcales; f__Promicromonosporaceae; g__Promicromonospora; s__Promicromonospora_kroppenstedtii_DSM_19349
OTU_672	0.000261262	0	0	0	3.73232e-05	0	0	0	0	0	0	0	0	0	0	k__Bacteria; p__Actinobacteriota; c__MB-A2-108; o__uncultured_bacterium; f__unidentified; g__unidentified; s__unidentified
OTU_673	0	0.000373232	7.46464e-05	3.73232e-05	0.00011197	0	0	0	0	0	3.73232e-05	3.73232e-05	0	0	3.73232e-05	k__Bacteria; p__Actinobacteriota; c__Actinobacteria; o__Micrococcales; f__Microbacteriaceae; g__Frigoribacterium; s__Frigoribacterium_sp._RIT-PI-h
OTU_674	0	0	0.000447878	0	0.000447878	0	0	0	0	0	0	0	0	0	0	k__Bacteria; p__Actinobacteriota; c__Actinobacteria; o__Pseudonocardiales; f__Pseudonocardiaceae; g__Kibdelosporangium; s__Rhodococcus_rhodnii
OTU_675	0	0	0	0	0	0	0	0	0	0	0	0	0	0	3.73232e-05	k__Bacteria; p__Actinobacteriota; c__Actinobacteria; o__Frankiales; f__Acidothermaceae; g__Acidothermus; s__uncultured_bacterium
OTU_676	0	0	3.73232e-05	0	0.00011197	3.73232e-05	0	0	0	0	0	0	0	7.46464e-05	7.46464e-05	k__Bacteria; p__Actinobacteriota; c__Actinobacteria; o__Micromonosporales; f__Micromonosporaceae; g__Asanoa; s__uncultured_Verrucosispora_sp.
OTU_677	0	0	3.73232e-05	0	0	0	0	0	0	0	0	0	0	0.000149293	3.73232e-05	k__Bacteria; p__Actinobacteriota; c__Actinobacteria; o__Frankiales; f__Acidothermaceae; g__Acidothermus; s__uncultured_actinobacterium
OTU_678	0	0	0	0	0	0	0	0	0	0	0	0	0	3.73232e-05	0.00011197	k__Bacteria; p__Actinobacteriota; c__Actinobacteria; o__Frankiales; f__Frankiaceae; g__Jatrophihabitans; s__uncultured_bacterium
OTU_679	0	0	0.00011197	0	0.000223939	0	0	0	0	0	0	0	0	3.73232e-05	7.46464e-05	k__Bacteria; p__Actinobacteriota; c__Actinobacteria; o__Catenulisporales; f__Catenulisporaceae; g__Catenulispora; s__bacterium_12202
OTU_68	0	0	3.73232e-05	0	0.000149293	0	0	0	0	0	0	0	0	0	3.73232e-05	k__Bacteria; p__Myxococcota; c__Polyangia; o__Haliangiales; f__Haliangiaceae; g__Haliangium; s__uncultured_bacterium
OTU_680	0	0	0.000335909	0	0.000186616	0	0	0	0	0	0	0	0	0	0	k__Bacteria; p__Actinobacteriota; c__Actinobacteria; o__Pseudonocardiales; f__Pseudonocardiaceae; g__Actinophytocola; s__uncultured_bacterium
OTU_681	0	0	0	0	0	0	0	0	0	0	0	0	0	0.00011197	0.00011197	k__Bacteria; p__Actinobacteriota; c__Actinobacteria; o__Pseudonocardiales; f__Pseudonocardiaceae; g__Crossiella; s__uncultured_bacterium
OTU_682	0	0	0	0	3.73232e-05	0	0	0	0	0	0	0	0	0.000186616	0.00011197	k__Bacteria; p__Actinobacteriota; c__Actinobacteria; o__Frankiales; f__Acidothermaceae; g__Acidothermus; s__uncultured_bacterium
OTU_683	0	3.73232e-05	0	0	3.73232e-05	0	0	0	0	3.73232e-05	0	0	0	0.00011197	7.46464e-05	k__Bacteria; p__Actinobacteriota; c__Actinobacteria; o__Frankiales; f__Geodermatophilaceae; g__Geodermatophilus; s__uncultured_bacterium
OTU_684	0	0	0.00011197	0	0.00011197	0	0	0	0	0	0	0	0	0	0	k__Bacteria; p__Actinobacteriota; c__Actinobacteria; o__Propionibacteriales; f__Nocardioidaceae; g__Actinopolymorpha; s__Actinopolymorpha_cephalotaxi
OTU_685	0	0	0.00011197	0	0.000261262	0	0	0	0	0	0	0	0	0	0	k__Bacteria; p__Actinobacteriota; c__Actinobacteria; o__Streptosporangiales; f__Thermomonosporaceae; g__Actinomadura; s__uncultured_Actinomadura_sp.
OTU_686	0	0	0.000671817	0	0.000783787	0	0	0	0	0	0	0	0	0	3.73232e-05	k__Bacteria; p__Actinobacteriota; c__Actinobacteria; o__Micromonosporales; f__Micromonosporaceae; g__Actinoplanes; s__uncultured_bacterium
OTU_687	0	0	0	0	3.73232e-05	3.73232e-05	0	0	0	0	3.73232e-05	0	3.73232e-05	0	0	k__Bacteria; p__Actinobacteriota; c__MB-A2-108; o__uncultured_bacterium; f__unidentified; g__unidentified; s__unidentified
OTU_688	0	0	0.000634494	0	0.00119434	0	0	0	0	0	0	0	0	0	0	k__Bacteria; p__Actinobacteriota; c__Actinobacteria; o__Pseudonocardiales; f__Pseudonocardiaceae; g__Kibdelosporangium; s__uncultured_bacterium
OTU_689	0	0	0	0	0.000149293	0	0	0	0	0	0	0	0	0	0	k__Bacteria; p__Actinobacteriota; c__Actinobacteria; o__Micrococcales; f__Microbacteriaceae; g__Schumannella; s__Plantibacter_flavus
OTU_69	0	0	3.73232e-05	0	7.46464e-05	0	0	0	0	0	0	0	0	0	0	k__Bacteria; p__SAR324_clade_Marine_group_B; c__bacterium_enrichment_culture_clone_B30_2011; o__unidentified; f__unidentified; g__unidentified; s__unidentified
OTU_690	0	0	0	0	0	0	0	0	0	0	0	0	0	0	3.73232e-05	k__Bacteria; p__Chloroflexi; c__Ktedonobacteria; o__Ktedonobacterales; f__Ktedonobacteraceae; g__1921-2; s__uncultured_Ktedonobacterales_bacterium
OTU_691	7.46464e-05	3.73232e-05	0	0	0	0	0	3.73232e-05	0	0	0	3.73232e-05	3.73232e-05	3.73232e-05	0	k__Bacteria; p__Actinobacteriota; c__MB-A2-108; o__uncultured_bacterium; f__unidentified; g__unidentified; s__unidentified
OTU_692	0	0	7.46464e-05	0	0	0	0	0	0	0	0	0	0	0	3.73232e-05	k__Bacteria; p__Actinobacteriota; c__Actinobacteria; o__Frankiales; f__Acidothermaceae; g__Acidothermus; s__uncultured_bacterium
OTU_693	0	0	0.000858433	0	0.000970403	0	0	0	0	0	0	0	0	0	0	k__Bacteria; p__Actinobacteriota; c__Actinobacteria; o__Micromonosporales; f__Micromonosporaceae; g__Actinoplanes; s__Actinoplanes_rectilineatus
OTU_694	0	0	0.000186616	0	0.000186616	0	0	0	0	0	0	0	0	0	0	k__Bacteria; p__Actinobacteriota; c__Actinobacteria; o__Propionibacteriales; f__Nocardioidaceae; g__Aeromicrobium; s__uncultured_bacterium
OTU_695	0	0	0.000298585	0	0.000149293	0	0	0	0	0	0	0	0	0	0	k__Bacteria; p__Actinobacteriota; c__Actinobacteria; o__Pseudonocardiales; f__Pseudonocardiaceae; g__Amycolatopsis; s__Amycolatopsis_sp._SX2R71
OTU_696	3.73232e-05	0	0.000186616	0	0.00011197	0	0	0	0	0	0	0	0	0	3.73232e-05	k__Bacteria; p__Actinobacteriota; c__Actinobacteria; o__Micrococcales; f__Micrococcaceae; g__Arthrobacter; s__Arthrobacter_crystallopoietes
OTU_697	0	0	0.00070914	0	0.00167954	0	0	0	0	0	0	0	0	0.00011197	7.46464e-05	k__Bacteria; p__Actinobacteriota; c__Actinobacteria; o__Streptomycetales; f__Streptomycetaceae; g__Streptomyces; s__uncultured_bacterium
OTU_698	3.73232e-05	0	0.000149293	0	3.73232e-05	0	0	0	0	0	3.73232e-05	0	0	0	0	k__Bacteria; p__Actinobacteriota; c__Actinobacteria; o__Kineosporiales; f__Kineosporiaceae; g__uncultured; s__uncultured_bacterium
OTU_699	0	0	0.000149293	0	0.00011197	0	0	0	0	0	0	0	0	0	0	k__Bacteria; p__Actinobacteriota; c__MB-A2-108; o__uncultured_actinobacterium; f__unidentified; g__unidentified; s__unidentified
OTU_7	3.73232e-05	3.73232e-05	0	0	0	0	0	0	0	0	0	0	0	0	3.73232e-05	k__Bacteria; p__RCP2-54; c__uncultured_bacterium; o__unidentified; f__unidentified; g__unidentified; s__unidentified
OTU_70	0	0	0	0	3.73232e-05	0	0	0	0	0	0	0	0	0	0	k__Bacteria; p__Myxococcota; c__Polyangia; o__Haliangiales; f__Haliangiaceae; g__Haliangium; s__uncultured_bacterium
OTU_700	3.73232e-05	0	0.000335909	0.00011197	0.000298585	0	0	0	0	0	0	0	0	7.46464e-05	0.000261262	k__Bacteria; p__Actinobacteriota; c__Actinobacteria; o__Micrococcales; f__Intrasporangiaceae; g__Knoellia; s__uncultured_bacterium
OTU_701	0	3.73232e-05	3.73232e-05	7.46464e-05	3.73232e-05	3.73232e-05	0	0	0	0	0	0	0	0	0	k__Bacteria; p__Actinobacteriota; c__Actinobacteria; o__Propionibacteriales; f__Nocardioidaceae; g__Nocardioides; s__Nocardioides_sp._Soil777
OTU_702	0	0	7.46464e-05	0	0.00011197	0	0	0	0	0	0	0	0	0	0	k__Bacteria; p__Actinobacteriota; c__MB-A2-108; o__uncultured_bacterium; f__unidentified; g__unidentified; s__unidentified
OTU_703	0	0	0.000335909	0	0.000410555	0	0	0	0	0	0	0	0	0	0	k__Bacteria; p__Actinobacteriota; c__Actinobacteria; o__Streptosporangiales; f__Thermomonosporaceae; g__Actinomadura; s__Actinomadura_vinacea
OTU_704	0	0	7.46464e-05	0	0.00011197	0	0	0	0	0	0	0	0	0	0	k__Bacteria; p__Actinobacteriota; c__Actinobacteria; o__Propionibacteriales; f__Nocardioidaceae; g__Nocardioides; s__uncultured_bacterium
OTU_705	0	0	0	0	0	0.000186616	0	0	0	0	0	0	0	0	0	k__Bacteria; p__Actinobacteriota; c__Rubrobacteria; o__Rubrobacterales; f__Rubrobacteriaceae; g__Rubrobacter; s__uncultured_bacterium
OTU_706	0	0	0	0	0	0	0	0	0	0	0	0	0	0	3.73232e-05	k__Bacteria; p__Actinobacteriota; c__Actinobacteria; o__Corynebacteriales; f__Nocardiaceae; g__Nocardia; s__Nocardia_sp._D27
OTU_707	3.73232e-05	0	3.73232e-05	0	7.46464e-05	0	0	3.73232e-05	0	0	0	0	3.73232e-05	3.73232e-05	0.00011197	k__Bacteria; p__Actinobacteriota; c__Actinobacteria; o__Frankiales; f__Frankiaceae; g__Jatrophihabitans; s__uncultured_bacterium
OTU_708	0	0	0	0	0	0	0	0	0	0	0	0	0	7.46464e-05	7.46464e-05	k__Bacteria; p__Chloroflexi; c__Ktedonobacteria; o__Ktedonobacterales; f__Ktedonobacteraceae; g__FCPS473; s__uncultured_bacterium
OTU_709	0	0	0	0.00481469	0	0	0	0	0	0	0	0	0	0	0	k__Bacteria; p__Patescibacteria; c__Microgenomatia; o__Candidatus_Roizmanbacteria; f__uncultured_bacterium; g__unidentified; s__unidentified
OTU_71	0	0	0.000149293	0	3.73232e-05	0	0	0	0	0	0	0	0	0	3.73232e-05	k__Bacteria; p__Latescibacterota; c__uncultured_Latescibacteria_bacterium; o__unidentified; f__unidentified; g__unidentified; s__unidentified
OTU_710	0	0	0	0	0	0	0	0	0	0	0	0	0	7.46464e-05	0.000186616	k__Bacteria; p__Chloroflexi; c__Ktedonobacteria; o__Ktedonobacterales; f__Ktedonobacteraceae; g__uncultured; s__uncultured_bacterium
OTU_711	0	0	0	0	0	0	0	0	0	0	0	0	0	0.00011197	3.73232e-05	k__Bacteria; p__Chloroflexi; c__Ktedonobacteria; o__B12-WMSP1; f__uncultured_bacterium; g__unidentified; s__unidentified
OTU_712	0	3.73232e-05	0	0.00619565	0	0	0	0	0	0	0	0	3.73232e-05	0.000149293	7.46464e-05	k__Bacteria; p__Fusobacteriota; c__Fusobacteriia; o__Fusobacteriales; f__Fusobacteriaceae; g__Fusobacterium; s__Fusobacterium_nucleatum_subsp._vincentii
OTU_713	0	0	0	0.00462807	0	0	0	0	0	0	0	0	0	0	0	k__Bacteria; p__Firmicutes; c__Clostridia; o__Oscillospirales; f__Oscillospiraceae; g__UCG-005; s__uncultured_bacterium
OTU_714	0	0	0	0.00436681	0	7.46464e-05	0	0	0	0	0	0	0	0	0	k__Bacteria; p__Firmicutes; c__Clostridia; o__Caldicoprobacterales; f__Caldicoprobacteraceae; g__Caldicoprobacter; s__uncultured_Firmicutes_bacterium
OTU_715	0	0	0	0	0	0	0	0	0	0	0	0	0	0.000373232	0.000261262	k__Bacteria; p__Chloroflexi; c__Ktedonobacteria; o__B12-WMSP1; f__uncultured_bacterium; g__unidentified; s__unidentified
OTU_716	0	0	0	0	0	0	0	0	0	0	0	0	0	7.46464e-05	0.000223939	k__Bacteria; p__Chloroflexi; c__Ktedonobacteria; o__Ktedonobacterales; f__JG30-KF-AS9; g__uncultured_soil_bacterium; s__unidentified
OTU_717	0	0	0.00496398	0	0.00585974	0	0	0	0.000447878	0	0	0	0	7.46464e-05	0.000149293	k__Bacteria; p__Proteobacteria; c__Alphaproteobacteria; o__Rickettsiales; f__Mitochondria; g__Triticum_aestivumbread_wheat; s__unidentified
OTU_718	0	0	0	0	0	0	0	0.000559848	0.00011197	3.73232e-05	0	0	0	0	0	k__Bacteria; p__Firmicutes; c__Clostridia; o__Lachnospirales; f__Lachnospiraceae; g__Lachnospiraceae_NK4A136_group; s__uncultured_bacterium
OTU_719	0.00220207	3.73232e-05	0.177472	0	0.168365	0	0	0	0	0	0	0	0	3.73232e-05	0	k__Bacteria; p__Cyanobacteria; c__Cyanobacteriia; o__Chloroplast; f__Hibiscus_cannabinus; g__unidentified; s__unidentified
OTU_72	0	0	0	0	3.73232e-05	0	0	3.73232e-05	0	0	0	0	0	0	0	k__Bacteria; p__Desulfobacterota; c__uncultured; o__uncultured_bacterium; f__unidentified; g__unidentified; s__unidentified
OTU_720	0	0	3.73232e-05	0	3.73232e-05	0	0	0	0	0.00011197	3.73232e-05	0	0	0	0	k__Bacteria; p__Verrucomicrobiota; c__Verrucomicrobiae; o__Chthoniobacterales; f__Terrimicrobiaceae; g__Terrimicrobium; s__uncultured_Verrucomicrobiales_bacterium
OTU_721	0	0	3.73232e-05	0	0	0	0	0	0	0	0.000186616	0.000335909	0	0	0	k__Bacteria; p__Firmicutes; c__Clostridia; o__Oscillospirales; f__Oscillospiraceae; g__uncultured; s__uncultured_bacterium
OTU_722	0	0	0	0	0	0	0	0	0	0	0	0	0	0.00011197	7.46464e-05	k__Bacteria; p__Chloroflexi; c__Ktedonobacteria; o__Ktedonobacterales; f__Ktedonobacteraceae; g__G12-WMSP1; s__uncultured_Chloroflexi_bacterium
OTU_723	0	7.46464e-05	3.73232e-05	0	3.73232e-05	0	0	0	0	0	0.000298585	0.000485201	0	0	0	k__Bacteria; p__Firmicutes; c__Clostridia; o__Oscillospirales; f__Oscillospiraceae; g__Colidextribacter; s__uncultured_bacterium
OTU_724	0	0	0	0	0	0	0	0	0	0	0	7.46464e-05	0	0	0	k__Bacteria; p__Firmicutes; c__Clostridia; o__Lachnospirales; f__Lachnospiraceae; g__Tuzzerella; s__uncultured_bacterium
OTU_725	0	0	0.00011197	0	3.73232e-05	0	0	0	0	0	0	0.00011197	0	0	0	k__Bacteria; p__Cyanobacteria; c__Vampirivibrionia; o__Obscuribacterales; f__Obscuribacteraceae; g__Candidatus_Obscuribacter; s__uncultured_bacterium
OTU_726	0	0	0	0	0	0	0	0	0	0	0	0.000223939	0	0	0	k__Bacteria; p__Firmicutes; c__Clostridia; o__Lachnospirales; f__Lachnospiraceae; g__uncultured; s__uncultured_bacterium
OTU_728	0	0	0	0	3.73232e-05	0	0	0.000149293	0.00011197	0	0	3.73232e-05	0	0	0	k__Bacteria; p__Firmicutes; c__Clostridia; o__Lachnospirales; f__Lachnospiraceae; g__Lachnospiraceae_NK4A136_group; s__uncultured_bacterium
OTU_729	0	0	0	0	0	0	0	0.000261262	0	0	0	0	0	0	0	k__Bacteria; p__Firmicutes; c__Clostridia; o__Oscillospirales; f__Eubacterium_coprostanoligenes_group; g__uncultured_bacterium; s__unidentified
OTU_73	0	0	3.73232e-05	0	0	3.73232e-05	0	7.46464e-05	0	0	0	0	3.73232e-05	3.73232e-05	0	k__Bacteria; p__Myxococcota; c__Myxococcia; o__Myxococcales; f__Anaeromyxobacteraceae; g__Anaeromyxobacter; s__uncultured_bacterium
OTU_730	0	0	0	0.000186616	0	7.46464e-05	0	0.000261262	0.000634494	3.73232e-05	3.73232e-05	0	0	0	0	k__Bacteria; p__Firmicutes; c__Clostridia; o__Lachnospirales; f__Lachnospiraceae; g__Lachnospiraceae_NK4A136_group; s__uncultured_bacterium
OTU_731	0	0	0	0	0	0	0	0	0	0	0	0	0	0	3.73232e-05	k__Bacteria; p__Chloroflexi; c__JG30-KF-CM66; o__uncultured_Caldilinea_sp.; f__unidentified; g__unidentified; s__unidentified
OTU_732	0	0	0	0	0	0	0	0	0	0	0	0	0	0	3.73232e-05	k__Bacteria; p__Chloroflexi; c__Ktedonobacteria; o__B12-WMSP1; f__uncultured_Chloroflexi_bacterium; g__unidentified; s__unidentified
OTU_733	0	0	0	0	0	0	0	0	0	0	0	0	0	7.46464e-05	7.46464e-05	k__Bacteria; p__Chloroflexi; c__Ktedonobacteria; o__B12-WMSP1; f__uncultured_Chloroflexi_bacterium; g__unidentified; s__unidentified
OTU_734	3.73232e-05	3.73232e-05	0	0	0	3.73232e-05	0	0	0	0	0	0	0	0	0	k__Bacteria; p__Firmicutes; c__Clostridia; o__Oscillospirales; f__Eubacterium_coprostanoligenes_group; g__uncultured_bacterium; s__unidentified
OTU_735	0	0	0.000186616	0	0	0	0	0	0	0	0	0	0	0	0	k__Bacteria; p__Firmicutes; c__Clostridia; o__Oscillospirales; f__Oscillospiraceae; g__UCG-005; s__uncultured_bacterium
OTU_737	0	0	0	3.73232e-05	0	0	0	0.000298585	0.00011197	7.46464e-05	0	0	0	0	0	k__Bacteria; p__Firmicutes; c__Clostridia; o__Oscillospirales; f__Oscillospiraceae; g__UCG-005; s__uncultured_bacterium
OTU_738	0	0	0	3.73232e-05	0	3.73232e-05	0	7.46464e-05	0.000223939	3.73232e-05	3.73232e-05	0.00011197	0	0	0	k__Bacteria; p__Firmicutes; c__Clostridia; o__Lachnospirales; f__Lachnospiraceae; g__Lachnospiraceae_NK4A136_group; s__uncultured_bacterium
OTU_739	0	0	0	0	3.73232e-05	0	0	0	0.000149293	0	3.73232e-05	0.000261262	0	0	0	k__Bacteria; p__Firmicutes; c__Clostridia; o__Lachnospirales; f__Lachnospiraceae; g__Lachnospiraceae_NK4A136_group; s__uncultured_bacterium
OTU_74	3.73232e-05	3.73232e-05	3.73232e-05	0	3.73232e-05	3.73232e-05	3.73232e-05	7.46464e-05	0	0	3.73232e-05	0	7.46464e-05	3.73232e-05	0	k__Bacteria; p__Desulfobacterota; c__Desulfuromonadia; o__Geobacterales; f__Geobacteraceae; g__Geobacter; s__uncultured_delta_proteobacterium
OTU_740	0	0	0	0	0	0	0	0	0	0	0	0	0	7.46464e-05	0	k__Bacteria; p__Fusobacteriota; c__Fusobacteriia; o__Fusobacteriales; f__Leptotrichiaceae; g__Leptotrichia; s__uncultured_bacterium
OTU_742	0	0	0	0	0	0	0	0	0	0	0	0	0	3.73232e-05	0	k__Bacteria; p__Chloroflexi; c__Ktedonobacteria; o__Ktedonobacterales; f__Ktedonobacteraceae; g__1921-2; s__uncultured_bacterium
OTU_743	0	0	0	0	0	0	0	0	0	0	0	0	0	0	7.46464e-05	k__Bacteria; p__Cyanobacteria; c__Cyanobacteriia; o__Chloroplast; f__uncultured_bacterium; g__unidentified; s__unidentified
OTU_744	3.73232e-05	0	0.0240361	0.000261262	0.0200799	0	0	0	0.000447878	0	0	0	0	3.73232e-05	0.00011197	k__Bacteria; p__Cyanobacteria; c__Cyanobacteriia; o__Chloroplast; f__Hordeum_vulgare; g__unidentified; s__unidentified
OTU_745	0	0	0	0	0	0.00653156	0	0	0	0	0	0	0	0	0	k__Bacteria; p__Firmicutes; c__Clostridia; o__uncultured; f__uncultured_bacterium; g__unidentified; s__unidentified
OTU_746	0.00126899	0	0.000149293	0	0.000223939	7.46464e-05	0	0	0	0	0	0	0	0	0	k__Bacteria; p__Actinobacteriota; c__Acidimicrobiia; o__Microtrichales; f__Iamiaceae; g__Iamia; s__uncultured_bacterium
OTU_747	0	0	0	0	0	0	0	0	0	0	0	0	0	0.000149293	0.000149293	k__Bacteria; p__Chloroflexi; c__Ktedonobacteria; o__Ktedonobacterales; f__Ktedonobacteraceae; g__JG30a-KF-32; s__uncultured_bacterium
OTU_748	0	0	0	0	3.73232e-05	0	0	0	0	0	0.000298585	0.00070914	0	0	0	k__Bacteria; p__Firmicutes; c__Clostridia; o__Oscillospirales; f__Oscillospiraceae; g__uncultured; s__uncultured_bacterium
OTU_749	0	0	0	0	7.46464e-05	0	0	0	0	0	0.000223939	0.000485201	0	0	0	k__Bacteria; p__Firmicutes; c__Clostridia; o__Oscillospirales; f__Oscillospiraceae; g__uncultured; s__uncultured_bacterium
OTU_75	0	7.46464e-05	0.00011197	0	0.00011197	3.73232e-05	0	0	0	0	0	0	0	0	0	k__Bacteria; p__Acidobacteriota; c__Vicinamibacteria; o__Vicinamibacterales; f__uncultured; g__uncultured_Acidobacteria_bacterium; s__unidentified
OTU_750	3.73232e-05	0	0	0	0	0	0	0	0	0	3.73232e-05	0.000410555	0	0	0	k__Bacteria; p__Firmicutes; c__Clostridia; o__Oscillospirales; f__Oscillospiraceae; g__Oscillibacter; s__uncultured_bacterium
OTU_751	0	0	0.000298585	0	0.000522525	0	0	0	0	0	0	0	0	0	0	k__Bacteria; p__Cyanobacteria; c__Cyanobacteriia; o__Chloroplast; f__Hibiscus_cannabinus; g__unidentified; s__unidentified
OTU_752	0	0	0.000410555	0	0.000522525	0	0	0	0	0	0	0	0	0	0	k__Bacteria; p__Cyanobacteria; c__Cyanobacteriia; o__Chloroplast; f__Hibiscus_cannabinus; g__unidentified; s__unidentified
OTU_753	7.46464e-05	3.73232e-05	7.46464e-05	0	0	0.00011197	3.73232e-05	3.73232e-05	0	0	0	0	0	0	0	k__Bacteria; p__Gemmatimonadota; c__Gemmatimonadetes; o__Gemmatimonadales; f__Gemmatimonadaceae; g__uncultured; s__uncultured_Gemmatimonadaceae_bacterium
OTU_754	0	0	7.46464e-05	0	0.00011197	0	0	0	0	0	0	0	0	0	0	k__Bacteria; p__Armatimonadota; c__Fimbriimonadia; o__Fimbriimonadales; f__Fimbriimonadaceae; g__metagenome; s__unidentified
OTU_755	0	0	0	0	0	0	0	0	0	0	0	0	0	7.46464e-05	3.73232e-05	k__Bacteria; p__Chloroflexi; c__Ktedonobacteria; o__Ktedonobacterales; f__Ktedonobacteraceae; g__1921-2; s__uncultured_bacterium
OTU_756	0	0	0	0	0	0	0	0	0	0	0	0	0	0.00011197	0	k__Bacteria; p__Chloroflexi; c__Ktedonobacteria; o__Ktedonobacterales; f__Ktedonobacteraceae; g__1921-2; s__uncultured_bacterium
OTU_757	0	0	0	0	0	0	0	0	0	0	0	0	0	3.73232e-05	3.73232e-05	k__Bacteria; p__Chloroflexi; c__JG30-KF-CM66; o__uncultured_bacterium; f__unidentified; g__unidentified; s__unidentified
OTU_758	0	0	3.73232e-05	0	0.000149293	0	0	0	0	0	0	0	0	0	0	k__Bacteria; p__Actinobacteriota; c__Acidimicrobiia; o__Microtrichales; f__uncultured; g__uncultured_Acidimicrobiia_bacterium; s__unidentified
OTU_759	0	3.73232e-05	0	0	0	0	0	0	0	0	0	0	0	0.000634494	0.000261262	k__Bacteria; p__Acidobacteriota; c__Acidobacteriae; o__Acidobacteriales; f__uncultured; g__uncultured_Acidobacteria_bacterium; s__unidentified
OTU_76	0	3.73232e-05	7.46464e-05	0	0.000186616	0	0	7.46464e-05	0	0	0	0	0	0	0	k__Bacteria; p__Desulfobacterota; c__uncultured; o__uncultured_bacterium; f__unidentified; g__unidentified; s__unidentified
OTU_760	0	0	0	0	0	0	0	0	0	0	0	0	0	7.46464e-05	0	k__Bacteria; p__Chloroflexi; c__Ktedonobacteria; o__Ktedonobacterales; f__Ktedonobacteraceae; g__uncultured; s__uncultured_bacterium
OTU_761	0	0	0	0	0	0	0	0	0	0	0	0	0	7.46464e-05	0	k__Bacteria; p__Chloroflexi; c__Ktedonobacteria; o__Ktedonobacterales; f__Ktedonobacteraceae; g__1921-2; s__uncultured_Ktedonobacterales_bacterium
OTU_762	0	0	0	0	0	0	0	0	0	0	0	0	0	3.73232e-05	3.73232e-05	k__Bacteria; p__Chloroflexi; c__Ktedonobacteria; o__C0119; f__uncultured_Chloroflexi_bacterium; g__unidentified; s__unidentified
OTU_763	3.73232e-05	0	0	0	0	0	0	0	0	0	0	0.00011197	0	0	0	k__Bacteria; p__Firmicutes; c__Clostridia; o__Oscillospirales; f__Oscillospiraceae; g__uncultured; s__uncultured_bacterium
OTU_764	0	0	0.000186616	0	0.000223939	0	0	0	0	0	0	0	0	0	0	k__Bacteria; p__Cyanobacteria; c__Cyanobacteriia; o__Chloroplast; f__Hibiscus_cannabinus; g__unidentified; s__unidentified
OTU_765	0	0	0	0	0	0	0	7.46464e-05	0	0	0	0	0	0	0	k__Bacteria; p__Firmicutes; c__Clostridia; o__Peptostreptococcales-Tissierellales; f__Anaerovoracaceae; g__Eubacterium_brachy_group; s__uncultured_bacterium
OTU_766	0	0	7.46464e-05	0	0.000149293	0	0	0	0	0	0	0	0	0	0	k__Bacteria; p__Chloroflexi; c__AD3; o__uncultured_bacterium; f__unidentified; g__unidentified; s__unidentified
OTU_767	0	0	0	0	0	0	0	0.00011197	7.46464e-05	0	7.46464e-05	0.00011197	0	0	0	k__Bacteria; p__Firmicutes; c__Clostridia; o__Lachnospirales; f__Lachnospiraceae; g__uncultured; s__uncultured_bacterium
OTU_768	3.73232e-05	0	0	0	0	0	0	0	0	0	0.00011197	0.000298585	0	0	0	k__Bacteria; p__Firmicutes; c__Clostridia; o__Oscillospirales; f__Oscillospiraceae; g__uncultured; s__uncultured_bacterium
OTU_769	0	0	7.46464e-05	0	0.000149293	0	0	0	0	0	0	0	0	0	0	k__Bacteria; p__Actinobacteriota; c__Acidimicrobiia; o__Microtrichales; f__Iamiaceae; g__Iamia; s__uncultured_bacterium
OTU_77	0.021946	0.000746464	0.00100773	0.00548651	0.00205277	0.00362035	0	0	3.73232e-05	0	3.73232e-05	7.46464e-05	0	0.0016049	0.00205277	k__Bacteria; p__Proteobacteria; c__Gammaproteobacteria; o__Gammaproteobacteria_Incertae_Sedis; f__Unknown_Family; g__Acidibacter; s__uncultured_bacterium
OTU_770	0	0	0	0	0	0	0	0	0	0	0	0	0	7.46464e-05	0	k__Bacteria; p__Chloroflexi; c__Ktedonobacteria; o__Ktedonobacterales; f__Ktedonobacteraceae; g__FCPS473; s__uncultured_bacterium
OTU_771	0	0	0	0	0	0	0	0	0	0	0	0	0	0	7.46464e-05	k__Bacteria; p__Chloroflexi; c__Ktedonobacteria; o__Ktedonobacterales; f__Ktedonobacteraceae; g__1921-2; s__uncultured_bacterium
OTU_772	0	0	0	0	0	0	0	0	0	0	0	0	0	7.46464e-05	0	k__Bacteria; p__Chloroflexi; c__Ktedonobacteria; o__Ktedonobacterales; f__Ktedonobacteraceae; g__1921-2; s__uncultured_bacterium
OTU_773	0	0	0	0	7.46464e-05	0	0	0	0	0	0	0	0	0	0	k__Bacteria; p__Actinobacteriota; c__Acidimicrobiia; o__Microtrichales; f__uncultured; g__uncultured_bacterium; s__unidentified
OTU_774	0	0	0	0	0	0	0	0	3.73232e-05	0	0	3.73232e-05	0	0	0	k__Bacteria; p__Firmicutes; c__Clostridia; o__Oscillospirales; f__Oscillospiraceae; g__Oscillibacter; s__uncultured_bacterium
OTU_775	0	0	0	0	0	0	0	0	0	0	0	3.73232e-05	0	0	0	k__Bacteria; p__Patescibacteria; c__Saccharimonadia; o__Saccharimonadales; f__Saccharimonadaceae; g__Candidatus_Saccharimonas; s__uncultured_bacterium
OTU_776	0	0	0	0	0	0	0	0	0	0	3.73232e-05	7.46464e-05	0	0	0	k__Bacteria; p__Firmicutes; c__Clostridia; o__Oscillospirales; f__Oscillospiraceae; g__Oscillibacter; s__uncultured_bacterium
OTU_777	3.73232e-05	0	0	0	0	0	0	0	0	0	0	7.46464e-05	0	0	0	k__Bacteria; p__Firmicutes; c__Clostridia; o__Oscillospirales; f__UCG-010; g__uncultured_bacterium; s__unidentified
OTU_778	0	3.73232e-05	0	0.0299332	0	0.00011197	0	0	0	0	0	0	0	0	0	k__Bacteria; p__Firmicutes; c__Clostridia; o__Clostridiales; f__Caloramatoraceae; g__Fonticella; s__uncultured_Firmicutes_bacterium
OTU_779	0	0	3.73232e-05	0	0.000298585	0	0	0	0	0	0	0	0	0	0	k__Bacteria; p__Cyanobacteria; c__Cyanobacteriia; o__Chloroplast; f__Hibiscus_cannabinus; g__unidentified; s__unidentified
OTU_78	0.000149293	3.73232e-05	0.000261262	0.0248572	0.000186616	0.00197813	7.46464e-05	3.73232e-05	0.000149293	0.00832307	0.0263502	0.0219087	0	0	0	k__Bacteria; p__Proteobacteria; c__Gammaproteobacteria; o__Burkholderiales; f__Oxalobacteraceae; g__Duganella; s__uncultured_bacterium
OTU_780	0	0	0	0	0	3.73232e-05	0	0	0	0	0	0	0	0	3.73232e-05	k__Bacteria; p__Gemmatimonadota; c__Gemmatimonadetes; o__Gemmatimonadales; f__Gemmatimonadaceae; g__uncultured; s__uncultured_Gemmatimonadales_bacterium
OTU_781	0	0	0	0	7.46464e-05	0	0	0	0	0	0	0	0	7.46464e-05	0	k__Bacteria; p__Actinobacteriota; c__Acidimicrobiia; o__IMCC26256; f__uncultured_bacterium; g__unidentified; s__unidentified
OTU_782	0	0	0	0	0	0	0	0	0	0	0	0	0	0	3.73232e-05	k__Bacteria; p__Actinobacteriota; c__Acidimicrobiia; o__uncultured; f__uncultured_bacterium; g__unidentified; s__unidentified
OTU_784	3.73232e-05	0	0	0	0	0	0	7.46464e-05	3.73232e-05	0	0	0	0	0	0	k__Bacteria; p__Firmicutes; c__Clostridia; o__Lachnospirales; f__Lachnospiraceae; g__Lachnospiraceae_NC2004_group; s__uncultured_bacterium
OTU_785	0.0144067	0	3.73232e-05	0	0	0	0	0	0	0	0	0	0	0	0	k__Bacteria; p__Firmicutes; c__Clostridia; o__Monoglobales; f__Monoglobaceae; g__Monoglobus; s__uncultured_bacterium
OTU_786	0.0396372	0.0173553	0.00153025	0.00910686	0.0268727	0.251148	0	0.00011197	3.73232e-05	3.73232e-05	0.000149293	0	0.831896	0.858545	0.718509	k__Bacteria; p__Proteobacteria; c__Alphaproteobacteria; o__Acetobacterales; f__Acetobacteraceae; g__Acetobacter; s__Acetobacter_okinawensis_JCM_25146
OTU_787	0	0	0	0	0	0	0	0	0	0	0	0	0	0.0014556	0.00179151	k__Bacteria; p__Chloroflexi; c__Ktedonobacteria; o__Ktedonobacterales; f__Ktedonobacteraceae; g__JG30a-KF-32; s__uncultured_Ktedobacteria_bacterium
OTU_788	0.00623297	3.73232e-05	0.000149293	3.73232e-05	0.00011197	0	0	3.73232e-05	0	0	0	0	0	0	0	k__Bacteria; p__Actinobacteriota; c__Acidimicrobiia; o__IMCC26256; f__uncultured_bacterium; g__unidentified; s__unidentified
OTU_789	0	0	0	0.0035457	0	0	0	0	0	0	0	0	0	0	0	k__Bacteria; p__Patescibacteria; c__Saccharimonadia; o__Saccharimonadales; f__LWQ8; g__uncultured_Candidatus_Saccharibacteria_bacterium; s__unidentified
OTU_79	0	0	0	0	0	0	0	0	0	0	0	0	3.73232e-05	0	3.73232e-05	k__Bacteria; p__Acidobacteriota; c__Vicinamibacteria; o__Vicinamibacterales; f__uncultured; g__uncultured_Acidobacteria_bacterium; s__unidentified
OTU_790	0.00332176	3.73232e-05	0	0	0	0	0	0	0	0	0	0	0	0	0	k__Bacteria; p__Actinobacteriota; c__Acidimicrobiia; o__Microtrichales; f__uncultured; g__uncultured_bacterium; s__unidentified
OTU_791	0	0	0.00011197	0	0.000149293	0.00279924	0	0	0	0	0	0	0	0	0	k__Bacteria; p__Proteobacteria; c__Alphaproteobacteria; o__Rhizobiales; f__A0839; g__uncultured_bacterium; s__unidentified
OTU_792	0	0	0	0	0	0	0	0	0	0	0	0	0	0.00093308	0.000671817	k__Bacteria; p__Chloroflexi; c__Ktedonobacteria; o__Ktedonobacterales; f__Ktedonobacteraceae; g__JG30a-KF-32; s__uncultured_Ktedobacteria_bacterium
OTU_793	0	0	0	0	0	0	0	0	0	0	0	0	3.73232e-05	0.000410555	0.000186616	k__Bacteria; p__Chloroflexi; c__Ktedonobacteria; o__Ktedonobacterales; f__Ktedonobacteraceae; g__1921-3; s__uncultured_Ktedobacteria_bacterium
OTU_794	0	0.00212742	0	0	0	0	0	0	0	0	0	0	0	0	0	k__Bacteria; p__Planctomycetota; c__Phycisphaerae; o__Phycisphaerales; f__Phycisphaeraceae; g__AKYG587; s__uncultured_bacterium
OTU_795	0	0	0.000149293	0	0	0.00171687	0	0	0	0	0	0	0	0	0	k__Bacteria; p__Actinobacteriota; c__Acidimicrobiia; o__Microtrichales; f__uncultured; g__uncultured_bacterium; s__unidentified
OTU_796	0	0	0	0	0	0	0	0	0	0	0	0	0	0.000522525	0.000634494	k__Bacteria; p__Chloroflexi; c__Ktedonobacteria; o__Ktedonobacterales; f__Ktedonobacteraceae; g__FCPS473; s__uncultured_bacterium
OTU_797	0.00190348	0	3.73232e-05	0	0	0	0	0	0	0	0	0	0	0	0	k__Bacteria; p__Chloroflexi; c__Gitt-GS-136; o__uncultured_bacterium; f__unidentified; g__unidentified; s__unidentified
OTU_798	0	3.73232e-05	0.00194081	0	0.00171687	0	0	0	0	0	0	0	0	0	3.73232e-05	k__Bacteria; p__Acidobacteriota; c__Blastocatellia; o__Blastocatellales; f__Blastocatellaceae; g__Aridibacter; s__uncultured_bacterium
OTU_799	0	0	0	0	0	0.0016049	0	0	0	0	0	0	0	0	0	k__Bacteria; p__Actinobacteriota; c__Acidimicrobiia; o__IMCC26256; f__uncultured_actinobacterium; g__unidentified; s__unidentified
OTU_8	0	0	0	0	0	0	0	0	0	0	0	0	0	0	3.73232e-05	k__Bacteria; p__RCP2-54; c__uncultured_bacterium; o__unidentified; f__unidentified; g__unidentified; s__unidentified
OTU_80	0	0	0	0	0	0	0	0	0	0	0	3.73232e-05	0	0	0	k__Bacteria; p__Firmicutes; c__Clostridia; o__Peptococcales; f__Peptococcaceae; g__uncultured; s__uncultured_bacterium
OTU_800	3.73232e-05	0	3.73232e-05	0	3.73232e-05	0	0	0	0	0	0	0	0	0.000261262	7.46464e-05	k__Bacteria; p__Chloroflexi; c__AD3; o__uncultured_bacterium; f__unidentified; g__unidentified; s__unidentified
OTU_801	0	0	0	0.00108237	0	0	0	0	0	0	0	0	0	0	0	k__Bacteria; p__Patescibacteria; c__Saccharimonadia; o__Saccharimonadales; f__metagenome; g__unidentified; s__unidentified
OTU_802	0	0	0.000783787	0	0.000970403	3.73232e-05	0	0	0	0	0	0	0	0	0	k__Bacteria; p__Actinobacteriota; c__Actinobacteria; o__Streptosporangiales; f__Streptosporangiaceae; g__Nonomuraea; s__Nonomuraea_kuesteri
OTU_803	0	0	0	0	0	0	0	0	0	0	0	0	0	0.000149293	7.46464e-05	k__Bacteria; p__Chloroflexi; c__Ktedonobacteria; o__Ktedonobacterales; f__JG30-KF-AS9; g__uncultured_bacterium; s__unidentified
OTU_804	0	0	0.000970403	0	0.00216474	0	0	0	0	0	0	0	0	0	0	k__Bacteria; p__Proteobacteria; c__Alphaproteobacteria; o__Rhizobiales; f__Amb-16S-1323; g__uncultured_bacterium; s__unidentified
OTU_805	0	0	0	3.73232e-05	0	0	0	0.00011197	7.46464e-05	0	3.73232e-05	0.000746464	0	0	0	k__Bacteria; p__Firmicutes; c__Clostridia; o__Lachnospirales; f__Lachnospiraceae; g__uncultured; s__uncultured_bacterium
OTU_806	0	0	0	0	0	0	0	0	0	0	0	0	0	3.73232e-05	0.000298585	k__Bacteria; p__Chloroflexi; c__Ktedonobacteria; o__Ktedonobacterales; f__Ktedonobacteraceae; g__FCPS473; s__uncultured_bacterium
OTU_807	0	3.73232e-05	0	0.00093308	0	0	0	0	0	0	0	0	0	0	0	k__Bacteria; p__Thermotogota; c__Thermotogae; o__Thermotogales; f__Fervidobacteriaceae; g__Fervidobacterium; s__uncultured_bacterium
OTU_808	0	0	3.73232e-05	0	3.73232e-05	3.73232e-05	0	7.46464e-05	3.73232e-05	3.73232e-05	0.000149293	0.000223939	0	0	0	k__Bacteria; p__Firmicutes; c__Clostridia; o__Oscillospirales; f__Eubacterium_coprostanoligenes_group; g__uncultured_bacterium; s__unidentified
OTU_809	0	0	0	0	0.000522525	0	0	0	0	3.73232e-05	0	0	0	0	0	k__Bacteria; p__Actinobacteriota; c__Acidimicrobiia; o__Actinomarinales; f__uncultured; g__uncultured_bacterium; s__unidentified
OTU_81	3.73232e-05	0	0	0	0	3.73232e-05	0	3.73232e-05	0	0	3.73232e-05	0	0	0	3.73232e-05	k__Bacteria; p__Desulfobacterota; c__Desulfuromonadia; o__Geobacterales; f__Geobacteraceae; g__uncultured; s__uncultured_bacterium
OTU_810	0	0	0	0	0	0	0	0	0	0	0	0	0	0.000223939	0.000223939	k__Bacteria; p__Chloroflexi; c__Ktedonobacteria; o__Ktedonobacterales; f__Ktedonobacteraceae; g__FCPS473; s__uncultured_bacterium
OTU_811	0	0	0	0	0	0	0	0	0	0	0	0	0	0.00011197	0.000223939	k__Bacteria; p__Chloroflexi; c__Ktedonobacteria; o__Ktedonobacterales; f__Ktedonobacteraceae; g__FCPS473; s__uncultured_bacterium
OTU_812	0	0	0	0	0	0.000559848	0	0	0	0	0	0	0	0	0	k__Bacteria; p__Actinobacteriota; c__Acidimicrobiia; o__Microtrichales; f__Ilumatobacteraceae; g__uncultured; s__uncultured_Acidimicrobiales_bacterium
OTU_813	0	0	0	0	0	0	0	0	0	0	0	0	0	0.000186616	0.000149293	k__Bacteria; p__Chloroflexi; c__Ktedonobacteria; o__Ktedonobacterales; f__Ktedonobacteraceae; g__1921-3; s__uncultured_Ktedonobacter_sp.
OTU_814	0	0	0	0	0	0	0	0	0	0	0	0	0	7.46464e-05	7.46464e-05	k__Bacteria; p__Proteobacteria; c__Alphaproteobacteria; o__Elsterales; f__uncultured; g__uncultured_Alphaproteobacteria_bacterium; s__unidentified
OTU_815	0	0	0	0	0	0	0	0	0	3.73232e-05	0.000261262	0.000223939	0	0	0	k__Bacteria; p__Firmicutes; c__Clostridia; o__Lachnospirales; f__Lachnospiraceae; g__Blautia; s__uncultured_bacterium
OTU_816	0	0	3.73232e-05	0	3.73232e-05	0	0	0	0	0	0.000186616	0.00011197	0	0	0	k__Bacteria; p__Firmicutes; c__Clostridia; o__Lachnospirales; f__Lachnospiraceae; g__Roseburia; s__uncultured_bacterium
OTU_817	0.00167954	0.000410555	0.00179151	0.030493	0.000858433	0.00880827	0.000335909	0.00201545	0.00197813	0.0737506	0.0432202	0.0431829	0	3.73232e-05	0	k__Bacteria; p__Proteobacteria; c__Alphaproteobacteria; o__Caulobacterales; f__Caulobacteraceae; g__Caulobacter; s__Caulobacter_crescentus_OR37
OTU_818	0	0	0	0	0	0	0	0	0	0	0	0.000186616	0	0	0	k__Bacteria; p__Firmicutes; c__Clostridia; o__Lachnospirales; f__Lachnospiraceae; g__uncultured; s__uncultured_bacterium
OTU_819	0.000298585	0	0	0	0	0	0	0	0	0	0	0	0	0	0	k__Bacteria; p__Chloroflexi; c__Anaerolineae; o__Anaerolineales; f__Anaerolineaceae; g__uncultured; s__uncultured_bacterium
OTU_82	0.00358303	0	0.000186616	3.73232e-05	0.000970403	0	0	0.000186616	0.000149293	0.00638226	0.0144814	0.00488934	0	0	0	k__Bacteria; p__Proteobacteria; c__Gammaproteobacteria; o__Burkholderiales; f__Alcaligenaceae; g__Achromobacter; s__Achromobacter_sp._DH1f
OTU_820	0	0.000373232	0.00011197	0	0.000298585	0	0	3.73232e-05	0	0	0	0	0	0	0	k__Bacteria; p__Actinobacteriota; c__Acidimicrobiia; o__Microtrichales; f__Ilumatobacteraceae; g__CL500-29_marine_group; s__metagenome
OTU_821	0	0	0.000485201	0	0	0	0	0	0	0	0	0	0	0	0	k__Bacteria; p__Chloroflexi; c__Anaerolineae; o__Anaerolineales; f__Anaerolineaceae; g__uncultured; s__uncultured_bacterium
OTU_822	0	0	0.000261262	0	0.000671817	0	0	0	0	0	0	0	0	0	7.46464e-05	k__Bacteria; p__Actinobacteriota; c__Acidimicrobiia; o__IMCC26256; f__uncultured_bacterium; g__unidentified; s__unidentified
OTU_823	0	0	0	0	7.46464e-05	0	0	0	0	0	0	0.000149293	0	0	0	k__Bacteria; p__Firmicutes; c__Clostridia; o__Lachnospirales; f__Lachnospiraceae; g__uncultured; s__uncultured_bacterium
OTU_824	0	3.73232e-05	3.73232e-05	0.000522525	0.000149293	0	0	0	0	0	0	0	0	0	0	k__Bacteria; p__Actinobacteriota; c__Acidimicrobiia; o__IMCC26256; f__uncultured_bacterium; g__unidentified; s__unidentified
OTU_825	0	0	0	0	0	0	0	0	0	0	0	0	0	0.000186616	0.00011197	k__Bacteria; p__Chloroflexi; c__Ktedonobacteria; o__Ktedonobacterales; f__Ktedonobacteraceae; g__JG30a-KF-32; s__uncultured_Ktedonobacter_sp.
OTU_826	3.73232e-05	0	0	0	0	0	0	0	3.73232e-05	0	7.46464e-05	0.00011197	0	0	0	k__Bacteria; p__Firmicutes; c__Clostridia; o__Lachnospirales; f__Lachnospiraceae; g__Lachnospiraceae_NK4A136_group; s__uncultured_bacterium
OTU_827	7.46464e-05	0	0	0	0	3.73232e-05	0	0	0	0	0	0	0	3.73232e-05	0	k__Bacteria; p__Chloroflexi; c__Anaerolineae; o__RBG-13-54-9; f__uncultured_bacterium; g__unidentified; s__unidentified
OTU_828	0	0	0.000186616	0	0.00070914	0	0	3.73232e-05	0	0	0	0	0	0	0	k__Bacteria; p__Actinobacteriota; c__Acidimicrobiia; o__Microtrichales; f__Ilumatobacteraceae; g__Ilumatobacter; s__metagenome
OTU_829	0	0	0	0	0	0	0	0	0	0	3.73232e-05	0.000261262	0	0	0	k__Bacteria; p__Firmicutes; c__Clostridia; o__Oscillospirales; f__Butyricicoccaceae; g__Butyricicoccus; s__uncultured_bacterium
OTU_83	0	0	3.73232e-05	0	0	0	0	0	0	0	0	0	0	0	0	k__Bacteria; p__Proteobacteria; c__Gammaproteobacteria; o__Burkholderiales; f__Nitrosomonadaceae; g__mle1-7; s__uncultured_soil_bacterium
OTU_830	0	0	0	0	0	0	0	0	3.73232e-05	0	0	0.000335909	0	0	0	k__Bacteria; p__Firmicutes; c__Clostridia; o__Lachnospirales; f__Lachnospiraceae; g__Lachnospiraceae_NK4A136_group; s__uncultured_bacterium
OTU_831	0	0	0	0	0	0	0	0	0	0	0	0	0	0.00011197	3.73232e-05	k__Bacteria; p__Chloroflexi; c__Ktedonobacteria; o__Ktedonobacterales; f__Ktedonobacteraceae; g__FCPS473; s__uncultured_bacterium
OTU_832	0	0	0	0	0	0	0	0	0	0	0	0	0	0	7.46464e-05	k__Bacteria; p__Chloroflexi; c__Ktedonobacteria; o__Ktedonobacterales; f__Ktedonobacteraceae; g__HSB_OF53-F07; s__uncultured_Ktedonobacter_sp.
OTU_833	0	0	0	0	0	0	0	0	0	0	0	0	0	0.00011197	0	k__Bacteria; p__Chloroflexi; c__Ktedonobacteria; o__Ktedonobacterales; f__Ktedonobacteraceae; g__JG30a-KF-32; s__uncultured_Ktedobacteria_bacterium
OTU_834	3.73232e-05	0.00011197	0	0	0	7.46464e-05	0	3.73232e-05	0	3.73232e-05	0	0	0	3.73232e-05	0	k__Bacteria; p__Chloroflexi; c__Anaerolineae; o__RBG-13-54-9; f__uncultured_bacterium; g__unidentified; s__unidentified
OTU_835	0	0	7.46464e-05	0	0.00011197	0	0	0	0	0	0	0	0	0	0	k__Bacteria; p__Actinobacteriota; c__Acidimicrobiia; o__Microtrichales; f__uncultured; g__uncultured_bacterium; s__unidentified
OTU_836	0	0	0.000186616	0	0.000186616	0	0	0	0	0	0	3.73232e-05	0	0	0	k__Bacteria; p__Actinobacteriota; c__Acidimicrobiia; o__Microtrichales; f__uncultured; g__metagenome; s__unidentified
OTU_837	0	0	0	3.73232e-05	7.46464e-05	0	0	3.73232e-05	0	0	0	0.000186616	0	0	0	k__Bacteria; p__Firmicutes; c__Clostridia; o__Lachnospirales; f__Lachnospiraceae; g__uncultured; s__uncultured_bacterium
OTU_838	0	0	0	0	0	0	0	0	0	0	0	0.000447878	0	0	0	k__Bacteria; p__Firmicutes; c__Clostridia; o__Lachnospirales; f__Lachnospiraceae; g__Lachnospiraceae_NK4A136_group; s__uncultured_bacterium
OTU_839	3.73232e-05	3.73232e-05	3.73232e-05	0.000223939	3.73232e-05	3.73232e-05	0	0	0	0	0	0	0	0	3.73232e-05	k__Bacteria; p__Chloroflexi; c__Gitt-GS-136; o__uncultured_bacterium; f__unidentified; g__unidentified; s__unidentified
OTU_84	3.73232e-05	0	3.73232e-05	0	3.73232e-05	3.73232e-05	0	0	0	0	0	0	0	0	0	k__Bacteria; p__Desulfobacterota; c__uncultured; o__uncultured_Myxococcales_bacterium; f__unidentified; g__unidentified; s__unidentified
OTU_840	0	0	0	0.000335909	0	0	0	0	0	0	0	0	0	0	0	k__Bacteria; p__Patescibacteria; c__Saccharimonadia; o__Saccharimonadales; f__uncultured_bacterium; g__unidentified; s__unidentified
OTU_841	7.46464e-05	0	0	0	0	0	0	0	0	0	0	3.73232e-05	3.73232e-05	0	0	k__Bacteria; p__Acidobacteriota; c__Acidobacteriae; o__Acidobacteriales; f__uncultured; g__uncultured_bacterium; s__unidentified
OTU_842	0	0	0	0	0	0	0	0	0	0	0	0	0	3.73232e-05	0.00011197	k__Bacteria; p__Chloroflexi; c__Ktedonobacteria; o__Ktedonobacterales; f__Ktedonobacteraceae; g__FCPS473; s__uncultured_bacterium
OTU_843	0	0	0	0	0	0	0	0	0	0	0	0	0	0	0.000223939	k__Bacteria; p__Actinobacteriota; c__Actinobacteria; o__Frankiales; f__Acidothermaceae; g__Acidothermus; s__uncultured_bacterium
OTU_844	0	0	0	0	0	0	0	0	0	0	0	0	0	0.00011197	0.00011197	k__Bacteria; p__Chloroflexi; c__Ktedonobacteria; o__Ktedonobacterales; f__Ktedonobacteraceae; g__1921-3; s__uncultured_bacterium
OTU_845	0	0	0	0	0	0	0	0	0	0	0	0	0	0.00011197	0.00011197	k__Bacteria; p__Chloroflexi; c__Ktedonobacteria; o__Ktedonobacterales; f__Ktedonobacteraceae; g__FCPS473; s__uncultured_bacterium
OTU_846	0	0	0	0	0	0	0	0	0	0	0	0	0	3.73232e-05	7.46464e-05	k__Bacteria; p__Chloroflexi; c__Ktedonobacteria; o__Ktedonobacterales; f__Ktedonobacteraceae; g__FCPS473; s__uncultured_bacterium
OTU_847	3.73232e-05	0	0.000447878	0	0.00070914	0	0	0	0	0	3.73232e-05	0	0	7.46464e-05	0.000261262	k__Bacteria; p__Acidobacteriota; c__Acidobacteriae; o__Solibacterales; f__Solibacteraceae; g__Candidatus_Solibacter; s__uncultured_bacterium
OTU_848	0.0200799	0.00141828	0.0127272	0.0220207	0.0226552	0.0124286	0	0.000149293	3.73232e-05	0.000223939	0.000186616	0.000783787	0.00011197	0.000746464	0.000970403	k__Bacteria; p__Proteobacteria; c__Alphaproteobacteria; o__Rhizobiales; f__Xanthobacteraceae; g__Bradyrhizobium; s__Bradyrhizobium_manausense
OTU_849	3.73232e-05	0.00011197	0	0	3.73232e-05	0	0	0	0	0	0	0	0	3.73232e-05	0	k__Bacteria; p__Chloroflexi; c__Anaerolineae; o__Anaerolineales; f__Anaerolineaceae; g__uncultured; s__uncultured_bacterium
OTU_85	3.73232e-05	0	0.000149293	0	0.000149293	0	0	0	0	0	0	0	0	0	0	k__Bacteria; p__Acidobacteriota; c__Vicinamibacteria; o__Vicinamibacterales; f__uncultured; g__uncultured_bacterium; s__unidentified
OTU_850	0	0	3.73232e-05	0	0.000298585	0	0	0	0	0	0	0	0	0	0	k__Bacteria; p__Proteobacteria; c__Alphaproteobacteria; o__Rhizobiales; f__Amb-16S-1323; g__uncultured_bacterium; s__unidentified
OTU_851	0	0	0.00011197	0	0.000223939	0	0	0	0	0	0	0	0	0	0	k__Bacteria; p__Actinobacteriota; c__Acidimicrobiia; o__Microtrichales; f__Iamiaceae; g__Iamia; s__metagenome
OTU_852	0	0	0.000186616	0	3.73232e-05	0	0	0	0	0	0	0	0	0	0	k__Bacteria; p__Firmicutes; c__Clostridia; o__Hungateiclostridiaceae; f__Saccharofermentans; g__uncultured_rumen_bacterium; s__unidentified
OTU_853	0	0	0.000186616	0	0.000186616	0	0	0	0	3.73232e-05	0	0	0	0	0	k__Bacteria; p__Actinobacteriota; c__Acidimicrobiia; o__Microtrichales; f__uncultured; g__uncultured_bacterium; s__unidentified
OTU_854	0	0	0	0	3.73232e-05	0	0	0	3.73232e-05	0	7.46464e-05	7.46464e-05	0	0	0	k__Bacteria; p__Firmicutes; c__Clostridia; o__Lachnospirales; f__Lachnospiraceae; g__uncultured; s__uncultured_bacterium
OTU_855	0	0	0	0	0	0	0	0	0	0	0.00011197	0	0	0	0	k__Bacteria; p__Firmicutes; c__Clostridia; o__Lachnospirales; f__Lachnospiraceae; g__uncultured; s__uncultured_bacterium
OTU_856	0	0	0.00541186	0	0.00914418	0	0.00011197	0.00011197	0	0.00220207	0.00559848	0.00806181	0	0	3.73232e-05	k__Bacteria; p__Proteobacteria; c__Alphaproteobacteria; o__Rhizobiales; f__Rhizobiaceae; g__Allorhizobium-Neorhizobium-Pararhizobium-Rhizobium; s__metagenome
OTU_857	0	0	0	0	0	0	0	0	0	0	0	0.000149293	0	0	0	k__Bacteria; p__Firmicutes; c__Clostridia; o__Lachnospirales; f__Lachnospiraceae; g__Blautia; s__uncultured_bacterium
OTU_858	0	0	0	0	0.000485201	0	0	0	0	0	0	0	0	0	0	k__Bacteria; p__Firmicutes; c__Clostridia; o__Oscillospirales; f__Ruminococcaceae; g__Ruminococcus; s__Clostridium_sp._A254.MGS-251
OTU_859	0	0	0	0	0	0	0	0	0	0	0	0	0	3.73232e-05	0	k__Bacteria; p__Chloroflexi; c__Ktedonobacteria; o__Ktedonobacterales; f__Ktedonobacteraceae; g__JG30a-KF-32; s__uncultured_Ktedonobacter_sp.
OTU_86	0	0	0	0	0	3.73232e-05	0	0	0	0	3.73232e-05	0	0	3.73232e-05	0	k__Bacteria; p__MBNT15; c__uncultured_proteobacterium; o__unidentified; f__unidentified; g__unidentified; s__unidentified
OTU_860	0	0	0	0	0	0	0	0	0	0	0	0	0	0	7.46464e-05	k__Bacteria; p__Chloroflexi; c__Chloroflexia; o__Thermomicrobiales; f__JG30-KF-CM45; g__uncultured_bacterium; s__unidentified
OTU_861	0	0	0	0	0	0	0	0	0	0	0	0	0	3.73232e-05	3.73232e-05	k__Bacteria; p__Chloroflexi; c__Ktedonobacteria; o__Ktedonobacterales; f__Ktedonobacteraceae; g__FCPS473; s__uncultured_bacterium
OTU_862	0	0	0	0	0	0	0	0	0	0	0	0	0	0.00011197	3.73232e-05	k__Bacteria; p__Chloroflexi; c__Ktedonobacteria; o__Ktedonobacterales; f__Ktedonobacteraceae; g__JG30a-KF-32; s__uncultured_Ktedobacteria_bacterium
OTU_863	0	0	0	0	0	0	0	0	0	0	0	0	0	0	7.46464e-05	k__Bacteria; p__Chloroflexi; c__Ktedonobacteria; o__Ktedonobacterales; f__JG30-KF-AS9; g__uncultured_bacterium; s__unidentified
OTU_864	0	0	0	0	0	0	0	0	0	0	0	0	0	3.73232e-05	3.73232e-05	k__Bacteria; p__Chloroflexi; c__Ktedonobacteria; o__Ktedonobacterales; f__Ktedonobacteraceae; g__Thermosporothrix; s__uncultured_bacterium
OTU_865	0	0	0.00011197	3.73232e-05	0.000335909	0	0	0	0	0	0	0	3.73232e-05	3.73232e-05	7.46464e-05	k__Bacteria; p__Actinobacteriota; c__Acidimicrobiia; o__IMCC26256; f__uncultured_actinobacterium; g__unidentified; s__unidentified
OTU_866	0	0	0	0	0	0	0	0	0	0	0	0	0	3.73232e-05	3.73232e-05	k__Bacteria; p__Proteobacteria; c__Alphaproteobacteria; o__Acetobacterales; f__Acetobacteraceae; g__Acidicaldus; s__uncultured_bacterium
OTU_867	0	0	0	0	0	0	0	0	0	0	0	0	0	0	7.46464e-05	k__Bacteria; p__Chloroflexi; c__Chloroflexia; o__Thermomicrobiales; f__JG30-KF-CM45; g__metagenome; s__unidentified
OTU_868	0	0	0	0	0	0	0	0	0	0	0	0	0	0	7.46464e-05	k__Bacteria; p__Chloroflexi; c__Ktedonobacteria; o__Ktedonobacterales; f__Ktedonobacteraceae; g__1921-3; s__uncultured_bacterium
OTU_870	3.73232e-05	0	0	0	0	0	0	3.73232e-05	0	0	0	0	3.73232e-05	0	0	k__Bacteria; p__Chloroflexi; c__Anaerolineae; o__RBG-13-54-9; f__uncultured_soil_bacterium; g__unidentified; s__unidentified
OTU_871	7.46464e-05	0	0	0	0	0	0	0	0	0	0	0	0	0	0	k__Bacteria; p__Chloroflexi; c__Anaerolineae; o__Anaerolineales; f__Anaerolineaceae; g__Anaerolinea; s__uncultured_bacterium
OTU_872	3.73232e-05	0	0	0	0	3.73232e-05	0	0	0	0	0	0	0	0	0	k__Bacteria; p__Chloroflexi; c__Anaerolineae; o__RBG-13-54-9; f__uncultured_bacterium; g__unidentified; s__unidentified
OTU_873	7.46464e-05	3.73232e-05	0	0	0	0	0	0	0	0	0	0	3.73232e-05	3.73232e-05	0	k__Bacteria; p__Chloroflexi; c__Anaerolineae; o__RBG-13-54-9; f__uncultured_bacterium; g__unidentified; s__unidentified
OTU_874	7.46464e-05	0.000149293	3.73232e-05	0	0	7.46464e-05	0	3.73232e-05	0	0	0	0	0	3.73232e-05	0	k__Bacteria; p__Chloroflexi; c__Anaerolineae; o__Anaerolineales; f__Anaerolineaceae; g__Anaerolinea; s__uncultured_bacterium
OTU_875	0	0	0	0	0.000186616	0	0	0	0	0	0	0	0	0	0	k__Bacteria; p__Planctomycetota; c__Phycisphaerae; o__Phycisphaerales; f__Phycisphaeraceae; g__CL500-3; s__uncultured_bacterium
OTU_876	3.73232e-05	0	0	0	0.000149293	0	0	0	0	0	3.73232e-05	0	0	0	0	k__Bacteria; p__Actinobacteriota; c__Acidimicrobiia; o__Microtrichales; f__uncultured; g__uncultured_actinobacterium; s__unidentified
OTU_877	7.46464e-05	0	0.00011197	3.73232e-05	0.000186616	3.73232e-05	0	0	0	0	0	0	0	0	0	k__Bacteria; p__Chloroflexi; c__KD4-96; o__uncultured_bacterium; f__unidentified; g__unidentified; s__unidentified
OTU_878	0	0	7.46464e-05	0	3.73232e-05	0	0	0	0	0	0	0	0	0	0	k__Bacteria; p__Patescibacteria; c__Saccharimonadia; o__Saccharimonadales; f__uncultured_bacterium; g__unidentified; s__unidentified
OTU_879	0	0	0.000223939	0	0.000223939	7.46464e-05	0	0	0	0	0	0	0	0	0	k__Bacteria; p__Proteobacteria; c__Alphaproteobacteria; o__Rhizobiales; f__Rhizobiales_Incertae_Sedis; g__Bauldia; s__uncultured_Alphaproteobacteria_bacterium
OTU_880	0	0	0	0	0	0	0	7.46464e-05	0.00011197	7.46464e-05	0	0	0	0	0	k__Bacteria; p__Firmicutes; c__Clostridia; o__Lachnospirales; f__Lachnospiraceae; g__uncultured; s__uncultured_bacterium
OTU_882	3.73232e-05	0	0	3.73232e-05	0	3.73232e-05	0	0	3.73232e-05	0	3.73232e-05	7.46464e-05	0	0	0	k__Bacteria; p__Firmicutes; c__Clostridia; o__Clostridia_UCG-014; f__uncultured_bacterium; g__unidentified; s__unidentified
OTU_883	0	0	0	0	0	0	0	0	0	0	3.73232e-05	0	0	0	0	k__Bacteria; p__Firmicutes; c__Clostridia; o__Clostridia_UCG-014; f__uncultured_bacterium; g__unidentified; s__unidentified
OTU_884	0	0	0	0	3.73232e-05	0	0	0	0	0	7.46464e-05	0	0	0	0	k__Bacteria; p__Firmicutes; c__Clostridia; o__Hungateiclostridiaceae; f__Ruminiclostridium; g__uncultured_Acetivibrio_sp.; s__unidentified
OTU_886	0	0	0	0	3.73232e-05	0	0	0	3.73232e-05	0	0	0	0	0	0	k__Bacteria; p__Firmicutes; c__Clostridia; o__Lachnospirales; f__Lachnospiraceae; g__uncultured; s__uncultured_bacterium
OTU_887	0	0	0	0	3.73232e-05	0	0	0	0	0	0.000186616	0	0	0	0	k__Bacteria; p__Firmicutes; c__Clostridia; o__Lachnospirales; f__Lachnospiraceae; g__Lachnospiraceae_NK4A136_group; s__uncultured_bacterium
OTU_888	0	0	0.00011197	0	0.000149293	0	0	3.73232e-05	0	0	0	0	0	0	0	k__Bacteria; p__Actinobacteriota; c__Acidimicrobiia; o__IMCC26256; f__uncultured_bacterium; g__unidentified; s__unidentified
OTU_889	0	0	3.73232e-05	0	0.000261262	0	0	0	0	0	0	0	0	0	0	k__Bacteria; p__Actinobacteriota; c__Acidimicrobiia; o__Microtrichales; f__Ilumatobacteraceae; g__uncultured; s__uncultured_bacterium
OTU_890	0	0	0.00011197	0	0.000298585	0	0	0	0	3.73232e-05	0	0	3.73232e-05	0	0	k__Bacteria; p__Actinobacteriota; c__Acidimicrobiia; o__IMCC26256; f__uncultured_bacterium; g__unidentified; s__unidentified
OTU_891	0	0	0	0	0.000186616	0	0	0	0	0	0	0	0	0	0	k__Bacteria; p__Proteobacteria; c__Alphaproteobacteria; o__Rhizobiales; f__A0839; g__uncultured_bacterium; s__unidentified
OTU_892	0	0	3.73232e-05	0	7.46464e-05	0	0	0	0	0	0	0	0	0	0	k__Bacteria; p__Actinobacteriota; c__Acidimicrobiia; o__IMCC26256; f__uncultured_bacterium; g__unidentified; s__unidentified
OTU_893	0	0	7.46464e-05	0	0.000149293	0	0	0	0	0	0	0	0	0	0	k__Bacteria; p__Proteobacteria; c__Alphaproteobacteria; o__Rhizobiales; f__Labraceae; g__Labrys; s__uncultured_Alphaproteobacteria_bacterium
OTU_894	0	0	0	0	7.46464e-05	0	0	0	0	0	0	0	0	0	0	k__Bacteria; p__Firmicutes; c__Clostridia; o__Oscillospirales; f__Ruminococcaceae; g__Ruminococcus; s__uncultured_bacterium
OTU_895	0	0	0	0	0	0.00194081	0	3.73232e-05	0	0.000298585	0.000373232	0.000373232	0	0	0	k__Bacteria; p__Proteobacteria; c__Alphaproteobacteria; o__Sphingomonadales; f__Sphingomonadaceae; g__Sphingomonas; s__Sphingomonas_sp._FSBSY14
OTU_896	0	3.73232e-05	0	0	0	7.46464e-05	0	0	0	0	0	0	0	3.73232e-05	0	k__Bacteria; p__Acidobacteriota; c__Acidobacteriae; o__Acidobacteriales; f__uncultured; g__uncultured_bacterium; s__unidentified
OTU_897	3.73232e-05	0	0.000149293	0	3.73232e-05	0	0	0	0	0	0	3.73232e-05	0	0	7.46464e-05	k__Bacteria; p__Proteobacteria; c__Alphaproteobacteria; o__Azospirillales; f__uncultured; g__uncultured_Alphaproteobacteria_bacterium; s__unidentified
OTU_899	0	0	0	0	0	0	0	0	0	0	0	0	0	3.73232e-05	0	k__Bacteria; p__Chloroflexi; c__Chloroflexia; o__Thermomicrobiales; f__JG30-KF-CM45; g__bacterium_Ellin6537; s__unidentified
OTU_9	0	0	0	0	0	0	0	0	0	0	0	0	0	3.73232e-05	0	k__Bacteria; p__RCP2-54; c__uncultured_bacterium; o__unidentified; f__unidentified; g__unidentified; s__unidentified
OTU_90	0	0	0	0	3.73232e-05	0	0	3.73232e-05	0	0	0	0	0	0	0	k__Bacteria; p__Myxococcota; c__Polyangia; o__Haliangiales; f__Haliangiaceae; g__Haliangium; s__uncultured_bacterium
OTU_900	0	0	0	0	0	0	0	0	0	0	3.73232e-05	0	0	3.73232e-05	3.73232e-05	k__Bacteria; p__Actinobacteriota; c__Actinobacteria; o__Frankiales; f__Acidothermaceae; g__Acidothermus; s__bacterium_Ellin334
OTU_902	0	0	0	0	0	0	0	0	0	0	0	0	0	0	3.73232e-05	k__Bacteria; p__Armatimonadota; c__Fimbriimonadia; o__Fimbriimonadales; f__Fimbriimonadaceae; g__uncultured_bacterium; s__unidentified
OTU_903	0	0	0	0	0	0	0	0	0	0	0	0	0	7.46464e-05	0.00011197	k__Bacteria; p__Chloroflexi; c__Ktedonobacteria; o__Ktedonobacterales; f__Ktedonobacteraceae; g__uncultured; s__uncultured_bacterium
OTU_905	0	0	0	0	0	0	0	0	0	0	0	0	0	3.73232e-05	0	k__Bacteria; p__Chloroflexi; c__Ktedonobacteria; o__Ktedonobacterales; f__Ktedonobacteraceae; g__uncultured; s__uncultured_bacterium
OTU_906	0	0	0	0	0	0	0	0	0	0	0	0	0	0	3.73232e-05	k__Bacteria; p__Chloroflexi; c__Ktedonobacteria; o__Ktedonobacterales; f__Ktedonobacteraceae; g__uncultured; s__uncultured_bacterium
OTU_907	0	0	3.73232e-05	0	0	0	0	0	0	0	0	0	0	7.46464e-05	3.73232e-05	k__Bacteria; p__Proteobacteria; c__Alphaproteobacteria; o__Elsterales; f__uncultured; g__uncultured_bacterium; s__unidentified
OTU_908	0	0	0	0	0	0	0	0	0	0	0	0	0	0	3.73232e-05	k__Bacteria; p__Chloroflexi; c__Ktedonobacteria; o__Ktedonobacterales; f__Ktedonobacteraceae; g__uncultured; s__uncultured_bacterium
OTU_909	0	0	0	0	0	0	0	0	0.00011197	0	0	0	0	0	0	k__Bacteria; p__Firmicutes; c__Clostridia; o__Oscillospirales; f__Eubacterium_coprostanoligenes_group; g__Clostridiales_bacterium_42_27; s__unidentified
OTU_91	3.73232e-05	0	0	0	0	0	0	0	0	0	0	0	0	0	0	k__Bacteria; p__Acidobacteriota; c__Holophagae; o__Subgroup_7; f__uncultured_Acidobacteria_bacterium; g__unidentified; s__unidentified
OTU_910	0.0185869	0.00223939	0.00313515	0.0093308	0.00641959	0.00802448	3.73232e-05	0.000335909	0.000447878	0.0219834	0.0158997	0.00589706	3.73232e-05	0	0.0040309	k__Bacteria; p__Proteobacteria; c__Alphaproteobacteria; o__Sphingomonadales; f__Sphingomonadaceae; g__Sphingomonas; s__uncultured_bacterium
OTU_911	0.00287388	0	0.000597171	0.0035457	0.0011197	0.0020901	0	3.73232e-05	0.00011197	0.00884559	0.00197813	0.00335909	0	0	0	k__Bacteria; p__Proteobacteria; c__Alphaproteobacteria; o__Caulobacterales; f__Caulobacteraceae; g__Brevundimonas; s__uncultured_bacterium
OTU_912	0	0	0	0	0	0	0	0	0	0	0	0	0.00126899	0.00406823	0.00455343	k__Bacteria; p__Proteobacteria; c__Alphaproteobacteria; o__Acetobacterales; f__Acetobacteraceae; g__Acetobacter; s__uncultured_bacterium
OTU_913	0	7.46464e-05	0.00276192	0.00440414	0.00328444	0	7.46464e-05	0.000186616	7.46464e-05	0.00526257	0.00850969	0.00429217	0	0	0	k__Bacteria; p__Proteobacteria; c__Alphaproteobacteria; o__Rhizobiales; f__Rhizobiaceae; g__Allorhizobium-Neorhizobium-Pararhizobium-Rhizobium; s__uncultured_bacterium
OTU_914	0.00895756	0	7.46464e-05	0.0130258	0.000298585	3.73232e-05	0	0	0	0	0	0	0	3.73232e-05	0	k__Bacteria; p__Proteobacteria; c__Alphaproteobacteria; o__Rhizobiales; f__KF-JG30-B3; g__metagenome; s__unidentified
OTU_915	0	0	0.00529989	0	0.0104878	0	0	7.46464e-05	0	0.00108237	0.000447878	0.000298585	0	0	0	k__Bacteria; p__Proteobacteria; c__Alphaproteobacteria; o__Dongiales; f__Dongiaceae; g__Dongia; s__Dongia_sp._URHE0060
OTU_916	0	0	0	0.0139215	0	0	0	0	0	0	0	0	0	0	0	k__Bacteria; p__Firmicutes; c__Clostridia; o__Oscillospirales; f__UCG-010; g__bacterium_enrichment_culture_clone_BBMC-9; s__unidentified
OTU_917	0.000597171	0	0.00190348	0.000410555	0.00324712	0.00011197	0	0.00011197	7.46464e-05	0.00279924	0.00100773	0.00264995	7.46464e-05	0	0	k__Bacteria; p__Proteobacteria; c__Alphaproteobacteria; o__Sphingomonadales; f__Sphingomonadaceae; g__Novosphingobium; s__Novosphingobium_resinovorum
OTU_918	3.73232e-05	3.73232e-05	0	0.0103012	0	0	0	0	0	0	0	0	0	0	0	k__Bacteria; p__Firmicutes; c__Clostridia; o__Hungateiclostridiaceae; f__HN-HF0106; g__uncultured_bacterium; s__unidentified
OTU_919	0.0100773	0.00190348	0	0	0	0	0	0	0	0	0	0	0	3.73232e-05	0	k__Bacteria; p__Proteobacteria; c__Alphaproteobacteria; o__Azospirillales; f__Azospirillaceae; g__Skermanella; s__uncultured_bacterium
OTU_92	0	0	0	3.73232e-05	0	0	0	0	0	0	3.73232e-05	0	7.46464e-05	0	0	k__Bacteria; p__Desulfobacterota; c__Desulfuromonadia; o__Geobacterales; f__Geobacteraceae; g__uncultured; s__uncultured_bacterium
OTU_920	0.00895756	0	0.000410555	0	0.00011197	0.0020901	0	0	0	0	0	0	0	0	0	k__Bacteria; p__Proteobacteria; c__Alphaproteobacteria; o__Rhizobiales; f__Beijerinckiaceae; g__Methylobacterium-Methylorubrum; s__Ralstonia_sp._UNCCL144
OTU_921	0	0	0.000522525	0	0.00082111	0.000970403	0	0.000186616	3.73232e-05	0.00201545	0.00104505	0.00138096	0	0	0	k__Bacteria; p__Proteobacteria; c__Alphaproteobacteria; o__Rhizobiales; f__Rhizobiaceae; g__Brucella; s__Brucella_abortus_bv._1_str._NI474
OTU_922	0.00977867	0	3.73232e-05	0	0.00011197	0	0	0	3.73232e-05	0.000970403	3.73232e-05	0.000223939	0	0	0	k__Bacteria; p__Acidobacteriota; c__Acidobacteriae; o__Acidobacteriales; f__AcidobacteriaceaeSubgroup_1; g__Terriglobus; s__uncultured_bacterium
OTU_923	0	0	3.73232e-05	0.00716605	0	3.73232e-05	0	3.73232e-05	0	0	0	0	0	0	0	k__Bacteria; p__Firmicutes; c__Thermovenabulia; o__Thermovenabulales; f__Tepidanaerobacter; g__Tepidanaerobacter_syntrophicus; s__unidentified
OTU_924	0	0	7.46464e-05	0.00556115	3.73232e-05	0	0	3.73232e-05	0	0	0	0	0	0	0	k__Bacteria; p__Proteobacteria; c__Alphaproteobacteria; o__Caulobacterales; f__Hyphomonadaceae; g__SWB02; s__metagenome
OTU_925	0	0	3.73232e-05	0	0.000186616	0.00582242	0	0	0	0	0	0	0	0	0	k__Bacteria; p__Proteobacteria; c__Alphaproteobacteria; o__Rhodobacterales; f__Rhodobacteraceae; g__Paracoccus; s__metagenome
OTU_926	0	0	0.000373232	0	0.00119434	0.00410555	0	0	0	0	0	0	0	0	0	k__Bacteria; p__Proteobacteria; c__Alphaproteobacteria; o__Rhizobiales; f__Hyphomicrobiaceae; g__Pedomicrobium; s__metagenome
OTU_927	0.000186616	0	3.73232e-05	0.00485201	0	7.46464e-05	0	0	0	0	0	0	0	0	3.73232e-05	k__Bacteria; p__Chloroflexi; c__KD4-96; o__uncultured_bacterium; f__unidentified; g__unidentified; s__unidentified
OTU_928	0.0035457	0	0	0	0	0	0	0	0	0.00011197	0.00011197	0.000149293	0	0	0	k__Bacteria; p__Proteobacteria; c__Alphaproteobacteria; o__Acetobacterales; f__Acetobacteraceae; g__Rubritepida; s__uncultured_bacterium
OTU_929	3.73232e-05	0	0	0.00481469	0	0	0	0	7.46464e-05	3.73232e-05	3.73232e-05	0	0	0	0	k__Bacteria; p__Proteobacteria; c__Alphaproteobacteria; o__Rhodobacterales; f__Rhodobacteraceae; g__Rhodobacter; s__uncultured_bacterium
OTU_930	0	0	0	0	3.73232e-05	0	0	3.73232e-05	0	0	0	0	0	0.00115702	0	k__Bacteria; p__Firmicutes; c__Clostridia; o__Clostridiales; f__Clostridiaceae; g__Clostridium_sensu_stricto_12; s__Clostridium_drakei
OTU_931	0	0	0.00429217	0	0.00567312	0	0	0	0	0	0	0	0	0	0	k__Bacteria; p__Proteobacteria; c__Alphaproteobacteria; o__Rhizobiales; f__Rhodomicrobiaceae; g__Rhodomicrobium; s__uncultured_bacterium
OTU_932	0	0	0.000522525	0.00522525	0.00115702	3.73232e-05	0	0	0	7.46464e-05	3.73232e-05	0.000298585	0	0	0	k__Bacteria; p__Proteobacteria; c__Alphaproteobacteria; o__Rhizobiales; f__Beijerinckiaceae; g__Bosea; s__Bosea_sp._BIWAKO-01
OTU_933	3.73232e-05	0	0.00123166	0.00343373	0.00171687	0	0	3.73232e-05	0	0.000410555	0.000298585	0.000223939	0	0	0	k__Bacteria; p__Proteobacteria; c__Alphaproteobacteria; o__Caulobacterales; f__Caulobacteraceae; g__Phenylobacterium; s__metagenome
OTU_934	0	0	0.00070914	0	0.000746464	0	0	0	7.46464e-05	0.000970403	0.000186616	0.000447878	0	0.000261262	0.00011197	k__Bacteria; p__Acidobacteriota; c__Acidobacteriae; o__Acidobacteriales; f__AcidobacteriaceaeSubgroup_1; g__Edaphobacter; s__uncultured_Acidobacteria_bacterium
OTU_935	0	0	0.00223939	0	0.00324712	0	0	0	3.73232e-05	0	0	0	0	3.73232e-05	0	k__Bacteria; p__Proteobacteria; c__Alphaproteobacteria; o__Rhizobiales; f__Xanthobacteraceae; g__uncultured; s__Afipia_sp._P52-10
OTU_936	0	0	0.00179151	0	0.00250065	3.73232e-05	0	0	0	0	0	0	0	0.000186616	0.000223939	k__Bacteria; p__Acidobacteriota; c__Acidobacteriae; o__Bryobacterales; f__Bryobacteraceae; g__Bryobacter; s__uncultured_Acidobacteria_bacterium
OTU_937	0	0	0	0.00268727	0	0	0	0	0	0	0	0	0	0	0	k__Bacteria; p__Firmicutes; c__Clostridia; o__Clostridiales; f__Caloramatoraceae; g__Fonticella; s__uncultured_compost_bacterium
OTU_938	3.73232e-05	0	0.000335909	0	0.000186616	0	0	0.00011197	0	0.0011197	0.000485201	0.00115702	0	0	0	k__Bacteria; p__Proteobacteria; c__Alphaproteobacteria; o__Sphingomonadales; f__Sphingomonadaceae; g__Sphingobium; s__Sphingobium_sp._Leaf26
OTU_939	0.000298585	3.73232e-05	0	0	0	0.0020901	0	0	0	0	0	0	0	0	0	k__Bacteria; p__Proteobacteria; c__Alphaproteobacteria; o__Rhizobiales; f__Beijerinckiaceae; g__Methylobacterium-Methylorubrum; s__Methylobacterium_sp._Leaf94
OTU_94	0	0	0	0	0	0	0	0	0	0	0	0	0	0.00376964	0.00167954	k__Bacteria; p__Proteobacteria; c__Gammaproteobacteria; o__Burkholderiales; f__Neisseriaceae; g__Neisseria; s__Neisseria_meningitidis
OTU_940	0	0	0.00272459	0	0.00537454	3.73232e-05	0	0	0	0	0	0	0	7.46464e-05	0	k__Bacteria; p__Proteobacteria; c__Alphaproteobacteria; o__Dongiales; f__Dongiaceae; g__Dongia; s__uncultured_bacterium
OTU_941	0	0	3.73232e-05	3.73232e-05	3.73232e-05	0.00320979	0	0	3.73232e-05	0.0011197	0.00123166	0.00171687	0	0	0	k__Bacteria; p__Proteobacteria; c__Alphaproteobacteria; o__Rhizobiales; f__Xanthobacteraceae; g__Rhodopseudomonas; s__alpha_proteobacterium_BBTR41
OTU_942	0	0	0	0	0	0	0	0	0	0	0	0	0	0.000559848	0.000522525	k__Bacteria; p__WPS-2; c__uncultured_bacterium; o__unidentified; f__unidentified; g__unidentified; s__unidentified
OTU_943	0.0025753	0.000522525	0.000597171	0	0.0011197	3.73232e-05	0	0	3.73232e-05	3.73232e-05	0	0	0	0	0	k__Bacteria; p__Proteobacteria; c__Alphaproteobacteria; o__Sphingomonadales; f__Sphingomonadaceae; g__Porphyrobacter; s__Porphyrobacter_sp._J3-AN66
OTU_944	7.46464e-05	0.00227671	0.00235136	0	0.0045161	3.73232e-05	0	0	0	0	0	0	0	0	3.73232e-05	k__Bacteria; p__Proteobacteria; c__Alphaproteobacteria; o__Rhizobiales; f__Devosiaceae; g__uncultured; s__uncultured_bacterium
OTU_945	0	0	0.00119434	0	0.00231404	0	0	0	0	0	0	0	0	0	0	k__Bacteria; p__Proteobacteria; c__Alphaproteobacteria; o__Rhizobiales; f__Hyphomicrobiaceae; g__Hyphomicrobium; s__metagenome
OTU_946	0.00391893	0.000223939	0.00082111	7.46464e-05	0.00119434	0.000671817	0	7.46464e-05	3.73232e-05	0.00011197	0	0	0	0.000261262	0.000970403	k__Bacteria; p__Proteobacteria; c__Alphaproteobacteria; o__Sphingomonadales; f__Sphingomonadaceae; g__Sphingomonas; s__uncultured_bacterium
OTU_947	0.00011197	0.00130631	0.00167954	3.73232e-05	0.00302318	0.00011197	0	3.73232e-05	0	0	3.73232e-05	0	0	7.46464e-05	0.000223939	k__Bacteria; p__Proteobacteria; c__Alphaproteobacteria; o__Rhizobiales; f__Xanthobacteraceae; g__uncultured; s__metagenome
OTU_948	3.73232e-05	0	0.00205277	3.73232e-05	0.00190348	0	0	7.46464e-05	0	0.000373232	0.000186616	0.000186616	0	3.73232e-05	3.73232e-05	k__Bacteria; p__Proteobacteria; c__Alphaproteobacteria; o__Micropepsales; f__Micropepsaceae; g__uncultured; s__uncultured_bacterium
OTU_949	0	0	0	0	0	0	0	0	0	0.000447878	0.000597171	0.000597171	0	0	0	k__Bacteria; p__Proteobacteria; c__Alphaproteobacteria; o__Ferrovibrionales; f__Taonella; g__alpha_proteobacterium_OR-84; s__unidentified
OTU_95	0	0	0	0	0	0	0	0	0	0	0	0	0	3.73232e-05	3.73232e-05	k__Bacteria; p__Myxococcota; c__Polyangia; o__Haliangiales; f__Haliangiaceae; g__Haliangium; s__uncultured_Nannocystineae_bacterium
OTU_950	0	0	0.00082111	0	0.000970403	0	0	0	0	0.000522525	0.000261262	0.000373232	0	0	0	k__Bacteria; p__Proteobacteria; c__Alphaproteobacteria; o__Rhizobiales; f__Devosiaceae; g__Paradevosia; s__Devosia_sp._17-2-E-8
OTU_951	0	0	0.00070914	0	0.00126899	0	0	0	0	0	0	0	0	0	0	k__Bacteria; p__Proteobacteria; c__Alphaproteobacteria; o__uncultured; f__uncultured_bacterium; g__unidentified; s__unidentified
OTU_952	0	0	0	0	0.000298585	0	0	3.73232e-05	0	0	0.00264995	0.0011197	0	0	0	k__Bacteria; p__Firmicutes; c__Clostridia; o__Lachnospirales; f__Lachnospiraceae; g__Roseburia; s__uncultured_bacterium
OTU_953	3.73232e-05	0	0.00223939	0	0.00373232	0	0	0	0	0.00011197	3.73232e-05	0.000223939	0	0	3.73232e-05	k__Bacteria; p__Proteobacteria; c__Alphaproteobacteria; o__Rhizobiales; f__Rhizobiaceae; g__Mesorhizobium; s__metagenome
OTU_954	0	0	0	0	0	3.73232e-05	0	0	0	0.000149293	0.00082111	0.000485201	0	0	0	k__Bacteria; p__Proteobacteria; c__Alphaproteobacteria; o__Sphingomonadales; f__Sphingomonadaceae; g__Sphingomonas; s__metagenome
OTU_955	0	0	0	0	0	0	0	0	0	0	0	0.000970403	0	0	0	k__Bacteria; p__Firmicutes; c__Clostridia; o__Lachnospirales; f__Lachnospiraceae; g__Anaerostipes; s__uncultured_organism
OTU_956	0	0	0	0	3.73232e-05	0	0	0	0	0	0	0	3.73232e-05	0.000522525	0.000485201	k__Bacteria; p__Acidobacteriota; c__Acidobacteriae; o__Acidobacteriales; f__uncultured; g__uncultured_Acidobacteria_bacterium; s__unidentified
OTU_957	0	0	0.00175419	0	0.0030605	0	0	0	0	0	0	0	0	0	0	k__Bacteria; p__Proteobacteria; c__Alphaproteobacteria; o__Rhizobiales; f__Beijerinckiaceae; g__Microvirga; s__uncultured_bacterium
OTU_958	0.000186616	0	3.73232e-05	0	3.73232e-05	0	0	0	0	0	3.73232e-05	0.00082111	0	0	0	k__Bacteria; p__Firmicutes; c__Clostridia; o__Lachnospirales; f__Lachnospiraceae; g__Lachnospiraceae_UCG-001; s__uncultured_bacterium
OTU_959	0	3.73232e-05	7.46464e-05	0	7.46464e-05	0	0	7.46464e-05	0	0	3.73232e-05	0	0	0.000335909	0.000298585	k__Bacteria; p__Acidobacteriota; c__Acidobacteriae; o__Acidobacteriales; f__uncultured; g__uncultured_Acidobacteria_bacterium; s__unidentified
OTU_96	7.46464e-05	0	0.00571045	0	0.00130631	0	0.00070914	0.000335909	0.000634494	0	0	0	0.0136976	3.73232e-05	7.46464e-05	k__Bacteria; p__Proteobacteria; c__Gammaproteobacteria; o__Burkholderiales; f__Comamonadaceae; g__Comamonas; s__uncultured_bacterium
OTU_960	3.73232e-05	0	0.0011197	0	0.00212742	3.73232e-05	0	0	0	0	0	0	0	0	0	k__Bacteria; p__Proteobacteria; c__Alphaproteobacteria; o__Rhizobiales; f__Xanthobacteraceae; g__uncultured; s__uncultured_bacterium
OTU_961	0	0	0.00100773	0	0.00186616	0	0	0	0	0	0	0	0	0	0	k__Bacteria; p__Proteobacteria; c__Alphaproteobacteria; o__Rhizobiales; f__Rhizobiales_Incertae_Sedis; g__Nordella; s__uncultured_bacterium
OTU_962	0	0	0.00164222	3.73232e-05	0.00205277	0	0	0	0	0.000261262	0.000410555	0.00205277	0	0	0	k__Bacteria; p__Proteobacteria; c__Alphaproteobacteria; o__Rhizobiales; f__Rhizobiaceae; g__Allorhizobium-Neorhizobium-Pararhizobium-Rhizobium; s__Rhizobium_sp._SR_5-01
OTU_963	0	0	0	0	0	0	0	0	0	0	0	0	0	0.000335909	0.000223939	k__Bacteria; p__Chloroflexi; c__TK10; o__bacterium_Ellin6519; f__unidentified; g__unidentified; s__unidentified
OTU_964	0	0	0.000746464	0	0.00171687	0	0	0	0	0	0	0	0	0	0	k__Bacteria; p__Proteobacteria; c__Alphaproteobacteria; o__Rhizobiales; f__D05-2; g__Rhizobiales_bacterium_CCBAU_45351; s__unidentified
OTU_965	3.73232e-05	0	0.000895756	0	0.00171687	0	0	0	0	0.00011197	3.73232e-05	0.00011197	0	0	0	k__Bacteria; p__Proteobacteria; c__Alphaproteobacteria; o__Reyranellales; f__Reyranellaceae; g__Reyranella; s__uncultured_bacterium
OTU_966	0	0	0.00070914	0	0.00104505	0	0	0	0	0	0	0	0	0	0	k__Bacteria; p__Proteobacteria; c__Alphaproteobacteria; o__Sphingomonadales; f__Sphingomonadaceae; g__Sphingobium; s__Sphingobium_sp._YL23
OTU_967	0	0	0.000522525	0.000410555	0.000447878	0.000522525	0	0	0	0	0	0	0	0	3.73232e-05	k__Bacteria; p__Proteobacteria; c__Alphaproteobacteria; o__Caulobacterales; f__Caulobacteraceae; g__uncultured; s__uncultured_bacterium
OTU_968	7.46464e-05	0	0.000223939	0	0	0	3.73232e-05	3.73232e-05	7.46464e-05	3.73232e-05	0.00130631	0.00104505	0	0	0	k__Bacteria; p__Firmicutes; c__Clostridia; o__Lachnospirales; f__Lachnospiraceae; g__Lachnospiraceae_NK4A136_group; s__uncultured_bacterium
OTU_969	0	0	0.000373232	0	0.00123166	0	0	0	0	0	0	0	0	0	0	k__Bacteria; p__Proteobacteria; c__Alphaproteobacteria; o__Azospirillales; f__Inquilinaceae; g__Inquilinus; s__uncultured_Inquilinus_sp.
OTU_97	0.0113836	0.000261262	0.000522525	0.0163476	0.00082111	0.00373232	0	0	0	0.00011197	0.000149293	3.73232e-05	3.73232e-05	0.000447878	0.00559848	k__Bacteria; p__Proteobacteria; c__Gammaproteobacteria; o__Burkholderiales; f__Comamonadaceae; g__Pelomonas; s__uncultured_beta_proteobacterium
OTU_970	0.000335909	0.00104505	0	0	3.73232e-05	0	0	0	0	0	0	0	0	0	0	k__Bacteria; p__Proteobacteria; c__Alphaproteobacteria; o__Acetobacterales; f__Acetobacteraceae; g__uncultured; s__uncultured_bacterium
OTU_971	0	0	3.73232e-05	0	0	0	0	0	0	0	0.000597171	0.000373232	0	0	0	k__Bacteria; p__Firmicutes; c__Clostridia; o__Lachnospirales; f__Lachnospiraceae; g__Eubacterium_fissicatena_group; s__uncultured_bacterium
OTU_972	0	0	0.00011197	0	3.73232e-05	0	0	0	0	0	0.000298585	0.000261262	0	0	0	k__Bacteria; p__Firmicutes; c__Clostridia; o__Oscillospirales; f__Ruminococcaceae; g__Ruminococcus; s__uncultured_bacterium
OTU_973	0.000149293	0.000186616	0.00093308	0	0.00171687	0.000149293	0	7.46464e-05	3.73232e-05	0	0.000149293	0	0.000149293	0.000186616	0.000447878	k__Bacteria; p__Proteobacteria; c__Alphaproteobacteria; o__Rhizobiales; f__Xanthobacteraceae; g__uncultured; s__uncultured_bacterium
OTU_974	0	0	0.000746464	0	0.00126899	0	0	0	0	0	0	0	0	0	0	k__Bacteria; p__Proteobacteria; c__Alphaproteobacteria; o__Rhizobiales; f__Devosiaceae; g__Devosia; s__Devosia_riboflavina
OTU_975	0.000746464	0	0	0	0	0	0	0	0	0	0	0	0	0	0	k__Bacteria; p__Planctomycetota; c__Phycisphaerae; o__Tepidisphaerales; f__WD2101_soil_group; g__uncultured_bacterium; s__unidentified
OTU_976	0	0	0.00526257	0	0.00794984	3.73232e-05	0	0	0	0.000186616	0.000335909	0.000223939	0	0	0	k__Bacteria; p__Proteobacteria; c__Alphaproteobacteria; o__Rhizobiales; f__Rhizobiaceae; g__Allorhizobium-Neorhizobium-Pararhizobium-Rhizobium; s__metagenome
OTU_977	0	0	7.46464e-05	3.73232e-05	0.000223939	0	0	0	0	0	0	0	0	0	0.000149293	k__Bacteria; p__Proteobacteria; c__Alphaproteobacteria; o__Rhizobiales; f__Beijerinckiaceae; g__Methylobacterium-Methylorubrum; s__Methylobacterium_extorquens_DSM_13060
OTU_978	0	0	3.73232e-05	0	7.46464e-05	0	0	0	0	0	0	0	0	7.46464e-05	0.000485201	k__Bacteria; p__Acidobacteriota; c__Acidobacteriae; o__Acidobacteriales; f__AcidobacteriaceaeSubgroup_1; g__uncultured; s__uncultured_bacterium
OTU_979	0	0	0	0	0	0	0	0	0	0	0	0	0	0.000149293	0.000149293	k__Bacteria; p__WPS-2; c__uncultured_forest_soil_bacterium; o__unidentified; f__unidentified; g__unidentified; s__unidentified
OTU_98	0.0110103	0.00179151	0.000858433	0.0141082	0.00250065	0.0148173	0	3.73232e-05	0	3.73232e-05	0	0	0	0	0	k__Bacteria; p__Proteobacteria; c__Gammaproteobacteria; o__Burkholderiales; f__Comamonadaceae; g__Curvibacter; s__uncultured_Curvibacter_sp.
OTU_980	0	0	0.0016049	3.73232e-05	0.00264995	3.73232e-05	0	0	0	0	0	0	0	0	0	k__Bacteria; p__Proteobacteria; c__Alphaproteobacteria; o__Rhizobiales; f__Hyphomicrobiaceae; g__Hyphomicrobium; s__metagenome
OTU_981	0	0	0	0	0	0	0	0	0	0	0.000783787	0.000597171	0	0	0	k__Bacteria; p__Firmicutes; c__Clostridia; o__Lachnospirales; f__Lachnospiraceae; g__Lachnospiraceae_UCG-001; s__uncultured_bacterium
OTU_982	0	0	0.000298585	0	0.000298585	0	0	0	3.73232e-05	0.00011197	0	0.000149293	0	0	3.73232e-05	k__Bacteria; p__Proteobacteria; c__Alphaproteobacteria; o__Rhizobiales; f__Rhizobiaceae; g__Mesorhizobium; s__uncultured_bacterium
OTU_983	0	0	0.000335909	0	0.000634494	0	0	0	0	0	0	0	0	0	0	k__Bacteria; p__Proteobacteria; c__Alphaproteobacteria; o__Rhodospirillales; f__Rhodospirillaceae; g__uncultured; s__metagenome
OTU_984	0	0	0	0	0	0	0	0	0	0	0	0	0	0	0.000186616	k__Bacteria; p__Proteobacteria; c__Alphaproteobacteria; o__Elsterales; f__uncultured; g__uncultured_bacterium; s__unidentified
OTU_985	0	0	0.000373232	0	0.000298585	0	0	0	0	3.73232e-05	0.000223939	0	0	0	0	k__Bacteria; p__Proteobacteria; c__Alphaproteobacteria; o__Rhodospirillales; f__Rhodospirillaceae; g__uncultured; s__metagenome
OTU_986	0	0	0.000410555	0	0.000746464	0	0	0	0	0	3.73232e-05	3.73232e-05	0	0	3.73232e-05	k__Bacteria; p__Proteobacteria; c__Alphaproteobacteria; o__Caulobacterales; f__Caulobacteraceae; g__Brevundimonas; s__Brevundimonas_sp._C2e1
OTU_987	0	0	0.00093308	0	0.00212742	0	0	0	0	0	0	0	0	0	0	k__Bacteria; p__Proteobacteria; c__Alphaproteobacteria; o__Rhizobiales; f__Xanthobacteraceae; g__Rhodoplanes; s__uncultured_bacterium
OTU_988	0	0	0	0	0.000522525	0	0	0	0	0	0	0	0	0	0	k__Bacteria; p__Firmicutes; c__Clostridia; o__Oscillospirales; f__Ruminococcaceae; g__uncultured_bacterium; s__unidentified
OTU_989	0	0	0	0	0	0	0	0	0	0	0	0	0	3.73232e-05	0.00011197	k__Bacteria; p__Acidobacteriota; c__Acidobacteriae; o__Acidobacteriales; f__uncultured; g__bacterium_Ellin7538; s__unidentified
OTU_99	0.0140335	3.73232e-05	0.000261262	0	3.73232e-05	0.00153025	0.00011197	7.46464e-05	7.46464e-05	0.00358303	0.00697943	0.00500131	0	0	0	k__Bacteria; p__Proteobacteria; c__Gammaproteobacteria; o__Burkholderiales; f__Oxalobacteraceae; g__Herbaspirillum; s__Herbaspirillum_chlorophenolicum
OTU_990	0	0	3.73232e-05	0	0	0	0	0	0	0	0	0	3.73232e-05	3.73232e-05	0.000186616	k__Bacteria; p__Proteobacteria; c__Alphaproteobacteria; o__Elsterales; f__uncultured; g__uncultured_bacterium; s__unidentified
OTU_991	7.46464e-05	0	0.000858433	0.000485201	0.00156757	3.73232e-05	0	3.73232e-05	0	0	0	3.73232e-05	0	0	0	k__Bacteria; p__Proteobacteria; c__Alphaproteobacteria; o__Rhizobiales; f__Xanthobacteraceae; g__uncultured; s__uncultured_bacterium
OTU_992	0	0	0.000373232	3.73232e-05	0.000895756	3.73232e-05	0	0	0	0	0	0	0	0	0	k__Bacteria; p__Proteobacteria; c__Alphaproteobacteria; o__Rhizobiales; f__Hyphomicrobiaceae; g__Pedomicrobium; s__uncultured_Alphaproteobacteria_bacterium
OTU_993	0	0	0.00093308	0	0.000895756	3.73232e-05	0	0	0	0	0	0	0	0	0	k__Bacteria; p__Proteobacteria; c__Alphaproteobacteria; o__Rhizobiales; f__Xanthobacteraceae; g__Pseudorhodoplanes; s__uncultured_bacterium
OTU_994	0	0	0	0	3.73232e-05	0	0	0	0	0	0	0	3.73232e-05	0.000149293	0.000149293	k__Bacteria; p__Proteobacteria; c__Alphaproteobacteria; o__Elsterales; f__uncultured; g__uncultured_Alphaproteobacteria_bacterium; s__unidentified
OTU_995	0	0	0	0	0	0	0	0	0	0	0	0	0	3.73232e-05	3.73232e-05	k__Bacteria; p__Acidobacteriota; c__Acidobacteriae; o__Acidobacteriales; f__AcidobacteriaceaeSubgroup_1; g__Acidipila; s__uncultured_forest_soil_bacterium
OTU_996	0	0.000522525	0	0	0	0	0	0	0	0	0	0	0	0	0	k__Bacteria; p__Acidobacteriota; c__Acidobacteriae; o__Acidobacteriales; f__AcidobacteriaceaeSubgroup_1; g__Acidicapsa; s__Acidicapsa_sp._CE1
OTU_997	0	0	0.00104505	0	0.00190348	0	0	3.73232e-05	3.73232e-05	0	0	0	0	3.73232e-05	3.73232e-05	k__Bacteria; p__Proteobacteria; c__Alphaproteobacteria; o__Rhizobiales; f__Methyloligellaceae; g__uncultured; s__uncultured_bacterium
OTU_998	0	0	0.000522525	0	3.73232e-05	0	0	0	0	0	0	0	0	0	0	k__Bacteria; p__Acidobacteriota; c__Blastocatellia; o__Blastocatellales; f__Blastocatellaceae; g__Stenotrophobacter; s__uncultured_bacterium_gp4
OTU_999	3.73232e-05	0	0.000597171	0	0.00100773	0	0	0	0	0	0	0	0	0	0	k__Bacteria; p__Proteobacteria; c__Alphaproteobacteria; o__Rhizobiales; f__Methyloligellaceae; g__uncultured; s__uncultured_bacterium
