# Supplementary material for: Multi-Omics of Pine Wood Nematode Pathogenicity Associated With Culturable Associated Microbiota Through an Artificial Assembly Approach
Source: Front Plant Sci. 2022 Jan 3;12:798539. doi: 10.3389/fpls.2021.798539 (PMC8762061; doi:10.3389/fpls.2021.798539)
Supplement: Supplementary file 2 [file Data_Sheet_1.ZIP › Supplementary Tables/Supplementary table 20.xlsx]

## Sheet: Sheet1
Supplementary table 20 the expression of PWN resistance genes in inoculated seedlings
ID	Longyan	Fuzhou	Sanming	Nanping	Xiamen	PWN (S)	NC
c31825.graph_c0/P3	0.342137	0.864736	0.374615	1.62687	0.614328	1.1752	1
c44068.graph_c0/P3	0.572801	4.36123	0.756878	0.684504	1.4698	10.4401	1
c57095.graph_c0/P3	2.69129	4.6612	3.01771	6.01065	2.5706	7.53532	1
c60353.graph_c0/P2	1.07182	5.18491	1.11822	2.09422	1.72784	2.2286	1
c64867.graph_c0/P3	0.978455	0.206496	0.341458	0.362112	0.145112	0.341999	1
c65380.graph_c0/P2	0.683734	13.9355	52.7707	2.98006	1.00941	5.35552	1
c69878.graph_c1/P3	0.228537	0.21522	0.0205071	0.217909	0.110564	0.200844	1
c72778.graph_c0/P4	2.81473	6.0089	364.05	44.8997	4.67768	3.68095	1
c72881.graph_c0/P4	2.93865	9.47532	2.77257	39.4569	2.93579	12.9784	1
c74241.graph_c0/P3	0.860099	0.07651	0.00652334	0.762068	0.0298706	0.885207	1
c77348.graph_c0/P2	0.320231	2.16297	0.856406	7.79327	0.39256	3.70502	1
c78009.graph_c0/P3	0.798954	6.06314	2.85054	5.96215	2.00934	2.64112	1
c81022.graph_c0/P4	53.6288	0.704828	1.74113	0.628456	1.6121	0.555586	1
c13604.graph_c0/P2	6.0175	11.8164	12.5046	17.3239	9.73742	6.69566	1
c33611.graph_c0/P1	0.492895	1.84136	2.66421	0.909123	1.54476	1.18832	1
c34454.graph_c0/P3	0.45119	5.19986	1.04894	3.35916	2.40193	1.29697	1
c34834.graph_c0/P1	0.847378	1.37629	0.22477	4.03494	1.70967	2.37184	1
c44874.graph_c0/P3	0.986101	1.03058	45.3578	1.61257	5.05312	4.08514	1
c47454.graph_c0/P1	0.255964	0.402253	9.76646	0.676868	1.17242	0.542189	1
c49924.graph_c0/P2	1.1699	5.24814	2.38404	17.2485	1.22898	6.08975	1
c50027.graph_c0/P3	4.84596	1.07012	214.474	1.95703	5.95491	0.775512	1
c55624.graph_c0/P1	0.073801	0.882406	0.49731	2.45602	0.386955	1.71481	1
c59150.graph_c0/P1	1.97176	4.8054	0.946878	0.660771	1.99552	4.06459	1
c60547.graph_c0/P1	1.21199	11.6721	7.74167	9.33504	2.89771	11.6697	1
c62681.graph_c0/P1	56.6481	0.615289	0.500775	0.451871	0.5867	0.768062	1
c63172.graph_c0/P1	0.549843	0.583622	0.530481	0.506804	0.475392	0.829911	1
c64286.graph_c0/P1	0.0589524	2.25727	0.485972	0.069675	0.290044	3.1142	1
c64286.graph_c1/P1	0.333738	1.3166	0.250728	13.2586	0.286068	93.4316	1
c66357.graph_c0/P3	1.61448	3.54536	0.621252	6.21791	6.05547	13.4634	1
c66796.graph_c0/P3	0.526673	1.41872	0.621376	1.69165	0.741168	1.48913	1
c66887.graph_c0/P3	0.447552	0.854634	2.16868	4.41015	0.548153	1.08943	1
c68789.graph_c0/P3	0.900471	0.288522	0.231	0.50248	0.251346	0.769757	1
c69139.graph_c0/P1	0.828642	0.254419	1.83736	1.0052	0.121963	0.160942	1
c70340.graph_c0/P1	0.108366	0.0273276	0.00734898	0.0491625	0.015515	0.777862	1
c74241.graph_c1/P3	1.62146	0.00395407	0.0228256	1.5609	0.141776	0.94551	1
c75133.graph_c0/P2	0.253946	0.00052864	0.0851311	0.209825	0.131794	0.685051	1
c75410.graph_c0/P1	1.16305	3.02204e-05	0.0822339	0.939947	0.331197	0.69045	1
c75618.graph_c0/P1	0.185682	0.126545	0.00198303	0.135024	0.0765809	0.65209	1
c75702.graph_c0/P1	4.84934	6.27901	13.5333	37.1266	5.01247	1.07912	1
c76015.graph_c0/P1	0.289408	0.340538	0.293363	1.33274	0.210557	0.0398942	1
c77789.graph_c0/P1	2.2989	2.83436	2.70775	10.4434	3.53799	1.04349	1
c79812.graph_c0/P2	0.650177	3.93348	3.29919	0.962336	2.03174	1.26084	1
c82953.graph_c0/P1	0.787122	2.82321	1.77994	1.52199	1.56772	1.20342	1
