# Supplementary material for: Multi-Omics of Pine Wood Nematode Pathogenicity Associated With Culturable Associated Microbiota Through an Artificial Assembly Approach
Source: Front Plant Sci. 2022 Jan 3;12:798539. doi: 10.3389/fpls.2021.798539 (PMC8762061; doi:10.3389/fpls.2021.798539)
Supplement: Supplementary file 2 [file Data_Sheet_1.ZIP › Supplementary Tables/Supplementary table 21.xlsx]

## Sheet: Sheet1
Supplementary table 21 Correlation between phenotype and their highly correlated (p < 0.05) transcripts, metabolites and microbes of different AMPSs
Var1	Var2
G1	H2O2	-0.888537
G2	H2O2	-0.945862
G3	H2O2	-0.951978
G4	H2O2	-0.911595
G5	H2O2	-0.939921
G1	O2	-0.980411
G2	O2	-0.990258
G3	O2	-0.989085
G4	O2	-0.902232
G5	O2	-0.89035
Mf1	H2O2	-0.947832
Mf2	H2O2	-0.943523
Mf3	H2O2	-0.950579
Mf4	H2O2	-0.927147
Mb5	H2O2	-0.98255
Mb6	H2O2	-0.977163
Mb7	H2O2	-0.965262
Mb8	H2O2	-0.959425
Mf1	O2	-0.990872
Mf2	O2	-0.992
Mf3	O2	-0.989272
Mf4	O2	-0.993613
Mb5	O2	-0.972887
Mb6	O2	-0.97771
Mb7	O2	-0.983413
Mb8	O2	-0.985441
Mt1	H2O2	0.958249
Mt2	H2O2	0.971651
Mt3	H2O2	0.962434
Mt4	H2O2	0.967455
Mt5	H2O2	0.885698
Mt6	H2O2	0.984818
Mt7	H2O2	0.983392
Mt8	H2O2	-0.951847
Mt9	H2O2	-0.950925
Mt10	H2O2	-0.934731
Mt11	H2O2	-0.950129
Mt12	H2O2	-0.93542
Mt13	H2O2	-0.951639
Mt14	H2O2	-0.940197
Mt15	H2O2	-0.899713
Mt16	H2O2	-0.950857
Mt17	H2O2	-0.952572
Mt18	H2O2	-0.955067
Mt19	H2O2	-0.952953
Mt20	H2O2	-0.952223
Mt21	H2O2	-0.951975
Mt22	H2O2	-0.949455
Mt23	H2O2	-0.949168
Mt24	H2O2	-0.949202
Mt25	H2O2	-0.950884
Mt26	H2O2	-0.951836
Mt1	O2	0.929585
Mt2	O2	0.906704
Mt3	O2	0.883052
Mt4	O2	0.904914
Mt5	O2	0.925803
Mt6	O2	0.90855
Mt7	O2	0.940327
Mt8	O2	-0.987508
Mt9	O2	-0.988764
Mt10	O2	-0.955703
Mt11	O2	-0.986764
Mt12	O2	-0.9956
Mt13	O2	-0.989203
Mt14	O2	-0.992208
Mt15	O2	-0.983986
Mt16	O2	-0.989656
Mt17	O2	-0.988453
Mt18	O2	-0.988634
Mt19	O2	-0.988397
Mt20	O2	-0.987873
Mt21	O2	-0.988583
Mt22	O2	-0.989948
Mt23	O2	-0.99016
Mt24	O2	-0.987192
Mt25	O2	-0.990552
Mt26	O2	-0.989059
