# Supplementary material for: Multi-Omics of Pine Wood Nematode Pathogenicity Associated With Culturable Associated Microbiota Through an Artificial Assembly Approach
Source: Front Plant Sci. 2022 Jan 3;12:798539. doi: 10.3389/fpls.2021.798539 (PMC8762061; doi:10.3389/fpls.2021.798539)
Supplement: Supplementary file 2 [file Data_Sheet_1.ZIP › Supplementary Tables/Supplementary table 22.xlsx]

## Sheet: Sheet1
Supplementary table 22 The highly correlated response genes in different samples
ID	Mb1	Mb2	Mb3	Mb4	Mb5	Mb6	Mb7	Mb8	SP
G1	3.96194	6.63304	31.1651	12.4116	11.3305	7.91764	2.64646	9.43456	11.58
G2	8.68195	3.62671	46.7985	11.8965	2.07322	9.39207	2.16081	10.1294	10.04
G3	4.57031	9.23391	36.8161	13.6423	4.16578	9.40222	6.1868	12.8102	12.2
G4	55.7816	59.8072	163.789	103.858	53.431	45.4041	91.3528	84.0657	101.45
G5	58.228	25.6675	154.181	131.357	141.546	85.2668	28.7858	25.3834	99.77
