# Supplementary material for: Multi-Omics of Pine Wood Nematode Pathogenicity Associated With Culturable Associated Microbiota Through an Artificial Assembly Approach
Source: Front Plant Sci. 2022 Jan 3;12:798539. doi: 10.3389/fpls.2021.798539 (PMC8762061; doi:10.3389/fpls.2021.798539)
Supplement: Supplementary file 2 [file Data_Sheet_1.ZIP › Supplementary Tables/Supplementary table 23.xlsx]

## Sheet: Sheet1
Supplementary table 23 Venn diagram of inducing metabolites regard to different AMPSs
ID	Group
OTU10007	LY
OTU10014	LY
OTU10043	LY
OTU10092	LY
OTU10128	LY
OTU10137	LY
OTU10243	LY
OTU1026	LY
OTU10267	LY
OTU10332	LY
OTU10421	LY
OTU10448	LY
OTU10454	LY
OTU1049	LY
OTU10517	LY
OTU1052	LY
OTU1053	LY
OTU10536	LY
OTU1054	LY
OTU10553	LY
OTU10558	LY
OTU10589	LY
OTU10635	LY
OTU10669	LY
OTU10746	LY
OTU10749	LY
OTU10750	LY
OTU10796	LY
OTU10800	LY
OTU10805	LY
OTU10808	LY
OTU10809	LY
OTU10907	LY
OTU1098	LY
OTU10996	LY
OTU11101	LY
OTU1112	LY
OTU11142	LY
OTU11189	LY
OTU11216	LY
OTU11217	LY
OTU11245	LY
OTU11299	LY
OTU11369	LY
OTU11408	LY
OTU11418	LY
OTU11465	LY
OTU1147	LY
OTU11477	LY
OTU1152	LY
OTU11544	LY
OTU1161	LY
OTU1164	LY
OTU11679	LY
OTU1168	LY
OTU11747	LY
OTU1179	LY
OTU11859	LY
OTU1196	LY
OTU11982	LY
OTU12053	LY
OTU12071	LY
OTU12093	LY
OTU1214	LY
OTU12204	LY
OTU12299	LY
OTU1231	LY
OTU12331	LY
OTU12356	LY
OTU1237	LY
OTU1246	LY
OTU12512	LY
OTU12735	LY
OTU12912	LY
OTU12920	LY
OTU12959	LY
OTU13038	LY
OTU13067	LY
OTU1309	LY
OTU13137	LY
OTU1318	LY
OTU13265	LY
OTU13291	LY
OTU13482	LY
OTU1374	LY
OTU1381	LY
OTU1382	LY
OTU1390	LY
OTU14020	LY
OTU14144	LY
OTU14162	LY
OTU1418	LY
OTU14218	LY
OTU14225	LY
OTU1423	LY
OTU1428	LY
OTU14386	LY
OTU1441	LY
OTU1452	LY
OTU14771	LY
OTU1483	LY
OTU1491	LY
OTU1504	LY
OTU152	LY
OTU1533	LY
OTU1534	LY
OTU1536	LY
OTU1538	LY
OTU1540	LY
OTU1546	LY
OTU1561	LY
OTU1605	LY
OTU1619	LY
OTU1623	LY
OTU1629	LY
OTU1659	LY
OTU1671	LY
OTU1713	LY
OTU1721	LY
OTU1723	LY
OTU17277	LY
OTU1768	LY
OTU1776	LY
OTU1777	LY
OTU1791	LY
OTU1798	LY
OTU1811	LY
OTU1824	LY
OTU18275	LY
OTU1832	LY
OTU1838	LY
OTU1876	LY
OTU1892	LY
OTU1901	LY
OTU19011	LY
OTU1902	LY
OTU19447	LY
OTU1946	LY
OTU19462	LY
OTU19471	LY
OTU19486	LY
OTU19515	LY
OTU1967	LY
OTU1971	LY
OTU1989	LY
OTU2024	LY
OTU20246	LY
OTU2027	LY
OTU2031	LY
OTU2033	LY
OTU2048	LY
OTU20731	LY
OTU2105	LY
OTU2106	LY
OTU2112	LY
OTU2116	LY
OTU2120	LY
OTU214	LY
OTU21405	LY
OTU2152	LY
OTU2167	LY
OTU2172	LY
OTU21746	LY
OTU2180	LY
OTU21883	LY
OTU2192	LY
OTU21991	LY
OTU22104	LY
OTU2218	LY
OTU2228	LY
OTU22290	LY
OTU2261	LY
OTU2268	LY
OTU2277	LY
OTU2281	LY
OTU2286	LY
OTU2319	LY
OTU2321	LY
OTU2322	LY
OTU2323	LY
OTU2324	LY
OTU2334	LY
OTU2357	LY
OTU2365	LY
OTU2385	LY
OTU2397	LY
OTU2398	LY
OTU2440	LY
OTU2453	LY
OTU2460	LY
OTU2468	LY
OTU2482	LY
OTU2484	LY
OTU2500	LY
OTU2501	LY
OTU2534	LY
OTU2555	LY
OTU2564	LY
OTU2649	LY
OTU2655	LY
OTU2659	LY
OTU266	LY
OTU2660	LY
OTU2661	LY
OTU2667	LY
OTU267	LY
OTU2672	LY
OTU2674	LY
OTU2678	LY
OTU2681	LY
OTU269	LY
OTU2710	LY
OTU272	LY
OTU2747	LY
OTU2768	LY
OTU2792	LY
OTU2812	LY
OTU2815	LY
OTU2841	LY
OTU2844	LY
OTU2849	LY
OTU2867	LY
OTU2878	LY
OTU2890	LY
OTU2923	LY
OTU2931	LY
OTU2937	LY
OTU2970	LY
OTU2975	LY
OTU2977	LY
OTU2984	LY
OTU2995	LY
OTU3014	LY
OTU3021	LY
OTU3030	LY
OTU3034	LY
OTU3036	LY
OTU3042	LY
OTU3053	LY
OTU3055	LY
OTU3060	LY
OTU3081	LY
OTU3087	LY
OTU3088	LY
OTU3104	LY
OTU3113	LY
OTU3135	LY
OTU3139	LY
OTU3143	LY
OTU3176	LY
OTU3234	LY
OTU3257	LY
OTU3278	LY
OTU3283	LY
OTU3290	LY
OTU3292	LY
OTU3329	LY
OTU3336	LY
OTU3349	LY
OTU3363	LY
OTU3375	LY
OTU3382	LY
OTU3384	LY
OTU3408	LY
OTU3438	LY
OTU3444	LY
OTU3457	LY
OTU3458	LY
OTU3507	LY
OTU3508	LY
OTU351	LY
OTU3512	LY
OTU3516	LY
OTU3517	LY
OTU3544	LY
OTU3558	LY
OTU3563	LY
OTU3567	LY
OTU3630	LY
OTU3697	LY
OTU3704	LY
OTU3741	LY
OTU3746	LY
OTU3801	LY
OTU3817	LY
OTU3820	LY
OTU3846	LY
OTU3849	LY
OTU3854	LY
OTU3857	LY
OTU3869	LY
OTU3887	LY
OTU3906	LY
OTU3907	LY
OTU3908	LY
OTU3930	LY
OTU3943	LY
OTU3947	LY
OTU3953	LY
OTU3954	LY
OTU3957	LY
OTU3978	LY
OTU4000	LY
OTU4002	LY
OTU4018	LY
OTU4046	LY
OTU4053	LY
OTU4056	LY
OTU4117	LY
OTU4145	LY
OTU4167	LY
OTU4241	LY
OTU4250	LY
OTU4298	LY
OTU4358	LY
OTU4360	LY
OTU4363	LY
OTU4438	LY
OTU4445	LY
OTU4446	LY
OTU4469	LY
OTU4472	LY
OTU4501	LY
OTU4539	LY
OTU4541	LY
OTU4560	LY
OTU4570	LY
OTU4604	LY
OTU4615	LY
OTU4617	LY
OTU4631	LY
OTU4680	LY
OTU4689	LY
OTU4700	LY
OTU4715	LY
OTU4765	LY
OTU4798	LY
OTU4813	LY
OTU4877	LY
OTU4905	LY
OTU4954	LY
OTU4978	LY
OTU4985	LY
OTU4992	LY
OTU4995	LY
OTU5031	LY
OTU5056	LY
OTU5071	LY
OTU5085	LY
OTU5095	LY
OTU5140	LY
OTU5175	LY
OTU5208	LY
OTU5209	LY
OTU5216	LY
OTU5250	LY
OTU5286	LY
OTU5320	LY
OTU5327	LY
OTU5363	LY
OTU5364	LY
OTU5390	LY
OTU5453	LY
OTU5460	LY
OTU5471	LY
OTU5526	LY
OTU5560	LY
OTU5574	LY
OTU5579	LY
OTU5592	LY
OTU5639	LY
OTU5654	LY
OTU5660	LY
OTU5711	LY
OTU5721	LY
OTU5730	LY
OTU5736	LY
OTU5757	LY
OTU5803	LY
OTU5807	LY
OTU5812	LY
OTU5832	LY
OTU5856	LY
OTU5945	LY
OTU6038	LY
OTU6044	LY
OTU6054	LY
OTU6106	LY
OTU6124	LY
OTU6147	LY
OTU6151	LY
OTU6190	LY
OTU6191	LY
OTU6193	LY
OTU6268	LY
OTU6276	LY
OTU6279	LY
OTU6321	LY
OTU6326	LY
OTU635	LY
OTU6400	LY
OTU6407	LY
OTU6435	LY
OTU6507	LY
OTU6520	LY
OTU6564	LY
OTU6575	LY
OTU6662	LY
OTU6664	LY
OTU6731	LY
OTU6756	LY
OTU6770	LY
OTU6774	LY
OTU6804	LY
OTU6886	LY
OTU6904	LY
OTU6908	LY
OTU7002	LY
OTU7011	LY
OTU710	LY
OTU7197	LY
OTU7211	LY
OTU7218	LY
OTU7297	LY
OTU7301	LY
OTU7323	LY
OTU7335	LY
OTU7372	LY
OTU7385	LY
OTU7397	LY
OTU7410	LY
OTU7431	LY
OTU748	LY
OTU7523	LY
OTU7559	LY
OTU7620	LY
OTU7628	LY
OTU7663	LY
OTU7664	LY
OTU7665	LY
OTU7685	LY
OTU7705	LY
OTU7717	LY
OTU7739	LY
OTU7744	LY
OTU7761	LY
OTU7834	LY
OTU7840	LY
OTU7919	LY
OTU7928	LY
OTU7940	LY
OTU7972	LY
OTU805	LY
OTU807	LY
OTU8079	LY
OTU8102	LY
OTU8137	LY
OTU8196	LY
OTU8211	LY
OTU8264	LY
OTU8278	LY
OTU8297	LY
OTU83	LY
OTU8311	LY
OTU8327	LY
OTU8338	LY
OTU8366	LY
OTU8404	LY
OTU8411	LY
OTU8449	LY
OTU8463	LY
OTU8492	LY
OTU85	LY
OTU8515	LY
OTU8553	LY
OTU8575	LY
OTU8625	LY
OTU8703	LY
OTU8745	LY
OTU8748	LY
OTU8751	LY
OTU876	LY
OTU8781	LY
OTU8782	LY
OTU8840	LY
OTU8890	LY
OTU8993	LY
OTU8994	LY
OTU8995	LY
OTU9026	LY
OTU9053	LY
OTU917	LY
OTU9204	LY
OTU9221	LY
OTU9222	LY
OTU925	LY
OTU9296	LY
OTU9374	LY
OTU9408	LY
OTU942	LY
OTU9433	LY
OTU9455	LY
OTU9490	LY
OTU9520	LY
OTU9522	LY
OTU9548	LY
OTU957	LY
OTU9576	LY
OTU9589	LY
OTU9688	LY
OTU974	LY
OTU9797	LY
OTU9824	LY
OTU984	LY
OTU9841	LY
OTU9862	LY
OTU9898	LY
OTU9935	LY
OTU9946	LY
OTU9978	LY
OTU9980	LY
OTU10170	LY
OTU10244	LY
OTU10345	LY
OTU10423	LY
OTU1044	LY
OTU10459	LY
OTU10503	LY
OTU10624	LY
OTU10626	LY
OTU1065	LY
OTU10663	LY
OTU10722	LY
OTU1089	LY
OTU10976	LY
OTU11075	LY
OTU11182	LY
OTU1120	LY
OTU11406	LY
OTU11901	LY
OTU1209	LY
OTU12230	LY
OTU12452	LY
OTU1247	LY
OTU1248	LY
OTU12565	LY
OTU1263	LY
OTU12960	LY
OTU1311	LY
OTU13210	LY
OTU13324	LY
OTU1347	LY
OTU1387	LY
OTU14098	LY
OTU1521	LY
OTU1543	LY
OTU1582	LY
OTU1667	LY
OTU1710	LY
OTU1737	LY
OTU1854	LY
OTU1858	LY
OTU1874	LY
OTU1890	LY
OTU1936	LY
OTU2093	LY
OTU2136	LY
OTU2176	LY
OTU2182	LY
OTU2223	LY
OTU2266	LY
OTU22748	LY
OTU2544	LY
OTU2553	LY
OTU2606	LY
OTU2614	LY
OTU2676	LY
OTU2705	LY
OTU2814	LY
OTU2927	LY
OTU2944	LY
OTU2985	LY
OTU3037	LY
OTU3131	LY
OTU3138	LY
OTU3186	LY
OTU3480	LY
OTU3533	LY
OTU3536	LY
OTU3627	LY
OTU3693	LY
OTU3748	LY
OTU3769	LY
OTU3893	LY
OTU4147	LY
OTU4317	LY
OTU4350	LY
OTU4351	LY
OTU4384	LY
OTU4388	LY
OTU4468	LY
OTU4609	LY
OTU4713	LY
OTU4797	LY
OTU4830	LY
OTU5089	LY
OTU5104	LY
OTU5127	LY
OTU5137	LY
OTU5203	LY
OTU5213	LY
OTU5274	LY
OTU5369	LY
OTU5449	LY
OTU5657	LY
OTU5766	LY
OTU5916	LY
OTU5921	LY
OTU6156	LY
OTU6240	LY
OTU6274	LY
OTU6418	LY
OTU6554	LY
OTU6555	LY
OTU6568	LY
OTU6611	LY
OTU6660	LY
OTU6694	LY
OTU6846	LY
OTU6979	LY
OTU6992	LY
OTU7254	LY
OTU7379	LY
OTU7486	LY
OTU7627	LY
OTU7748	LY
OTU7749	LY
OTU7812	LY
OTU7924	LY
OTU8145	LY
OTU8186	LY
OTU8290	LY
OTU8317	LY
OTU8379	LY
OTU8495	LY
OTU8594	LY
OTU8963	LY
OTU9030	LY
OTU9152	LY
OTU9446	LY
OTU9459	LY
OTU9551	LY
OTU9889	LY
OTU9949	LY
OTU10012	LY
OTU10580	LY
OTU11289	LY
OTU11546	LY
OTU11710	LY
OTU1195	LY
OTU12200	LY
OTU13981	LY
OTU14223	LY
OTU1524	LY
OTU1609	LY
OTU16730	LY
OTU16745	LY
OTU1717	LY
OTU1719	LY
OTU1964	LY
OTU19890	LY
OTU1992	LY
OTU2242	LY
OTU22714	LY
OTU22821	LY
OTU2317	LY
OTU2379	LY
OTU3848	LY
OTU4235	LY
OTU4289	LY
OTU4422	LY
OTU4498	LY
OTU4753	LY
OTU4844	LY
OTU4858	LY
OTU4864	LY
OTU5283	LY
OTU5715	LY
OTU5813	LY
OTU5880	LY
OTU5926	LY
OTU6137	LY
OTU6424	LY
OTU6592	LY
OTU6735	LY
OTU6813	LY
OTU6860	LY
OTU6913	LY
OTU7374	LY
OTU7755	LY
OTU7831	LY
OTU7994	LY
OTU7995	LY
OTU8180	LY
OTU8263	LY
OTU834	LY
OTU8381	LY
OTU8501	LY
OTU8531	LY
OTU8835	LY
OTU8986	LY
OTU9063	LY
OTU9268	LY
OTU9360	LY
OTU9382	LY
OTU9662	LY
OTU9665	LY
OTU9937	LY
OTU1076	LY
OTU11402	LY
OTU1539	LY
OTU1624	LY
OTU1882	LY
OTU20783	LY
OTU2202	LY
OTU2329	LY
OTU2662	LY
OTU3561	LY
OTU3621	LY
OTU3797	LY
OTU3984	LY
OTU4023	LY
OTU4466	LY
OTU5280	LY
OTU5525	LY
OTU5640	LY
OTU6120	LY
OTU6784	LY
OTU7031	LY
OTU7687	LY
OTU7873	LY
OTU7886	LY
OTU8220	LY
OTU8920	LY
OTU9409	LY
OTU9416	LY
OTU10007	FZ
OTU10014	FZ
OTU10043	FZ
OTU10092	FZ
OTU10128	FZ
OTU10137	FZ
OTU10243	FZ
OTU10244	FZ
OTU1026	FZ
OTU10267	FZ
OTU10332	FZ
OTU10345	FZ
OTU10421	FZ
OTU10423	FZ
OTU1044	FZ
OTU10448	FZ
OTU10454	FZ
OTU10459	FZ
OTU1049	FZ
OTU10503	FZ
OTU10517	FZ
OTU1052	FZ
OTU1053	FZ
OTU10536	FZ
OTU1054	FZ
OTU10553	FZ
OTU10558	FZ
OTU10589	FZ
OTU10624	FZ
OTU10626	FZ
OTU10635	FZ
OTU10663	FZ
OTU10669	FZ
OTU10722	FZ
OTU10746	FZ
OTU10749	FZ
OTU10750	FZ
OTU10796	FZ
OTU10800	FZ
OTU10805	FZ
OTU10808	FZ
OTU10809	FZ
OTU1089	FZ
OTU10907	FZ
OTU10976	FZ
OTU1098	FZ
OTU10996	FZ
OTU11075	FZ
OTU11101	FZ
OTU1112	FZ
OTU11142	FZ
OTU11182	FZ
OTU11189	FZ
OTU11216	FZ
OTU11217	FZ
OTU11245	FZ
OTU11299	FZ
OTU11369	FZ
OTU11406	FZ
OTU11408	FZ
OTU11418	FZ
OTU11465	FZ
OTU1147	FZ
OTU11477	FZ
OTU1152	FZ
OTU11544	FZ
OTU11546	FZ
OTU1161	FZ
OTU1164	FZ
OTU11679	FZ
OTU1168	FZ
OTU11710	FZ
OTU11747	FZ
OTU1179	FZ
OTU11859	FZ
OTU11901	FZ
OTU1196	FZ
OTU11982	FZ
OTU12053	FZ
OTU12071	FZ
OTU1209	FZ
OTU12093	FZ
OTU1214	FZ
OTU12204	FZ
OTU12230	FZ
OTU12299	FZ
OTU1231	FZ
OTU12331	FZ
OTU12356	FZ
OTU1237	FZ
OTU12452	FZ
OTU1246	FZ
OTU1247	FZ
OTU1248	FZ
OTU12512	FZ
OTU12565	FZ
OTU12735	FZ
OTU12912	FZ
OTU12920	FZ
OTU12959	FZ
OTU12960	FZ
OTU13038	FZ
OTU13067	FZ
OTU1309	FZ
OTU13137	FZ
OTU1318	FZ
OTU13265	FZ
OTU13291	FZ
OTU13324	FZ
OTU13482	FZ
OTU1374	FZ
OTU1381	FZ
OTU1382	FZ
OTU1387	FZ
OTU1390	FZ
OTU14020	FZ
OTU14098	FZ
OTU14144	FZ
OTU14162	FZ
OTU1418	FZ
OTU14218	FZ
OTU14225	FZ
OTU1423	FZ
OTU1428	FZ
OTU14386	FZ
OTU1441	FZ
OTU1452	FZ
OTU14771	FZ
OTU1483	FZ
OTU1491	FZ
OTU1504	FZ
OTU152	FZ
OTU1521	FZ
OTU1524	FZ
OTU1533	FZ
OTU1534	FZ
OTU1536	FZ
OTU1538	FZ
OTU1540	FZ
OTU1546	FZ
OTU1561	FZ
OTU1605	FZ
OTU1619	FZ
OTU1623	FZ
OTU1629	FZ
OTU1659	FZ
OTU1667	FZ
OTU1671	FZ
OTU16730	FZ
OTU1710	FZ
OTU1713	FZ
OTU1721	FZ
OTU1723	FZ
OTU17277	FZ
OTU1768	FZ
OTU1776	FZ
OTU1777	FZ
OTU1791	FZ
OTU1798	FZ
OTU1811	FZ
OTU1824	FZ
OTU18275	FZ
OTU1832	FZ
OTU1838	FZ
OTU1854	FZ
OTU1858	FZ
OTU1874	FZ
OTU1876	FZ
OTU1892	FZ
OTU1901	FZ
OTU19011	FZ
OTU1902	FZ
OTU1936	FZ
OTU19447	FZ
OTU1946	FZ
OTU19462	FZ
OTU19471	FZ
OTU19486	FZ
OTU19515	FZ
OTU1967	FZ
OTU1971	FZ
OTU1989	FZ
OTU19890	FZ
OTU2024	FZ
OTU20246	FZ
OTU2027	FZ
OTU2031	FZ
OTU2033	FZ
OTU2048	FZ
OTU20731	FZ
OTU2093	FZ
OTU2105	FZ
OTU2106	FZ
OTU2112	FZ
OTU2116	FZ
OTU2120	FZ
OTU2136	FZ
OTU214	FZ
OTU21405	FZ
OTU2152	FZ
OTU2167	FZ
OTU2172	FZ
OTU21746	FZ
OTU2176	FZ
OTU2180	FZ
OTU21883	FZ
OTU2192	FZ
OTU21991	FZ
OTU22104	FZ
OTU2218	FZ
OTU2228	FZ
OTU22290	FZ
OTU2261	FZ
OTU2266	FZ
OTU2268	FZ
OTU22748	FZ
OTU2277	FZ
OTU2281	FZ
OTU22821	FZ
OTU2286	FZ
OTU2317	FZ
OTU2319	FZ
OTU2321	FZ
OTU2322	FZ
OTU2323	FZ
OTU2324	FZ
OTU2334	FZ
OTU2357	FZ
OTU2365	FZ
OTU2385	FZ
OTU2397	FZ
OTU2398	FZ
OTU2440	FZ
OTU2453	FZ
OTU2460	FZ
OTU2468	FZ
OTU2482	FZ
OTU2484	FZ
OTU2500	FZ
OTU2501	FZ
OTU2534	FZ
OTU2544	FZ
OTU2553	FZ
OTU2555	FZ
OTU2564	FZ
OTU2606	FZ
OTU2614	FZ
OTU2649	FZ
OTU2655	FZ
OTU2659	FZ
OTU266	FZ
OTU2660	FZ
OTU2661	FZ
OTU2667	FZ
OTU267	FZ
OTU2672	FZ
OTU2674	FZ
OTU2676	FZ
OTU2678	FZ
OTU2681	FZ
OTU269	FZ
OTU2705	FZ
OTU2710	FZ
OTU272	FZ
OTU2747	FZ
OTU2768	FZ
OTU2792	FZ
OTU2812	FZ
OTU2814	FZ
OTU2815	FZ
OTU2841	FZ
OTU2844	FZ
OTU2849	FZ
OTU2867	FZ
OTU2878	FZ
OTU2890	FZ
OTU2923	FZ
OTU2927	FZ
OTU2931	FZ
OTU2937	FZ
OTU2944	FZ
OTU2970	FZ
OTU2975	FZ
OTU2977	FZ
OTU2984	FZ
OTU2985	FZ
OTU2995	FZ
OTU3014	FZ
OTU3021	FZ
OTU3030	FZ
OTU3034	FZ
OTU3036	FZ
OTU3042	FZ
OTU3053	FZ
OTU3055	FZ
OTU3060	FZ
OTU3081	FZ
OTU3087	FZ
OTU3088	FZ
OTU3104	FZ
OTU3113	FZ
OTU3135	FZ
OTU3139	FZ
OTU3143	FZ
OTU3176	FZ
OTU3186	FZ
OTU3234	FZ
OTU3257	FZ
OTU3278	FZ
OTU3283	FZ
OTU3290	FZ
OTU3292	FZ
OTU3329	FZ
OTU3336	FZ
OTU3349	FZ
OTU3363	FZ
OTU3375	FZ
OTU3382	FZ
OTU3384	FZ
OTU3408	FZ
OTU3438	FZ
OTU3444	FZ
OTU3457	FZ
OTU3458	FZ
OTU3480	FZ
OTU3507	FZ
OTU3508	FZ
OTU351	FZ
OTU3512	FZ
OTU3516	FZ
OTU3517	FZ
OTU3533	FZ
OTU3536	FZ
OTU3544	FZ
OTU3558	FZ
OTU3563	FZ
OTU3567	FZ
OTU3627	FZ
OTU3630	FZ
OTU3697	FZ
OTU3704	FZ
OTU3741	FZ
OTU3746	FZ
OTU3748	FZ
OTU3769	FZ
OTU3801	FZ
OTU3817	FZ
OTU3820	FZ
OTU3846	FZ
OTU3849	FZ
OTU3854	FZ
OTU3857	FZ
OTU3869	FZ
OTU3887	FZ
OTU3893	FZ
OTU3906	FZ
OTU3907	FZ
OTU3908	FZ
OTU3930	FZ
OTU3943	FZ
OTU3947	FZ
OTU3953	FZ
OTU3954	FZ
OTU3957	FZ
OTU3978	FZ
OTU4000	FZ
OTU4002	FZ
OTU4018	FZ
OTU4046	FZ
OTU4053	FZ
OTU4056	FZ
OTU4117	FZ
OTU4145	FZ
OTU4147	FZ
OTU4167	FZ
OTU4241	FZ
OTU4250	FZ
OTU4298	FZ
OTU4317	FZ
OTU4350	FZ
OTU4351	FZ
OTU4358	FZ
OTU4360	FZ
OTU4363	FZ
OTU4384	FZ
OTU4422	FZ
OTU4438	FZ
OTU4445	FZ
OTU4446	FZ
OTU4468	FZ
OTU4469	FZ
OTU4472	FZ
OTU4501	FZ
OTU4539	FZ
OTU4541	FZ
OTU4560	FZ
OTU4570	FZ
OTU4604	FZ
OTU4609	FZ
OTU4615	FZ
OTU4617	FZ
OTU4631	FZ
OTU4680	FZ
OTU4689	FZ
OTU4700	FZ
OTU4715	FZ
OTU4765	FZ
OTU4798	FZ
OTU4813	FZ
OTU4830	FZ
OTU4844	FZ
OTU4864	FZ
OTU4877	FZ
OTU4905	FZ
OTU4954	FZ
OTU4978	FZ
OTU4985	FZ
OTU4992	FZ
OTU4995	FZ
OTU5031	FZ
OTU5056	FZ
OTU5071	FZ
OTU5085	FZ
OTU5089	FZ
OTU5095	FZ
OTU5104	FZ
OTU5127	FZ
OTU5137	FZ
OTU5140	FZ
OTU5175	FZ
OTU5203	FZ
OTU5208	FZ
OTU5209	FZ
OTU5216	FZ
OTU5250	FZ
OTU5274	FZ
OTU5286	FZ
OTU5320	FZ
OTU5327	FZ
OTU5363	FZ
OTU5364	FZ
OTU5369	FZ
OTU5390	FZ
OTU5449	FZ
OTU5453	FZ
OTU5460	FZ
OTU5471	FZ
OTU5525	FZ
OTU5526	FZ
OTU5560	FZ
OTU5574	FZ
OTU5579	FZ
OTU5592	FZ
OTU5639	FZ
OTU5654	FZ
OTU5657	FZ
OTU5660	FZ
OTU5711	FZ
OTU5721	FZ
OTU5730	FZ
OTU5736	FZ
OTU5757	FZ
OTU5766	FZ
OTU5803	FZ
OTU5807	FZ
OTU5812	FZ
OTU5832	FZ
OTU5856	FZ
OTU5880	FZ
OTU5916	FZ
OTU5921	FZ
OTU5926	FZ
OTU5945	FZ
OTU6038	FZ
OTU6044	FZ
OTU6054	FZ
OTU6106	FZ
OTU6124	FZ
OTU6147	FZ
OTU6151	FZ
OTU6156	FZ
OTU6190	FZ
OTU6191	FZ
OTU6193	FZ
OTU6240	FZ
OTU6268	FZ
OTU6274	FZ
OTU6276	FZ
OTU6279	FZ
OTU6321	FZ
OTU6326	FZ
OTU635	FZ
OTU6400	FZ
OTU6407	FZ
OTU6418	FZ
OTU6424	FZ
OTU6435	FZ
OTU6507	FZ
OTU6520	FZ
OTU6555	FZ
OTU6564	FZ
OTU6568	FZ
OTU6575	FZ
OTU6660	FZ
OTU6662	FZ
OTU6664	FZ
OTU6694	FZ
OTU6731	FZ
OTU6756	FZ
OTU6770	FZ
OTU6774	FZ
OTU6804	FZ
OTU6846	FZ
OTU6860	FZ
OTU6886	FZ
OTU6904	FZ
OTU6908	FZ
OTU6979	FZ
OTU7002	FZ
OTU7011	FZ
OTU710	FZ
OTU7197	FZ
OTU7211	FZ
OTU7218	FZ
OTU7254	FZ
OTU7297	FZ
OTU7301	FZ
OTU7323	FZ
OTU7335	FZ
OTU7372	FZ
OTU7374	FZ
OTU7379	FZ
OTU7385	FZ
OTU7397	FZ
OTU7410	FZ
OTU7431	FZ
OTU748	FZ
OTU7523	FZ
OTU7559	FZ
OTU7620	FZ
OTU7627	FZ
OTU7628	FZ
OTU7663	FZ
OTU7664	FZ
OTU7665	FZ
OTU7685	FZ
OTU7705	FZ
OTU7717	FZ
OTU7739	FZ
OTU7744	FZ
OTU7748	FZ
OTU7761	FZ
OTU7812	FZ
OTU7834	FZ
OTU7840	FZ
OTU7919	FZ
OTU7924	FZ
OTU7928	FZ
OTU7940	FZ
OTU7972	FZ
OTU805	FZ
OTU807	FZ
OTU8079	FZ
OTU8102	FZ
OTU8137	FZ
OTU8145	FZ
OTU8180	FZ
OTU8186	FZ
OTU8196	FZ
OTU8211	FZ
OTU8263	FZ
OTU8264	FZ
OTU8278	FZ
OTU8290	FZ
OTU8297	FZ
OTU83	FZ
OTU8311	FZ
OTU8327	FZ
OTU8338	FZ
OTU834	FZ
OTU8366	FZ
OTU8379	FZ
OTU8381	FZ
OTU8404	FZ
OTU8411	FZ
OTU8449	FZ
OTU8463	FZ
OTU8492	FZ
OTU8495	FZ
OTU85	FZ
OTU8501	FZ
OTU8515	FZ
OTU8531	FZ
OTU8553	FZ
OTU8575	FZ
OTU8594	FZ
OTU8625	FZ
OTU8703	FZ
OTU8745	FZ
OTU8748	FZ
OTU8751	FZ
OTU876	FZ
OTU8781	FZ
OTU8782	FZ
OTU8840	FZ
OTU8890	FZ
OTU8963	FZ
OTU8993	FZ
OTU8994	FZ
OTU8995	FZ
OTU9026	FZ
OTU9030	FZ
OTU9053	FZ
OTU9063	FZ
OTU917	FZ
OTU9204	FZ
OTU9221	FZ
OTU9222	FZ
OTU925	FZ
OTU9268	FZ
OTU9296	FZ
OTU9360	FZ
OTU9374	FZ
OTU9382	FZ
OTU9408	FZ
OTU9416	FZ
OTU942	FZ
OTU9433	FZ
OTU9446	FZ
OTU9455	FZ
OTU9459	FZ
OTU9490	FZ
OTU9520	FZ
OTU9522	FZ
OTU9548	FZ
OTU9551	FZ
OTU957	FZ
OTU9576	FZ
OTU9589	FZ
OTU9688	FZ
OTU974	FZ
OTU9797	FZ
OTU9824	FZ
OTU984	FZ
OTU9841	FZ
OTU9862	FZ
OTU9889	FZ
OTU9898	FZ
OTU9935	FZ
OTU9946	FZ
OTU9949	FZ
OTU9978	FZ
OTU9980	FZ
OTU10007	NP
OTU10012	NP
OTU10014	NP
OTU10043	NP
OTU10092	NP
OTU10128	NP
OTU10137	NP
OTU10170	NP
OTU10243	NP
OTU1026	NP
OTU10267	NP
OTU10332	NP
OTU10345	NP
OTU10421	NP
OTU10423	NP
OTU1044	NP
OTU10448	NP
OTU10454	NP
OTU10459	NP
OTU1049	NP
OTU10503	NP
OTU10517	NP
OTU1052	NP
OTU1053	NP
OTU10536	NP
OTU1054	NP
OTU10553	NP
OTU10558	NP
OTU10580	NP
OTU10589	NP
OTU10624	NP
OTU10626	NP
OTU10635	NP
OTU1065	NP
OTU10663	NP
OTU10669	NP
OTU10722	NP
OTU10746	NP
OTU10749	NP
OTU10750	NP
OTU10796	NP
OTU10800	NP
OTU10805	NP
OTU10808	NP
OTU10809	NP
OTU1089	NP
OTU10907	NP
OTU10976	NP
OTU1098	NP
OTU10996	NP
OTU11075	NP
OTU11101	NP
OTU1112	NP
OTU11142	NP
OTU11182	NP
OTU11189	NP
OTU1120	NP
OTU11216	NP
OTU11217	NP
OTU11245	NP
OTU11289	NP
OTU11299	NP
OTU11369	NP
OTU11406	NP
OTU11408	NP
OTU11418	NP
OTU11465	NP
OTU1147	NP
OTU11477	NP
OTU1152	NP
OTU11544	NP
OTU11546	NP
OTU1161	NP
OTU1164	NP
OTU11679	NP
OTU1168	NP
OTU11747	NP
OTU1179	NP
OTU11859	NP
OTU1196	NP
OTU11982	NP
OTU12053	NP
OTU12071	NP
OTU1209	NP
OTU12093	NP
OTU1214	NP
OTU12204	NP
OTU12230	NP
OTU12299	NP
OTU1231	NP
OTU12331	NP
OTU12356	NP
OTU1237	NP
OTU1246	NP
OTU1247	NP
OTU12512	NP
OTU12565	NP
OTU1263	NP
OTU12735	NP
OTU12912	NP
OTU12920	NP
OTU12959	NP
OTU12960	NP
OTU13038	NP
OTU13067	NP
OTU1309	NP
OTU1311	NP
OTU13137	NP
OTU1318	NP
OTU13210	NP
OTU13265	NP
OTU13291	NP
OTU13324	NP
OTU1347	NP
OTU13482	NP
OTU1374	NP
OTU1381	NP
OTU1382	NP
OTU1387	NP
OTU1390	NP
OTU14020	NP
OTU14098	NP
OTU14144	NP
OTU14162	NP
OTU1418	NP
OTU14218	NP
OTU14225	NP
OTU1423	NP
OTU1428	NP
OTU14386	NP
OTU1441	NP
OTU1452	NP
OTU14771	NP
OTU1483	NP
OTU1491	NP
OTU1504	NP
OTU152	NP
OTU1521	NP
OTU1524	NP
OTU1533	NP
OTU1534	NP
OTU1536	NP
OTU1538	NP
OTU1539	NP
OTU1540	NP
OTU1543	NP
OTU1546	NP
OTU1561	NP
OTU1582	NP
OTU1605	NP
OTU1609	NP
OTU1619	NP
OTU1623	NP
OTU1624	NP
OTU1629	NP
OTU1659	NP
OTU1667	NP
OTU1671	NP
OTU16745	NP
OTU1710	NP
OTU1713	NP
OTU1719	NP
OTU1721	NP
OTU1723	NP
OTU17277	NP
OTU1737	NP
OTU1768	NP
OTU1776	NP
OTU1777	NP
OTU1791	NP
OTU1798	NP
OTU1811	NP
OTU1824	NP
OTU18275	NP
OTU1832	NP
OTU1838	NP
OTU1874	NP
OTU1876	NP
OTU1882	NP
OTU1890	NP
OTU1892	NP
OTU1901	NP
OTU19011	NP
OTU1902	NP
OTU1936	NP
OTU19447	NP
OTU1946	NP
OTU19462	NP
OTU19471	NP
OTU19486	NP
OTU19515	NP
OTU1967	NP
OTU1971	NP
OTU1989	NP
OTU2024	NP
OTU20246	NP
OTU2027	NP
OTU2031	NP
OTU2033	NP
OTU2048	NP
OTU20731	NP
OTU2093	NP
OTU2105	NP
OTU2106	NP
OTU2112	NP
OTU2116	NP
OTU2120	NP
OTU214	NP
OTU21405	NP
OTU2152	NP
OTU2167	NP
OTU2172	NP
OTU21746	NP
OTU2176	NP
OTU2180	NP
OTU2182	NP
OTU21883	NP
OTU2192	NP
OTU21991	NP
OTU22104	NP
OTU2218	NP
OTU2223	NP
OTU2228	NP
OTU22290	NP
OTU2242	NP
OTU2261	NP
OTU2266	NP
OTU2268	NP
OTU2277	NP
OTU2281	NP
OTU2286	NP
OTU2319	NP
OTU2321	NP
OTU2322	NP
OTU2323	NP
OTU2324	NP
OTU2334	NP
OTU2357	NP
OTU2365	NP
OTU2385	NP
OTU2397	NP
OTU2398	NP
OTU2440	NP
OTU2453	NP
OTU2460	NP
OTU2468	NP
OTU2482	NP
OTU2484	NP
OTU2500	NP
OTU2501	NP
OTU2534	NP
OTU2544	NP
OTU2555	NP
OTU2564	NP
OTU2614	NP
OTU2649	NP
OTU2655	NP
OTU2659	NP
OTU266	NP
OTU2660	NP
OTU2661	NP
OTU2667	NP
OTU267	NP
OTU2672	NP
OTU2674	NP
OTU2676	NP
OTU2678	NP
OTU2681	NP
OTU269	NP
OTU2705	NP
OTU2710	NP
OTU272	NP
OTU2747	NP
OTU2768	NP
OTU2792	NP
OTU2812	NP
OTU2815	NP
OTU2841	NP
OTU2844	NP
OTU2849	NP
OTU2867	NP
OTU2878	NP
OTU2890	NP
OTU2923	NP
OTU2931	NP
OTU2937	NP
OTU2944	NP
OTU2970	NP
OTU2975	NP
OTU2977	NP
OTU2984	NP
OTU2995	NP
OTU3014	NP
OTU3021	NP
OTU3030	NP
OTU3034	NP
OTU3036	NP
OTU3037	NP
OTU3042	NP
OTU3053	NP
OTU3055	NP
OTU3060	NP
OTU3081	NP
OTU3087	NP
OTU3088	NP
OTU3104	NP
OTU3113	NP
OTU3131	NP
OTU3135	NP
OTU3138	NP
OTU3139	NP
OTU3143	NP
OTU3176	NP
OTU3186	NP
OTU3234	NP
OTU3257	NP
OTU3278	NP
OTU3283	NP
OTU3290	NP
OTU3292	NP
OTU3329	NP
OTU3336	NP
OTU3349	NP
OTU3363	NP
OTU3375	NP
OTU3382	NP
OTU3384	NP
OTU3408	NP
OTU3438	NP
OTU3444	NP
OTU3457	NP
OTU3458	NP
OTU3507	NP
OTU3508	NP
OTU351	NP
OTU3512	NP
OTU3516	NP
OTU3517	NP
OTU3533	NP
OTU3536	NP
OTU3544	NP
OTU3558	NP
OTU3563	NP
OTU3567	NP
OTU3621	NP
OTU3627	NP
OTU3630	NP
OTU3693	NP
OTU3697	NP
OTU3704	NP
OTU3741	NP
OTU3746	NP
OTU3748	NP
OTU3769	NP
OTU3801	NP
OTU3817	NP
OTU3820	NP
OTU3846	NP
OTU3848	NP
OTU3849	NP
OTU3854	NP
OTU3857	NP
OTU3869	NP
OTU3887	NP
OTU3906	NP
OTU3907	NP
OTU3908	NP
OTU3930	NP
OTU3943	NP
OTU3947	NP
OTU3953	NP
OTU3954	NP
OTU3957	NP
OTU3978	NP
OTU4000	NP
OTU4002	NP
OTU4018	NP
OTU4046	NP
OTU4053	NP
OTU4056	NP
OTU4117	NP
OTU4145	NP
OTU4167	NP
OTU4235	NP
OTU4241	NP
OTU4250	NP
OTU4289	NP
OTU4298	NP
OTU4317	NP
OTU4350	NP
OTU4358	NP
OTU4360	NP
OTU4363	NP
OTU4388	NP
OTU4438	NP
OTU4445	NP
OTU4446	NP
OTU4468	NP
OTU4469	NP
OTU4472	NP
OTU4498	NP
OTU4501	NP
OTU4539	NP
OTU4541	NP
OTU4560	NP
OTU4570	NP
OTU4604	NP
OTU4609	NP
OTU4615	NP
OTU4617	NP
OTU4631	NP
OTU4680	NP
OTU4689	NP
OTU4700	NP
OTU4713	NP
OTU4715	NP
OTU4753	NP
OTU4765	NP
OTU4797	NP
OTU4798	NP
OTU4813	NP
OTU4830	NP
OTU4858	NP
OTU4864	NP
OTU4877	NP
OTU4905	NP
OTU4954	NP
OTU4978	NP
OTU4985	NP
OTU4992	NP
OTU4995	NP
OTU5031	NP
OTU5056	NP
OTU5071	NP
OTU5085	NP
OTU5089	NP
OTU5095	NP
OTU5104	NP
OTU5127	NP
OTU5137	NP
OTU5140	NP
OTU5175	NP
OTU5203	NP
OTU5208	NP
OTU5209	NP
OTU5213	NP
OTU5216	NP
OTU5250	NP
OTU5274	NP
OTU5280	NP
OTU5286	NP
OTU5320	NP
OTU5327	NP
OTU5363	NP
OTU5364	NP
OTU5390	NP
OTU5449	NP
OTU5453	NP
OTU5460	NP
OTU5471	NP
OTU5526	NP
OTU5560	NP
OTU5574	NP
OTU5579	NP
OTU5592	NP
OTU5639	NP
OTU5654	NP
OTU5660	NP
OTU5711	NP
OTU5721	NP
OTU5730	NP
OTU5736	NP
OTU5757	NP
OTU5766	NP
OTU5803	NP
OTU5807	NP
OTU5812	NP
OTU5813	NP
OTU5832	NP
OTU5856	NP
OTU5880	NP
OTU5916	NP
OTU5921	NP
OTU5926	NP
OTU5945	NP
OTU6038	NP
OTU6044	NP
OTU6054	NP
OTU6106	NP
OTU6120	NP
OTU6124	NP
OTU6137	NP
OTU6147	NP
OTU6151	NP
OTU6156	NP
OTU6190	NP
OTU6191	NP
OTU6193	NP
OTU6240	NP
OTU6268	NP
OTU6274	NP
OTU6276	NP
OTU6279	NP
OTU6321	NP
OTU6326	NP
OTU635	NP
OTU6400	NP
OTU6407	NP
OTU6418	NP
OTU6435	NP
OTU6507	NP
OTU6520	NP
OTU6554	NP
OTU6555	NP
OTU6564	NP
OTU6575	NP
OTU6592	NP
OTU6611	NP
OTU6662	NP
OTU6664	NP
OTU6694	NP
OTU6731	NP
OTU6735	NP
OTU6756	NP
OTU6770	NP
OTU6774	NP
OTU6784	NP
OTU6804	NP
OTU6846	NP
OTU6860	NP
OTU6886	NP
OTU6904	NP
OTU6908	NP
OTU6992	NP
OTU7002	NP
OTU7011	NP
OTU710	NP
OTU7197	NP
OTU7211	NP
OTU7218	NP
OTU7254	NP
OTU7297	NP
OTU7301	NP
OTU7323	NP
OTU7335	NP
OTU7372	NP
OTU7379	NP
OTU7385	NP
OTU7397	NP
OTU7410	NP
OTU7431	NP
OTU748	NP
OTU7486	NP
OTU7523	NP
OTU7559	NP
OTU7620	NP
OTU7627	NP
OTU7628	NP
OTU7663	NP
OTU7664	NP
OTU7665	NP
OTU7685	NP
OTU7705	NP
OTU7717	NP
OTU7739	NP
OTU7744	NP
OTU7748	NP
OTU7749	NP
OTU7761	NP
OTU7812	NP
OTU7831	NP
OTU7834	NP
OTU7840	NP
OTU7886	NP
OTU7919	NP
OTU7924	NP
OTU7928	NP
OTU7940	NP
OTU7972	NP
OTU7994	NP
OTU7995	NP
OTU805	NP
OTU807	NP
OTU8079	NP
OTU8102	NP
OTU8137	NP
OTU8145	NP
OTU8186	NP
OTU8196	NP
OTU8211	NP
OTU8263	NP
OTU8264	NP
OTU8278	NP
OTU8290	NP
OTU8297	NP
OTU83	NP
OTU8311	NP
OTU8317	NP
OTU8327	NP
[truncated: 1,387 more rows]
