# Supplementary material for: Multi-Omics of Pine Wood Nematode Pathogenicity Associated With Culturable Associated Microbiota Through an Artificial Assembly Approach
Source: Front Plant Sci. 2022 Jan 3;12:798539. doi: 10.3389/fpls.2021.798539 (PMC8762061; doi:10.3389/fpls.2021.798539)
Supplement: Supplementary file 2 [file Data_Sheet_1.ZIP › Supplementary Tables/Supplementary table 24.xlsx]

## Sheet: Sheet1
Supplementary table 24 Relative abundance of inducing metabolites associate with different APMSs inoculation.
ID	Mb1	Mb2	Mb3	Mb4	Mb5	Mb6	Mb7	Mb8	SP
Mt1	1.43041	0.812269	7.38142	0.707929	0.534116	34.9216	14.0744	20.8579	1
Mt2	0.976176	0.834686	1.90184	1.4761	0.496797	18.0293	5.55415	4.80816	1
Mt3	1.72248	1.06462	2.16938	2.54138	1.21488	22.6062	16.0572	7.26118	1
Mt4	4.24147	3.40906	4.05209	0.292825	3.27057	30.3612	20.1831	22.837	1
Mt5	2.01069	0.105564	3.27697	6.6742	1.45986	19.203	23.4674	17.077	1
Mt6	231.707	198.737	281.683	204.411	240.097	70.9649	137.991	129.42	1
Mt7	60.9729	71.4358	36.6786	70.314	48.0933	15.5224	13.605	17.8347	1
Mt8	13.1163	9.75626	2.6854	2.14548	1.73134	19.6764	19.8452	17.8637	1
Mt9	5.84181	2.05103	6.3666	8.95149	3.42802	11.5243	25.1616	11.0408	1
Mt10	8.05218	6.79554	10.9385	6.73385	5.56688	12.9967	14.3896	9.46202	1
Mt11	9.80726	10.8815	4.32462	35.9666	7.76628	687.564	216.359	972.236	1
Mt12	9.96449	5.56496	6.82277	10.8327	1.59154	159.638	59.4398	34.9469	1
Mt13	4.91852	0.707725	16.6857	10.1038	1.58718	101.837	28.6908	79.7407	1
Mt14	1.10104	1.40784	2.08762	4.70385	0.421178	8.39328	18.5902	12.137	1
Mt15	4.12186	4.33937	10.5282	6.34991	3.62592	88.2394	26.2341	23.8361	1
Mt16	4.55411	5.2658	23.8149	10.4111	5.12641	123.288	45.3903	88.8523	1
Mt17	1.19509	0.35942	3.63943	2.05987	1.17537	6.4357	11.0076	4.40737	1
Mt18	8.16095	2.96245	18.0357	10.0479	3.92861	99.6038	30.3734	85.7897	1
Mt19	4.62615	2.63517	6.54194	2.21086	2.17174	26.4998	15.471	30.753	1
Mt20	5.58497	3.35771	5.83398	8.64012	2.7168	24.7441	46.9911	32.9492	1
Mt21	26.2829	173.979	221.882	315.642	192.613	22.0439	14.9249	22.4693	1
Mt22	197.651	235.004	208.806	23.8447	229.354	20.6024	15.0868	19.9247	1
Mt23	307.779	82.6753	8.24163	140.386	63.9446	9.7677	5.14619	12.7719	1
Mt24	180.713	251.839	38.203	262.553	215.415	33.48	15.1212	5.53226	1
Mt25	7.2195	157.009	102.44	30.3312	205.804	3.21193	11.4156	2.41987	1
Mt26	77.8057	244.306	761.998	51.4885	396.86	11.0189	11.0206	11.4864	1
