# Supplementary material for: Multi-Omics of Pine Wood Nematode Pathogenicity Associated With Culturable Associated Microbiota Through an Artificial Assembly Approach
Source: Front Plant Sci. 2022 Jan 3;12:798539. doi: 10.3389/fpls.2021.798539 (PMC8762061; doi:10.3389/fpls.2021.798539)
Supplement: Supplementary file 2 [file Data_Sheet_1.ZIP › Supplementary Tables/Supplementary table 25.xlsx]

## Sheet: Sheet1
Supplementary table 25 The expression pattern of the PWN anti-toxin genes regard to the inoculation of different AMPSs
id	LY	FZ	NP	SM	XM
BUX.s00116.606/predicted VAP protein	0.650535	1.56411	1.0735	0.815454	0.808226
BUX.s00083.48/pioneer	0.530319	0.843877	0.803168	1.00582	0.967831
BUX.s01066.2/lysozyme protein	0.425515	0.581088	0.566457	0.640027	0.64991
BUX.s00422.201/retinoid-binding protein	0.933733	1.45486	1.26148	0.924567	0.943919
BUX.s00647.112/glutathione S-transferase	0.682719	0.924362	1.36668	1.30467	0.846779
BUX.s00116.698/cytochrome P450	0.65024	1.73917	0.99633	4.50155	1.72199
BUX.s01109.178/pioneer	0.402222	0.607887	0.84826	0.796272	0.963703
BUX.s01144.122/pioneer	0.643974	1.05483	0.855646	1.98536	0.760891
BUX.s01254.333/glutathione S-transferase	0.604829	1.3766	0.950523	1.48568	0.958468
Bx-cathepsin W/Bx-cathepsin W	0.499891	1.67637	1.39129	2.10624	0.674292
