# Supplementary material for: Multi-Omics of Pine Wood Nematode Pathogenicity Associated With Culturable Associated Microbiota Through an Artificial Assembly Approach
Source: Front Plant Sci. 2022 Jan 3;12:798539. doi: 10.3389/fpls.2021.798539 (PMC8762061; doi:10.3389/fpls.2021.798539)
Supplement: Supplementary file 2 [file Data_Sheet_1.ZIP › Supplementary Tables/Supplementary table 3.xlsx]

## Sheet: Sheet1
Supplementary table3 Abundance of Class of microbial sequencing of PWN symbiotic bacteria
	FZ	NP	XM	LY	SM
c__MB-A2-108	0.000410555	0.00350838	2.48821e-05	4.97642e-05	4.97642e-05
c__Dehalococcoidia	6.22053e-05	0.000199057	0	1.24411e-05	0
c__Subgroup_18	2.48821e-05	1.24411e-05	0	0	3.73232e-05
c__Fibrobacteria	2.48821e-05	2.48821e-05	0	0	0
c__Deferribacteres	2.48821e-05	0	0	1.24411e-05	0
c__Thermodesulfovibrionia	0	1.24411e-05	0	0	0
c__Alphaproteobacteria	0.091504	0.209607	0.00277436	0.0978241	0.810709
c__Clostridia	0.0120429	0.0919146	0.00248821	0.00915662	0.000398114
c__Myxococcia	0.00023638	0.000174175	4.97642e-05	3.73232e-05	8.70874e-05
c__JG30-KF-CM66	1.24411e-05	1.24411e-05	0	0	4.97642e-05
c__Polyangia	0.00502619	0.0067555	4.97642e-05	0.00191592	6.22053e-05
c__Chloroflexia	0.000323468	7.46464e-05	1.24411e-05	0	7.46464e-05
c__Acidobacteriae	0.0059095	0.0025753	0.00011197	0.00116946	0.00332176
c__Anaerolineae	0.000559848	8.70874e-05	3.73232e-05	1.24411e-05	8.70874e-05
c__uncultured_bacterium	0.000422996	0.000721582	0	0	0.000510083
c__uncultured_delta_proteobacterium	2.48821e-05	3.73232e-05	0	0	0
c__uncultured	6.22053e-05	9.95285e-05	4.97642e-05	0	2.48821e-05
c__Chlamydiae	6.22053e-05	0	0	0	1.24411e-05
c__Campylobacteria	1.24411e-05	1.24411e-05	0	1.24411e-05	0
c__Blastocatellia	0.00221451	0.00294853	1.24411e-05	0	1.24411e-05
c__KD4-96	0.000199057	0.00180395	1.24411e-05	1.24411e-05	4.97642e-05
c__Methylomirabilia	8.70874e-05	4.97642e-05	2.48821e-05	3.73232e-05	3.73232e-05
c__Vicinamibacteria	0.00783787	0.0129263	4.97642e-05	3.73232e-05	7.46464e-05
c__uncultured_soil_bacterium	1.24411e-05	0	0	0	0
c__Fusobacteriia	1.24411e-05	0.00206522	0	0	0.00011197
c__Kryptonia	0	0	0	0	1.24411e-05
c__Thermovenabulia	1.24411e-05	0.00240112	1.24411e-05	0	0
c__Lineage_IIb	0.000609612	0	0	0	0
c__Bacteroidia	0.0379079	0.0431207	0.00481469	0.31823	0.00034835
c__Desulfobulbia	0.000248821	0	0	0	0
c__bacteriap25	6.22053e-05	9.95285e-05	0	1.24411e-05	6.22053e-05
c__Actinobacteria	0.0181266	0.0174299	9.95285e-05	0.000124411	0.00554871
c__unidentified	0.000895756	0	0	0	0
c__Thermoanaerobaculia	8.70874e-05	9.95285e-05	0	0	0
c__Bacilli	0.349208	0.186653	0.0108113	0.00242601	0.123478
c__Subgroup_5	3.73232e-05	0.000136852	0	0	4.97642e-05
c__Holophagae	0.00347106	0.000199057	1.24411e-05	2.48821e-05	2.48821e-05
c__Ktedonobacteria	0	0	0	0	0.00497642
c__Saccharimonadia	2.48821e-05	0.0016671	0	1.24411e-05	0
c__Thermoleophilia	0.00617077	0.0074522	2.48821e-05	7.46464e-05	0.00116946
c__Pla3_lineage	0	7.46464e-05	0	0	0
c__Desulfuromonadia	0.00011197	4.97642e-05	4.97642e-05	3.73232e-05	8.70874e-05
c__Phycisphaerae	0.000970403	0.000161734	1.24411e-05	2.48821e-05	0
c__Syntrophobacteria	2.48821e-05	0	0	0	0
c__Negativicutes	0.000684258	0	0	0	6.22053e-05
c__Gemmatimonadetes	0.00125655	0.000758905	2.48821e-05	0	0.000447878
c__Gammaproteobacteria	0.365867	0.322833	0.976412	0.460381	0.0471392
c__Desulfovibrionia	0	0	1.24411e-05	0.00011197	0
c__Longimicrobia	7.46464e-05	7.46464e-05	0	0	0
c__uncultured_Latescibacteria_bacterium	4.97642e-05	1.24411e-05	0	0	1.24411e-05
c__uncultured_proteobacterium	0	1.24411e-05	0	1.24411e-05	1.24411e-05
c__Kapabacteria	0	1.24411e-05	0	0	0
c__Subgroup_25	0.000373232	0	0	0	0
c__Gitt-GS-136	0.000684258	9.95285e-05	0	0	1.24411e-05
c__Omnitrophia	0.000273703	0	0	0	0
c__uncultured_forest_soil_bacterium	0	0	0	0	9.95285e-05
c__Verrucomicrobiae	0.00826086	0.0113711	0.00179151	0.1081	6.22053e-05
c__Nitrospiria	0.000174175	9.95285e-05	2.48821e-05	0	0.000161734
c__Microgenomatia	0	0.0016049	0	0	0
c__Planctomycetes	8.70874e-05	9.95285e-05	0	3.73232e-05	0
c__TK10	0.000149293	0.000199057	0	0	0.000186616
c__Acidimicrobiia	0.00449122	0.00322223	4.97642e-05	6.22053e-05	0.000124411
c__Fimbriimonadia	2.48821e-05	3.73232e-05	0	0	1.24411e-05
c__bacterium_enrichment_culture_clone_B30_2011	1.24411e-05	2.48821e-05	0	0	0
c__Vampirivibrionia	3.73232e-05	1.24411e-05	0	3.73232e-05	0
c__Cyanobacteriia	0.0691225	0.0634245	0.000149293	0	8.70874e-05
c__AD3	4.97642e-05	6.22053e-05	0	0	0.00011197
c__uncultured_Myxococcales_bacterium	0.00323468	0	0	0	0
c__Coriobacteriia	0	0.000497642	0	0	0
c__Thermotogae	1.24411e-05	0.000311027	0	0	0
c__Rubrobacteria	0	6.22053e-05	0	0	0
