# Supplementary material for: Multi-Omics of Pine Wood Nematode Pathogenicity Associated With Culturable Associated Microbiota Through an Artificial Assembly Approach
Source: Front Plant Sci. 2022 Jan 3;12:798539. doi: 10.3389/fpls.2021.798539 (PMC8762061; doi:10.3389/fpls.2021.798539)
Supplement: Supplementary file 2 [file Data_Sheet_1.ZIP › Supplementary Tables/Supplementary table 4.xlsx]

## Sheet: Sheet1
Supplementary table4 Abundance of the Kingdom of microbial sequencing for PWN symbiotic bacteria
	FZ	NP	XM	LY	SM
k__Bacteria	0.999104	1	1	1	1
k__unidentified	0.000895756	0	0	0	0
