# Supplementary material for: Multi-Omics of Pine Wood Nematode Pathogenicity Associated With Culturable Associated Microbiota Through an Artificial Assembly Approach
Source: Front Plant Sci. 2022 Jan 3;12:798539. doi: 10.3389/fpls.2021.798539 (PMC8762061; doi:10.3389/fpls.2021.798539)
Supplement: Supplementary file 2 [file Data_Sheet_1.ZIP › Supplementary Tables/Supplementary table 5.xlsx]

## Sheet: Sheet1
Supplementary table 5 Abundance of Family of microbial sequencing of PWN symbiotic bacteria
	FZ	NP	XM	LY	SM
f__A21b	2.48821e-05	2.48821e-05	1.24411e-05	1.24411e-05	2.48821e-05
f__Devosiaceae	0.00221451	0.00240112	0	0.000385673	1.24411e-05
f__Syntrophobacteraceae	2.48821e-05	0	0	0	0
f__Erwiniaceae	0.0115826	0.0248821	0.56455	0.00786275	0.000447878
f__SC-I-84	0.000149293	0.0011197	3.73232e-05	3.73232e-05	0.000211498
f__Streptosporangiaceae	0.000261262	0.000335909	0	0	0
f__Tepidimicrobium	6.22053e-05	0.024907	0	0	0
f__Hibiscus_cannabinus	0.0602147	0.0566441	0	0	1.24411e-05
f__Rikenellaceae	0	0	0	1.24411e-05	0
f__Rhodanobacteraceae	0.000223939	0.000659376	1.24411e-05	9.95285e-05	6.22053e-05
f__Hydrogenophilaceae	0.000510083	0.00704164	1.24411e-05	9.95285e-05	0.000136852
f__Acetobacteraceae	0.0224934	0.0958459	7.46464e-05	0.000335909	0.806703
f__Bifidobacteriaceae	1.24411e-05	0	6.22053e-05	1.24411e-05	0.00242601
f__Bacteroidaceae	0.000149293	9.95285e-05	0	0.000273703	0
f__Helicobacteraceae	1.24411e-05	1.24411e-05	0	1.24411e-05	0
f__Atopobiaceae	0	0.000485201	0	0	0
f__uncultured_actinobacterium	3.73232e-05	0.000659376	0	0	4.97642e-05
f__Amb-16S-1323	0.000335909	0.00082111	0	0	0
f__Yersiniaceae	0.219746	0.163028	0.317297	0.00227671	0.0239615
f__Sutterellaceae	4.97642e-05	9.95285e-05	0	0.000149293	0
f__Diplorickettsiaceae	0	0	0	0	9.95285e-05
f__Geobacteraceae	0.00011197	4.97642e-05	4.97642e-05	3.73232e-05	8.70874e-05
f__Myxococcaceae	0.000149293	0.000149293	1.24411e-05	0	0
f__Nannocystaceae	1.24411e-05	3.73232e-05	1.24411e-05	0	0
f__Koribacteraceae	1.24411e-05	1.24411e-05	0	3.73232e-05	6.22053e-05
f__uncultured_soil_bacterium	1.24411e-05	0	1.24411e-05	0	1.24411e-05
f__Parvibaculaceae	0	2.48821e-05	0	0	0
f__metagenome	0.000223939	0.000870874	0	0	1.24411e-05
f__Iamiaceae	0.000534966	0.000223939	0	0	0
f__Ktedonobacteraceae	0	0	0	0	0.00400602
f__uncultured_bacterium	0.0067555	0.0109108	0.00011197	0.000161734	0.00102017
f__Geminicoccaceae	1.24411e-05	2.48821e-05	0	0	0
f__Weeksellaceae	1.24411e-05	3.73232e-05	1.24411e-05	0.00151781	0.000335909
f__Prevotellaceae	0.00202789	4.97642e-05	0.000398114	0.000385673	0
f__Gemmatimonadaceae	0.00125655	0.000758905	2.48821e-05	0	0.000447878
f__Desulfobulbaceae	0.000248821	0	0	0	0
f__Nocardioidaceae	0.00093308	0.00103261	0	1.24411e-05	0.000286144
f__Erysipelotrichaceae	6.22053e-05	0.000174175	8.70874e-05	0.000447878	0
f__Enterobacteriaceae	0.0245462	0.00916906	0.0851964	0.0011197	0.00614588
f__Ilumatobacteraceae	0.00023638	0.000609612	2.48821e-05	0	0
f__Arachis_hypogaeapeanut	0.000883315	0	0	0	0
f__Eggerthellaceae	0	1.24411e-05	0	0	0
f__Bryobacteraceae	0.00130631	0.0014556	1.24411e-05	7.46464e-05	0.000373232
f__Steroidobacteraceae	0.0018786	0.00216474	1.24411e-05	0	0
f__Dysgonomonadaceae	0	0.000534966	0	0	0
f__Oxalobacteraceae	0.00588462	0.0119932	0.00023638	0.0303189	1.24411e-05
f__Isosphaeraceae	6.22053e-05	2.48821e-05	0	0	0
f__Rubritaleaceae	0.000883315	0.000883315	0.000323468	0.0207019	0
f__Rhodomicrobiaceae	0.00143072	0.00189104	0	0	0
f__Fimbriimonadaceae	2.48821e-05	3.73232e-05	0	0	1.24411e-05
f__Cytophagaceae	0.00023638	0	0	0.000534966	0
f__Hyphomonadaceae	0.000149293	0.00207766	1.24411e-05	0	0
f__uncultured_forest_soil_bacterium	0	0	0	0	9.95285e-05
f__Planococcaceae	1.24411e-05	0	0	0	3.73232e-05
f__Catenulisporaceae	3.73232e-05	7.46464e-05	0	0	3.73232e-05
f__Methylophilaceae	0.00180395	2.48821e-05	0	0.000385673	0
f__Rubinisphaeraceae	0	0	0	3.73232e-05	0
f__Chthoniobacteraceae	4.97642e-05	0.00197813	1.24411e-05	0.00135608	6.22053e-05
f__BSV26	0	0	0	0	1.24411e-05
f__Sphingobacteriaceae	0.00379452	0.00838527	0.00103261	0.0753555	0
f__Morganellaceae	0.00373232	2.48821e-05	0.000671817	9.95285e-05	0
f__Nocardiaceae	0	0	0	0	1.24411e-05
f__Acidiferrobacteraceae	0.000273703	0.00200301	0	3.73232e-05	0.000136852
f__Opitutaceae	6.22053e-05	3.73232e-05	0	0	0
f__Phycisphaeraceae	0.00070914	6.22053e-05	0	0	0
f__uncultured_Acetobacteraceae_bacterium	1.24411e-05	7.46464e-05	0	0	1.24411e-05
f__Simkaniaceae	6.22053e-05	0	0	0	1.24411e-05
f__A0839	3.73232e-05	0.00104505	0	0	0
f__uncultured_Geobacter_sp.	4.97642e-05	2.48821e-05	1.24411e-05	0	0
f__Rhodocyclaceae	2.48821e-05	0.00223939	0	0	1.24411e-05
f__Caloramatoraceae	1.24411e-05	0.0109108	0	0	0
f__Nitrospiraceae	0.000174175	9.95285e-05	2.48821e-05	0	0.000161734
f__Taonella	0	0	0	0.000547407	0
f__Reyranellaceae	0.000908197	0.00149293	0	9.95285e-05	1.24411e-05
f__Sphingomonadaceae	0.0127272	0.0123291	0.000447878	0.0205029	0.00181639
f__Dermabacteraceae	0.00478981	2.48821e-05	0	0	0
f__D05-2	0.000323468	0.00070914	0	0	0
f__Moraxellaceae	0.00874607	0.00714117	0.000124411	0.000211498	0.000410555
f__Peptoniphilus	4.97642e-05	0.0154394	0	0	0
f__Microscillaceae	0.000435437	0.000422996	0	0	0
f__Methyloligellaceae	0.000559848	0.000970403	2.48821e-05	0	2.48821e-05
f__Pirellulaceae	0	6.22053e-05	0	0	0
f__Frankiaceae	2.48821e-05	2.48821e-05	1.24411e-05	0	0.00011197
f__Cellulomonadaceae	0.000248821	2.48821e-05	0	0	1.24411e-05
f__Crocinitomicaceae	1.24411e-05	1.24411e-05	0	0	0
f__Anaerolineaceae	0.000422996	3.73232e-05	1.24411e-05	0	2.48821e-05
f__Anaerococcus	0.00482713	0.00602147	0	0	0
f__Tannerellaceae	0	0	0	2.48821e-05	0
f__Xanthobacteraceae	0.0153398	0.0260391	0.000161734	0.00184128	0.00106993
f__Sporichthyaceae	0.00169198	0	0	0	0
f__Neisseriaceae	0	0	0	0	0.00191592
f__Micropepsaceae	0.000721582	0.000684258	2.48821e-05	0.000248821	3.73232e-05
f__Thermoanaerobaculaceae	8.70874e-05	9.95285e-05	0	0	0
f__Fervidobacteriaceae	1.24411e-05	0.000311027	0	0	0
f__Clostridiaceae	1.24411e-05	2.48821e-05	2.48821e-05	1.24411e-05	0.000385673
f__Micromonosporaceae	0.00171687	0.00158001	0	0	8.70874e-05
f__Terrimicrobiaceae	1.24411e-05	1.24411e-05	0	4.97642e-05	0
f__unidentified	0.00732778	0.00691723	8.70874e-05	8.70874e-05	0.00126899
f__UCG-010	1.24411e-05	0.00464052	0	2.48821e-05	0
f__Azospirillaceae	0.00405579	7.46464e-05	0	2.48821e-05	1.24411e-05
f__Carnobacteriaceae	0	0.00350838	0	0	0.000360791
f__Leptotrichiaceae	0	0	0	0	2.48821e-05
f__Fibrobacteraceae	2.48821e-05	2.48821e-05	0	0	0
f__Soehngenia	6.22053e-05	0.0172433	1.24411e-05	0	0
f__uncultured_Acidobacteria_bacterium	0.00124411	7.46464e-05	3.73232e-05	1.24411e-05	3.73232e-05
f__Solibacteraceae	0.000261262	0.000360791	0	1.24411e-05	0.000286144
f__Vicinamibacteraceae	0.00671817	0.00719093	0	0	0
f__Beijerinckiaceae	0.00405579	0.00476493	0	0.000149293	0.00011197
f__Saprospiraceae	2.48821e-05	1.24411e-05	0	1.24411e-05	0
f__Pyrinomonadaceae	0.000174175	0.00228916	1.24411e-05	0	0
f__Intrasporangiaceae	0.000124411	0.000136852	0	0	0.00011197
f__Methylacidiphilaceae	0.00716605	0.00588462	0.00128143	0.0790007	0
f__Anaeromyxobacteraceae	8.70874e-05	2.48821e-05	3.73232e-05	3.73232e-05	8.70874e-05
f__Lachnospiraceae	0.000634494	0.000746464	0.00177907	0.0070292	0
f__Peptococcaceae	0	0	0	1.24411e-05	0
f__Promicromonosporaceae	0.000298585	0.000161734	0	0	0
f__Exiguobacteraceae	2.48821e-05	8.70874e-05	0	0	0
f__Thermomonosporaceae	0.000174175	0.000298585	0	0	0
f__Nitrosomonadaceae	0.000485201	0.00153025	3.73232e-05	4.97642e-05	9.95285e-05
f__Chitinophagaceae	0.0188482	0.0246333	0.0011819	0.100039	1.24411e-05
f__Peptostreptococcaceae	0.00103261	0.000223939	0.000286144	2.48821e-05	1.24411e-05
f__Microbacteriaceae	0.000149293	0.000422996	0	4.97642e-05	2.48821e-05
f__Kineosporiaceae	6.22053e-05	1.24411e-05	0	1.24411e-05	0
f__SM2D12	0.000124411	0.000136852	0	0	0
f__Xanthomonadaceae	0.0165466	0.0200425	0.00212742	0.0897747	0.000771346
f__uncultured_delta_proteobacterium	0	3.73232e-05	0	0	0
f__Oscillospiraceae	0.000149293	0.0016049	0.000149293	0.00140584	0
f__Hordeum_vulgare	0.00802448	0.00678038	0.000149293	0	4.97642e-05
f__uncultured_Chloroflexi_bacterium	0	0	0	0	8.70874e-05
f__Rhizobiaceae	0.00639471	0.0113711	0.000273703	0.0141704	3.73232e-05
f__Eubacterium_coprostanoligenes_group	3.73232e-05	3.73232e-05	0.000161734	0.000136852	0
f__Saccharimonadaceae	0	0	0	1.24411e-05	0
f__Kaistiaceae	0	1.24411e-05	0	6.22053e-05	0
f__Unknown_Family	0.0096667	0.00632006	3.73232e-05	3.73232e-05	0.0014556
f__uncultured	0.00741487	0.0108859	8.70874e-05	0.000174175	0.00211498
f__Staphylococcaceae	0.00972891	0.000373232	0.000273703	6.22053e-05	0
f__Paenibacillaceae	0.000373232	0.000261262	0.00822354	2.48821e-05	0
f__Solirubrobacteraceae	0.000845992	0.0020901	1.24411e-05	0	0.000833551
f__AcidobacteriaceaeSubgroup_1	0.00381941	0.000373232	3.73232e-05	0.00100773	0.000696699
f__Paracaedibacteraceae	0	0	0	0.000149293	0
f__Alcanivoracaceae1	0.000373232	4.97642e-05	0	0	0
f__Anaerovoracaceae	0	0	2.48821e-05	0	0
f__Burkholderiaceae	0.00129387	0.00109481	1.24411e-05	0.000646935	0.000721582
f__Caulobacteraceae	0.00379452	0.0183879	0.00151781	0.0584605	0.000174175
f__Actinospicaceae	4.97642e-05	4.97642e-05	0	0	2.48821e-05
f__Roseiflexaceae	3.73232e-05	7.46464e-05	1.24411e-05	0	1.24411e-05
f__Rhodospirillaceae	0.00023638	0.000311027	0	8.70874e-05	0
f__Deferribacteraceae	2.48821e-05	0	0	1.24411e-05	0
f__Polyangiaceae	0.000186616	0.000360791	2.48821e-05	0.00190348	0
f__Longimicrobiaceae	7.46464e-05	7.46464e-05	0	0	0
f__env.OPS_17	0.0039687	7.46464e-05	0	0	0
f__LWQ8	0	0.0011819	0	0	0
f__Butyricicoccaceae	0	0	0	9.95285e-05	0
f__Spirosomaceae	1.24411e-05	1.24411e-05	0	6.22053e-05	0
f__Actinomycetaceae	3.73232e-05	7.46464e-05	0	0	0
f__Veillonellaceae	0.000684258	0	0	0	6.22053e-05
f__JG30-KF-AS9	0	0	0	0	0.000609612
f__Fusobacteriaceae	1.24411e-05	0.00206522	0	0	8.70874e-05
f__Tepidanaerobacter	1.24411e-05	0.00240112	1.24411e-05	0	0
f__Leuconostocaceae	0.308364	0.158798	0.00023638	0.000149293	0.000622053
f__Blastocatellaceae	0.000858433	0.000609612	0	0	1.24411e-05
f__Monoglobaceae	0.00481469	0	0	0	0
f__Micrococcaceae	0.000174175	0.000161734	2.48821e-05	0	0.00104505
f__Pedosphaeraceae	4.97642e-05	0.00140584	0	0	0
f__67-14	0.000721582	0.00143072	0	1.24411e-05	0
f__Mycobacteriaceae	0.000522525	0.000497642	0	0	0.00011197
f__Mitochondria	0.00694211	0.00747708	0.000149293	0	7.46464e-05
f__Hymenobacteraceae	4.97642e-05	1.24411e-05	0	0	0
f__HN-HF0106	2.48821e-05	0.00343373	0	0	0
f__Labraceae	9.95285e-05	0.000161734	0	6.22053e-05	0
f__Verrucomicrobiaceae	0	0.00116946	0.000174175	0.00699188	0
f__Streptococcaceae	0.00376964	0.00689235	8.70874e-05	1.24411e-05	0.00113214
f__Pseudomonadaceae	0.00100773	0.000783787	0.00126899	0.0489556	1.24411e-05
f__Inquilinaceae	0.000124411	0.000447878	0	0	0
f__Gemmataceae	2.48821e-05	1.24411e-05	0	0	0
f__Bacillaceae	0.0239117	0.0163973	0.000485201	0.000422996	0.0647308
f__WD2101_soil_group	0.000261262	9.95285e-05	1.24411e-05	2.48821e-05	0
f__uncultured_deep-sea_bacterium	0.000273703	0	0	0	0
f__Acidothermaceae	0.000161734	0.000161734	0	1.24411e-05	0.000659376
f__KF-JG30-B3	0.00301074	0.0044539	0	0	1.24411e-05
f__TRA3-20	0.00273703	2.48821e-05	2.48821e-05	1.24411e-05	0
f__Pasteurellaceae	0	0	0	0	0.000833551
f__Rhizobiales_Incertae_Sedis	0.000497642	0.000945521	0	0	0
f__Streptomycetaceae	0.00126899	0.0021523	0	1.24411e-05	0.000422996
f__Flavobacteriaceae	0.00741487	0.00853457	0.0016049	0.13506	0
f__Saccharofermentans	6.22053e-05	1.24411e-05	0	0	0
f__Pseudonocardiaceae	0.00317247	0.00292365	0	0	0.00011197
f__Lactobacillaceae	0.00161734	0.000161734	0.00141828	0.00130631	0.0565944
f__Rubrobacteriaceae	0	6.22053e-05	0	0	0
f__Dongiaceae	0.00268727	0.0053621	2.48821e-05	0.000609612	2.48821e-05
f__Sandaracinaceae	0.00176663	0.0034835	0	0	0
f__Desulfovibrionaceae	0	0	1.24411e-05	0.00011197	0
f__Gallionellaceae	4.97642e-05	1.24411e-05	0	3.73232e-05	9.95285e-05
f__Haliangiaceae	0.00182884	0.000609612	1.24411e-05	1.24411e-05	6.22053e-05
f__Sporanaerobacter	1.24411e-05	0.00247577	0	0	0
f__Ruminococcaceae	0.000223939	0.000497642	3.73232e-05	0.000335909	0
f__Phaselicystidaceae	7.46464e-05	0.000161734	0	0	0
f__Geodermatophilaceae	0.000895756	1.24411e-05	0	1.24411e-05	6.22053e-05
f__Alcaligenaceae	0.00287388	0.00034835	0.00011197	0.00921883	0
f__Ruminiclostridium	0	1.24411e-05	0	2.48821e-05	0
f__Enterococcaceae	0.00134363	0	0	0	0
f__Rhodobacteraceae	6.22053e-05	0.00370744	2.48821e-05	2.48821e-05	0
f__Halomonadaceae	1.24411e-05	0.000273703	1.24411e-05	0	0
f__Hyphomicrobiaceae	0.0014556	0.00436681	0	1.24411e-05	3.73232e-05
f__Gaiellaceae	0.000248821	0.000199057	0	4.97642e-05	6.22053e-05
f__BIrii41	0.00115702	0.00206522	0	0	0
f__Caldicoprobacteraceae	0	0.00148049	0	0	0
f__Corynebacteriaceae	0.00131875	0.00283656	0	0	0
f__Muribaculaceae	0.000920638	0.000298585	0.00058473	0.00495154	0
f__Obscuribacteraceae	3.73232e-05	1.24411e-05	0	3.73232e-05	0
f__JG30-KF-CM45	0.000286144	0	0	0	6.22053e-05
f__Comamonadaceae	0.0512821	0.0600281	0.00461563	0.268926	0.00955473
f__Akkermansiaceae	3.73232e-05	0	0	0	0
