# Supplementary material for: Multi-Omics of Pine Wood Nematode Pathogenicity Associated With Culturable Associated Microbiota Through an Artificial Assembly Approach
Source: Front Plant Sci. 2022 Jan 3;12:798539. doi: 10.3389/fpls.2021.798539 (PMC8762061; doi:10.3389/fpls.2021.798539)
Supplement: Supplementary file 2 [file Data_Sheet_1.ZIP › Supplementary Tables/Supplementary table 6.xlsx]

## Sheet: Sheet1
Supplementary table6 Abundance of Phylum of microbial sequencing of PWN symbiotic bacteria
	FZ	NP	XM	LY	SM
p__Thermotogota	1.24411e-05	0.000311027	0	0	0
p__Myxococcota	0.00532477	0.0070292	9.95285e-05	0.00196569	0.000211498
p__RCP2-54	2.48821e-05	0	0	0	3.73232e-05
p__Planctomycetota	0.00105749	0.000335909	1.24411e-05	6.22053e-05	0
p__Methylomirabilota	8.70874e-05	4.97642e-05	2.48821e-05	3.73232e-05	3.73232e-05
p__WPS-2	0	0	0	0	0.000534966
p__Acidobacteriota	0.0199555	0.018898	0.000186616	0.00123166	0.00352082
p__Chloroflexi	0.00204033	0.00253798	6.22053e-05	3.73232e-05	0.00554871
p__MBNT15	7.46464e-05	7.46464e-05	0	1.24411e-05	2.48821e-05
p__Fibrobacterota	2.48821e-05	2.48821e-05	0	0	0
p__GAL15	0	0	0	0	2.48821e-05
p__Patescibacteria	2.48821e-05	0.003272	0	1.24411e-05	0
p__Gemmatimonadota	0.00133119	0.000833551	2.48821e-05	0	0.000447878
p__Proteobacteria	0.457371	0.53244	0.979186	0.558206	0.857848
p__Latescibacterota	4.97642e-05	1.24411e-05	0	0	1.24411e-05
p__Desulfobacterota	0.000447878	0.000149293	0.00011197	0.000149293	0.00011197
p__Firmicutes	0.361948	0.280969	0.0133119	0.0115826	0.123938
p__Nitrospirota	0.000174175	0.00011197	2.48821e-05	0	0.000161734
p__SAR324_clade_Marine_group_B	1.24411e-05	2.48821e-05	0	0	0
p__NB1-j	0.00358303	0.000696699	0	0	0
p__Bacteroidota	0.0379079	0.0431332	0.00481469	0.31823	0.000360791
p__Cyanobacteria	0.0691599	0.063437	0.000149293	3.73232e-05	8.70874e-05
p__Verrucomicrobiota	0.00859677	0.0113711	0.00179151	0.1081	7.46464e-05
p__Fusobacteriota	1.24411e-05	0.00206522	0	0	0.00011197
p__Deferribacterota	2.48821e-05	0	0	1.24411e-05	0
p__Actinobacteriota	0.0291992	0.0321726	0.000199057	0.000311027	0.00689235
p__Campilobacterota	1.24411e-05	1.24411e-05	0	1.24411e-05	0
p__Elusimicrobiota	0.000609612	0	0	0	0
p__WS2	1.24411e-05	0	0	0	0
p__Armatimonadota	2.48821e-05	3.73232e-05	0	0	1.24411e-05
p__unidentified	0.000895756	0	0	0	0
