# Supplementary material for: Multi-Omics of Pine Wood Nematode Pathogenicity Associated With Culturable Associated Microbiota Through an Artificial Assembly Approach
Source: Front Plant Sci. 2022 Jan 3;12:798539. doi: 10.3389/fpls.2021.798539 (PMC8762061; doi:10.3389/fpls.2021.798539)
Supplement: Supplementary file 2 [file Data_Sheet_1.ZIP › Supplementary Tables/Supplementary table 7.xlsx]

## Sheet: Sheet1
Supplementary table7 Abundance of Order of microbial sequencing of PWN symbiotic bacteria
	FZ	NP	XM	LY	SM
o__R7C24	8.70874e-05	0.000124411	0	1.24411e-05	0
o__Lachnospirales	0.000634494	0.000746464	0.00177907	0.0070292	0
o__Elev-16S-1166	2.48821e-05	1.24411e-05	0	0	0
o__Xanthomonadales	0.0167705	0.0207019	0.00213986	0.0898742	0.000833551
o__Thermovenabulales	1.24411e-05	0.00240112	1.24411e-05	0	0
o__Steroidobacterales	0.0018786	0.00216474	1.24411e-05	0	0
o__Methylacidiphilales	0.00716605	0.00588462	0.00128143	0.0790007	0
o__Actinomarinales	0	0.000174175	0	1.24411e-05	0
o__Streptosporangiales	0.000435437	0.000634494	0	0	0
o__uncultured_bacterium	0.00242601	0.00237624	6.22053e-05	4.97642e-05	0.000398114
o__Kryptoniales	0	0	0	0	1.24411e-05
o__Microtrichales	0.00211498	0.00169198	2.48821e-05	3.73232e-05	0
o__Gammaproteobacteria_Incertae_Sedis	0.0096667	0.00632006	3.73232e-05	3.73232e-05	0.0014556
o__Ferrovibrionales	0	0	0	0.000547407	0
o__Polyangiales	0.00318491	0.00607124	2.48821e-05	0.00190348	0
o__Flavobacteriales	0.00743975	0.00858433	0.00161734	0.136578	0.000335909
o__Myxococcales_bacterium_enrichment_culture_clone_11380	0	0	1.24411e-05	0	2.48821e-05
o__Paracaedibacterales	0	0	0	0.000149293	0
o__Rhodobacterales	6.22053e-05	0.00370744	2.48821e-05	2.48821e-05	0
o__Syntrophobacterales	2.48821e-05	0	0	0	0
o__Bacillales	0.0239242	0.0163973	0.000485201	0.000422996	0.0647682
o__Kapabacteriales	0	1.24411e-05	0	0	0
o__Caldicoprobacterales	0	0.00148049	0	0	0
o__Frankiales	0.00277436	0.000199057	1.24411e-05	2.48821e-05	0.000833551
o__Micropepsales	0.000721582	0.000684258	2.48821e-05	0.000248821	3.73232e-05
o__uncultured_actinobacterium	4.97642e-05	8.70874e-05	0	0	0
o__Oceanospirillales	0.000385673	0.000323468	1.24411e-05	0	0
o__Sphingobacteriales	0.00776322	0.00845992	0.00103261	0.0753555	0
o__Solirubrobacterales	0.00156757	0.00352082	1.24411e-05	1.24411e-05	0.000833551
o__Clostridiales	2.48821e-05	0.0109357	2.48821e-05	1.24411e-05	0.000385673
o__Nannocystales	1.24411e-05	3.73232e-05	1.24411e-05	0	0
o__Caulobacterales	0.00394382	0.0204655	0.00153025	0.0584605	0.000174175
o__Thermotogales	1.24411e-05	0.000311027	0	0	0
o__Propionibacteriales	0.00093308	0.00103261	0	1.24411e-05	0.000286144
o__Vicinamibacterales	0.0077881	0.0129014	0	2.48821e-05	6.22053e-05
o__Thermoanaerobaculales	8.70874e-05	9.95285e-05	0	0	0
o__Sphingomonadales	0.0127272	0.0123291	0.000447878	0.0205029	0.00181639
o__Staphylococcales	0.00972891	0.000373232	0.000273703	6.22053e-05	0
o__Subgroup_15	0	0	0	0	1.24411e-05
o__uncultured_Caldilinea_sp.	0	0	0	0	1.24411e-05
o__Pirellulales	0	6.22053e-05	0	0	0
o__uncultured_planctomycete	0	7.46464e-05	0	0	0
o__Hungateiclostridiaceae	8.70874e-05	0.00345861	0	2.48821e-05	0
o__Diplorickettsiales	0	0	0	0	9.95285e-05
o__Catenulisporales	8.70874e-05	0.000124411	0	0	6.22053e-05
o__Dongiales	0.00268727	0.0053621	2.48821e-05	0.000609612	2.48821e-05
o__Erysipelotrichales	6.22053e-05	0.000174175	8.70874e-05	0.000447878	0
o__Fimbriimonadales	2.48821e-05	3.73232e-05	0	0	1.24411e-05
o__Bryobacterales	0.00130631	0.0014556	1.24411e-05	7.46464e-05	0.000373232
o__Subgroup_2	0	0	0	0	0.000497642
o__Fusobacteriales	1.24411e-05	0.00206522	0	0	0.00011197
o__Gemmatales	2.48821e-05	1.24411e-05	0	0	0
o__Anaerolineales	0.000422996	3.73232e-05	1.24411e-05	0	2.48821e-05
o__Streptomycetales	0.00126899	0.0021523	0	1.24411e-05	0.000422996
o__Chloroplast	0.0691225	0.0634245	0.000149293	0	8.70874e-05
o__Phycisphaerales	0.00070914	6.22053e-05	0	0	0
o__Corynebacteriales	0.00184128	0.0033342	0	0	0.000124411
o__Monoglobales	0.00481469	0	0	0	0
o__11-24	0.0011819	4.97642e-05	0	0	0
o__Parvibaculales	0	2.48821e-05	0	0	0
o__Omnitrophales	0.000273703	0	0	0	0
o__Peptococcales	0	0	0	1.24411e-05	0
o__Acetobacterales	0.0224934	0.0958459	7.46464e-05	0.000335909	0.806703
o__Oscillospirales	0.000422996	0.00678038	0.00034835	0.00200301	0
o__Isosphaerales	6.22053e-05	2.48821e-05	0	0	0
o__Rickettsiales	0.00706652	0.00761393	0.000149293	0	7.46464e-05
o__metagenome	0.000161734	0.00353326	1.24411e-05	1.24411e-05	0
o__Micrococcales	0.00578509	0.00093308	2.48821e-05	4.97642e-05	0.00119434
o__Desulfovibrionales	0	0	1.24411e-05	0.00011197	0
o__Tistrellales	1.24411e-05	2.48821e-05	0	0	0
o__Desulfobulbales	0.000248821	0	0	0	0
o__Actinomycetales	3.73232e-05	7.46464e-05	0	0	0
o__Lactobacillales	0.315095	0.16936	0.00174175	0.00146805	0.0587094
o__Chitinophagales	0.0188731	0.0246457	0.0011819	0.100051	1.24411e-05
o__Obscuribacterales	3.73232e-05	1.24411e-05	0	3.73232e-05	0
o__Deferribacterales	2.48821e-05	0	0	1.24411e-05	0
o__Chloroflexales	3.73232e-05	7.46464e-05	1.24411e-05	0	1.24411e-05
o__Campylobacterales	1.24411e-05	1.24411e-05	0	1.24411e-05	0
o__Tepidisphaerales	0.000261262	9.95285e-05	1.24411e-05	2.48821e-05	0
o__Chlamydiales	6.22053e-05	0	0	0	1.24411e-05
o__Opitutales	6.22053e-05	3.73232e-05	0	0	0
o__uncultured_Micromonospora_sp.	1.24411e-05	1.24411e-05	0	1.24411e-05	1.24411e-05
o__Rokubacteriales	8.70874e-05	4.97642e-05	2.48821e-05	3.73232e-05	3.73232e-05
o__Fibrobacterales	2.48821e-05	2.48821e-05	0	0	0
o__Geobacterales	0.00011197	4.97642e-05	4.97642e-05	3.73232e-05	8.70874e-05
o__Rhodospirillales	0.00023638	0.000311027	0	8.70874e-05	0
o__Bacteroidales	0.00309782	0.000982844	0.000982844	0.00564824	0
o__Blastocatellales	0.000858433	0.000609612	0	0	1.24411e-05
o__Exiguobacterales	2.48821e-05	8.70874e-05	0	0	0
o__Acidiferrobacterales	0.000273703	0.00200301	0	3.73232e-05	0.000136852
o__Longimicrobiales	7.46464e-05	7.46464e-05	0	0	0
o__Subgroup_13	0	0	0	0	7.46464e-05
o__Gemmatimonadales	0.00125655	0.000758905	2.48821e-05	0	0.000447878
o__Rubrobacterales	0	6.22053e-05	0	0	0
o__Micromonosporales	0.00171687	0.00158001	0	0	8.70874e-05
o__Azospirillales	0.0042424	0.000534966	0	3.73232e-05	3.73232e-05
o__Ktedonobacterales	0	0	0	0	0.00461563
o__Reyranellales	0.000908197	0.00149293	0	9.95285e-05	1.24411e-05
o__Blfdi19	0	3.73232e-05	0	0	0
o__Nitrospirales	0.000174175	9.95285e-05	2.48821e-05	0	0.000161734
o__unidentified	0.00465296	0.000808669	0	1.24411e-05	0.000634494
o__Candidatus_Roizmanbacteria	0	0.0016049	0	0	0
o__Kineosporiales	6.22053e-05	1.24411e-05	0	1.24411e-05	0
o__Gaiellales	0.00452855	0.00373232	1.24411e-05	6.22053e-05	0.000335909
o__KIST-JJY010	0	0.00442902	0	0	0
o__uncultured	0.000534966	0.00335909	2.48821e-05	0	7.46464e-05
o__Bifidobacteriales	1.24411e-05	0	6.22053e-05	1.24411e-05	0.00242601
o__Clostridia_UCG-014	1.24411e-05	2.48821e-05	1.24411e-05	4.97642e-05	0
o__Burkholderiales	0.0671693	0.0855821	0.00510083	0.309894	0.0127894
o__Pseudomonadales	0.00975379	0.00792496	0.0013934	0.0491671	0.000422996
o__Coriobacteriales	0	0.000497642	0	0	0
o__Planctomycetales	0	0	0	3.73232e-05	0
o__Rhizobiales	0.0358676	0.0602023	0.000460319	0.0166835	0.00130631
o__Veillonellales-Selenomonadales	0.000684258	0	0	0	6.22053e-05
o__RBG-13-54-9	0.000136852	4.97642e-05	2.48821e-05	1.24411e-05	6.22053e-05
o__Pyrinomonadales	0.000174175	0.00228916	1.24411e-05	0	0
o__Paenibacillales	0.000373232	0.000261262	0.00822354	2.48821e-05	0
o__Myxococcales	0.00023638	0.000174175	4.97642e-05	3.73232e-05	8.70874e-05
o__Pseudonocardiales	0.00317247	0.00292365	0	0	0.00011197
o__S085	6.22053e-05	0.000199057	0	1.24411e-05	0
o__Verrucomicrobiales	0.000920638	0.00205277	0.000497642	0.0276938	0
o__Pasteurellales	0	0	0	0	0.000833551
o__uncultured_Myxococcales_bacterium	2.48821e-05	2.48821e-05	0	0	0
o__Enterobacterales	0.259608	0.197104	0.967715	0.0113587	0.0305552
o__Solibacterales	0.000261262	0.000360791	0	1.24411e-05	0.000286144
o__Haliangiales	0.00182884	0.000609612	1.24411e-05	1.24411e-05	6.22053e-05
o__CCD24	0.000186616	0.00047276	0	0	1.24411e-05
o__Pedosphaerales	4.97642e-05	0.00140584	0	0	0
o__Acidobacteriales	0.00430461	0.00070914	9.95285e-05	0.00108237	0.00207766
o__Cytophagales	0.000734023	0.000447878	0	0.000597171	0
o__Thermomicrobiales	0.000286144	0	0	0	6.22053e-05
o__Saccharimonadales	2.48821e-05	0.0016671	0	1.24411e-05	0
o__PLTA13	8.70874e-05	0.00011197	0	0	0
o__Peptostreptococcales-Tissierellales	0.00604636	0.0663109	0.000323468	2.48821e-05	1.24411e-05
o__Paludibaculum	1.24411e-05	3.73232e-05	0	0	0
o__bacterium_Ellin6519	0	0	0	0	0.000186616
o__Subgroup_7	0.00347106	0.000199057	1.24411e-05	2.48821e-05	2.48821e-05
o__Subgroup_17	4.97642e-05	2.48821e-05	4.97642e-05	1.24411e-05	1.24411e-05
o__C0119	0	0	0	0	3.73232e-05
o__IMCC26256	0.00237624	0.00135608	2.48821e-05	1.24411e-05	0.00011197
o__Elsterales	7.46464e-05	3.73232e-05	1.24411e-05	3.73232e-05	0.000460319
o__Chthoniobacterales	6.22053e-05	0.00199057	1.24411e-05	0.00140584	6.22053e-05
o__B12-WMSP1	0	0	0	0	0.000323468
