# Supplementary material for: Multi-Omics of Pine Wood Nematode Pathogenicity Associated With Culturable Associated Microbiota Through an Artificial Assembly Approach
Source: Front Plant Sci. 2022 Jan 3;12:798539. doi: 10.3389/fpls.2021.798539 (PMC8762061; doi:10.3389/fpls.2021.798539)
Supplement: Supplementary file 2 [file Data_Sheet_1.ZIP › Supplementary Tables/Supplementary table 8.xlsx]

## Sheet: Sheet1
Supplementary table8 Abundance of Genus of microbial sequencing of PWN symbiotic bacteria
	FZ	NP	XM	LY	SM
g__Terrimonas	0.000435437	0.000485201	0	0	0
g__Candidatus_Solibacter	0.000261262	0.000360791	0	1.24411e-05	0.000286144
g__Subgroup_10	8.70874e-05	9.95285e-05	0	0	0
g__Marvinbryantia	0	2.48821e-05	0	8.70874e-05	0
g__Clostridiales_bacterium_42_27	0	0	3.73232e-05	0	0
g__Ellin6067	0.000211498	0.00120678	2.48821e-05	2.48821e-05	2.48821e-05
g__Wangella	6.22053e-05	2.48821e-05	0	0	0
g__Desemzia	0	3.73232e-05	0	0	0
g__Clostridium_sensu_stricto_12	0	1.24411e-05	1.24411e-05	0	0.000385673
g__Fervidobacterium	1.24411e-05	0.000311027	0	0	0
g__Rhodobacter	1.24411e-05	0.0016049	2.48821e-05	2.48821e-05	0
g__Siphonobacter	0.00023638	0	0	0.000534966	0
g__Muribaculum	2.48821e-05	2.48821e-05	0	9.95285e-05	0
g__Prevotella	0.00202789	0	0	0	0
g__uncultured_soil_bacterium	0	0	0	0	0.000124411
g__Bifidobacterium	1.24411e-05	0	6.22053e-05	1.24411e-05	0.00242601
g__Pantoea	0.00058473	0.000273703	0.00915662	0.00398114	0
g__Parabacteroides	0	0	0	2.48821e-05	0
g__uncultured_bacterium	0.0217097	0.0727678	0.000845992	0.00520036	0.00144316
g__Luteimonas	0	0	0	0.000149293	0
g__Rubrobacter	0	6.22053e-05	0	0	0
g__Pseudoflavitalea	0.000149293	0.00109481	0.00023638	0.0189353	0
g__Kibdelosporangium	0.000360791	0.000547407	0	0	0
g__Anaerococcus_senegalensis_JC48	2.48821e-05	0.00432949	0	0	0
g__Methylotenera	0.00177907	0	0	0.000186616	0
g__Sphingobacterium	0.00232648	0.0055736	0.000286144	0.0163973	0
g__Dyadobacter	1.24411e-05	1.24411e-05	0	1.24411e-05	0
g__Rothia	0	0	2.48821e-05	0	0.000149293
g__Sideroxydans	3.73232e-05	0	0	3.73232e-05	4.97642e-05
g__Actinospica	4.97642e-05	4.97642e-05	0	0	2.48821e-05
g__Chthoniobacter	0	0.00192836	0	0.00129387	0
g__Dyella	4.97642e-05	0.00023638	0	0	3.73232e-05
g__Promicromonospora	0.000298585	0.000161734	0	0	0
g__Dubosiella	3.73232e-05	3.73232e-05	0	0.00034835	0
g__Leuconostoc	0.308215	0.158723	0.000149293	0.000149293	0.000559848
g__1921-3	0	0	0	0	0.000422996
g__Parasutterella	2.48821e-05	3.73232e-05	0	0.000149293	0
g__Haliangium	0.00182884	0.000609612	1.24411e-05	1.24411e-05	6.22053e-05
g__Actinomyces	3.73232e-05	7.46464e-05	0	0	0
g__Lysobacter	0.00123166	0.00128143	0	0	0
g__Microbacterium	0	0.000323468	0	2.48821e-05	1.24411e-05
g__Geodermatophilus	1.24411e-05	1.24411e-05	0	1.24411e-05	6.22053e-05
g__Tahibacter	7.46464e-05	7.46464e-05	0	0	0
g__metagenome	0.00381941	0.00503863	0	2.48821e-05	3.73232e-05
g__Granulicella	0	0	0	0	4.97642e-05
g__Caldicoprobacter	0	0.00148049	0	0	0
g__Pseudorhodoferax	4.97642e-05	8.70874e-05	0	3.73232e-05	0
g__Skermanella	0.00399358	0	0	0	1.24411e-05
g__CL500-29_marine_group	0.000161734	9.95285e-05	1.24411e-05	0	0
g__Knoellia	0.000124411	0.000136852	0	0	0.00011197
g__Nonomuraea	0.000261262	0.000335909	0	0	0
g__Ideonella	0.00174175	0.000422996	0	0	1.24411e-05
g__Bosea	0.000174175	0.00213986	0	0.000136852	0
g__Delftia	0.000161734	0.00121922	0.000261262	4.97642e-05	0.000186616
g__Sediminibacterium	0.000572289	0.00261262	0	0	0
g__Fusobacterium	1.24411e-05	0.00206522	0	0	8.70874e-05
g__Triticum_aestivumbread_wheat	0.00165466	0.00195325	0.000149293	0	7.46464e-05
g__Acidipila	0	0	0	0	2.48821e-05
g__Crossiella	0	0	0	0	7.46464e-05
g__AKYG587	0.00070914	0	0	0	0
g__Pseudacidovorax	0	0	0	0.00023638	0
g__Bacteroides	0.000149293	9.95285e-05	0	0.000273703	0
g__Alcanivorax	0.000373232	4.97642e-05	0	0	0
g__Serratia	0.219187	0.162965	0.315866	0.00202789	0.0239615
g__Proteus	0.000261262	2.48821e-05	0.000671817	9.95285e-05	0
g__uncultured_rumen_bacterium	6.22053e-05	1.24411e-05	0	0	0
g__Methylophilus	2.48821e-05	2.48821e-05	0	0.000199057	0
g__Caulobacter	0.00184128	0.0135608	0.00144316	0.0533846	0.000149293
g__GCA-900066575	0	2.48821e-05	2.48821e-05	0.000174175	0
g__Rhodomicrobium	0.00143072	0.00189104	0	0	0
g__JG30a-KF-32	0	0	0	0	0.00191592
g__Ohtaekwangia	8.70874e-05	0.000124411	0	0	0
g__Pseudoduganella	0.00034835	0.000659376	0	0	1.24411e-05
g__Aquabacterium	2.48821e-05	3.73232e-05	0	0	0
g__unidentified_marine_bacterioplankton	0	1.24411e-05	0	0	0
g__Hibiscus_syriacus	0.00528745	0.00552383	0	0	0
g__Escherichia-Shigella	0.00324712	0.000186616	0.00462807	0.000684258	0
g__Faecalibaculum	2.48821e-05	1.24411e-05	0	8.70874e-05	0
g__Luteolibacter	0.000883315	0.000883315	0.000323468	0.0207019	0
g__uncultured_Rhizobiales_bacterium	0	4.97642e-05	0	0	0
g__Subdoligranulum	4.97642e-05	4.97642e-05	0	0	0
g__Tepidiphilus	1.24411e-05	0.00648179	0	0	0
g__Xylophilus	0.0016671	0.00023638	2.48821e-05	0.00144316	0
g__Duganella	0.000149293	0.00969159	0.00011197	0.024061	0
g__Colidextribacter	3.73232e-05	1.24411e-05	0	0.000261262	0
g__Arthrobacter	7.46464e-05	6.22053e-05	0	0	1.24411e-05
g__YC-ZSS-LKJ147	7.46464e-05	7.46464e-05	0	0	0
g__Ilumatobacter	6.22053e-05	0.00023638	1.24411e-05	0	0
g__Eubacterium_ruminantium_group	0	1.24411e-05	0.000174175	0	0
g__HSB_OF53-F07	0	0	0	0	2.48821e-05
g__Alistipes	0	0	0	1.24411e-05	0
g__Phaselicystis	7.46464e-05	0.000161734	0	0	0
g__CL500-3	0	6.22053e-05	0	0	0
g__beta_proteobacterium_WF17	0	0	0	0	6.22053e-05
g__Aeromicrobium	6.22053e-05	6.22053e-05	0	0	0
g__Rubritepida	0.0011819	0	0	0.000161734	0
g__Burkholderia-Caballeronia-Paraburkholderia	0.000497642	0.00082111	0	3.73232e-05	0.00023638
g__UCG-005	6.22053e-05	0.00155513	0.000136852	2.48821e-05	0
g__Bradyrhizobium	0.0114085	0.0190348	6.22053e-05	0.000398114	0.000609612
g__Pedobacter	0	0.000522525	0.00011197	0.011284	0
g__Enterococcus	0.00134363	0	0	0	0
g__Pedomicrobium	0.000373232	0.00238868	0	0	1.24411e-05
g__Thermosporothrix	0	0	0	0	2.48821e-05
g__Occallatibacter	0	0	0	0	0.000199057
g__Dorea	7.46464e-05	0	0	0	0
g__Anaeromyxobacter	8.70874e-05	2.48821e-05	3.73232e-05	3.73232e-05	8.70874e-05
g__Tepidanaerobacter_syntrophicus	1.24411e-05	0.00240112	1.24411e-05	0	0
g__Akkermansia	3.73232e-05	0	0	0	0
g__Paracoccus	1.24411e-05	0.00200301	0	0	0
g__Pandoraea	0	0	0	0.000597171	0
g__Alloprevotella	0	4.97642e-05	0.000398114	1.24411e-05	0
g__Turicibacter	0	4.97642e-05	8.70874e-05	1.24411e-05	0
g__agricultural_soil_bacterium_SC-I-84	2.48821e-05	3.73232e-05	0	1.24411e-05	4.97642e-05
g__Helicobacter	1.24411e-05	1.24411e-05	0	1.24411e-05	0
g__Fluviicola	1.24411e-05	1.24411e-05	0	0	0
g__mle1-7	1.24411e-05	1.24411e-05	0	0	1.24411e-05
g__Rhizobiales_bacterium_CCBAU_45351	0.000248821	0.000572289	0	0	0
g__Streptococcus	0.00376964	0.00689235	2.48821e-05	0	0.0011197
g__Lysinibacillus	1.24411e-05	0	0	0	3.73232e-05
g__uncultured_Acidimicrobiia_bacterium	1.24411e-05	4.97642e-05	0	0	0
g__Vulcaniibacterium	0	0	0	0	0.000136852
g__Nannocystis	1.24411e-05	3.73232e-05	1.24411e-05	0	0
g__Gaiella	0.000248821	0.000199057	0	4.97642e-05	6.22053e-05
g__Veillonella	0.000684258	0	0	0	6.22053e-05
g__Chujaibacter	0	0	0	0	1.24411e-05
g__Terriglobus	0.003272	3.73232e-05	1.24411e-05	0.000410555	0
g__Rhodopseudomonas	1.24411e-05	0.00109481	1.24411e-05	0.00135608	0
g__Brevundimonas	0.00130631	0.00255042	4.97642e-05	0.00475249	1.24411e-05
g__possible_genus_04	2.48821e-05	2.48821e-05	0	0	0
g__Brachybacterium	0.00478981	2.48821e-05	0	0	0
g__SWB02	7.46464e-05	0.00194081	1.24411e-05	0	0
g__Pseudorhodoplanes	0.000410555	0.000572289	0	0	0
g__1921-2	0	0	0	0	0.000174175
g__RB41	0.000174175	0.00228916	1.24411e-05	0	0
g__Sulfurifustis	0.000273703	0.00200301	0	3.73232e-05	0.000136852
g__Terrimicrobium	1.24411e-05	1.24411e-05	0	4.97642e-05	0
g__Comamonas	0.00220207	0.00210254	0.000559848	0	0.00731534
g__Atopostipes	0	0.00347106	0	0	0
g__Moraxella	4.97642e-05	0.00450366	1.24411e-05	0	0
g__Fonticella	1.24411e-05	0.0109108	0	0	0
g__Bauldia	7.46464e-05	9.95285e-05	0	0	0
g__uncultured_Acidobacteria_bacterium	0.00436681	0.00120678	3.73232e-05	2.48821e-05	0.000995285
g__Weissella	0.000149293	7.46464e-05	8.70874e-05	0	6.22053e-05
g__Corynebacterium	0.00131875	0.00231404	0	0	0
g__Mesorhizobium	0.00116946	0.00180395	1.24411e-05	0.000211498	2.48821e-05
g__Erwinia	0	3.73232e-05	2.48821e-05	0.000783787	0
g__Blastococcus	0.000883315	0	0	0	0
g__Flavitalea	2.48821e-05	3.73232e-05	0	0	0
g__Ferruginibacter	0.0016049	0.000174175	0	0	0
g__Hirschia	6.22053e-05	0.000124411	0	0	0
g__Staphylococcus	0.00972891	0.000373232	0.000273703	6.22053e-05	0
g__Taibaiella	2.48821e-05	9.95285e-05	4.97642e-05	0.00264995	0
g__Rhodovastum	0	0	0	2.48821e-05	0
g__Acetobacter	0.01952	0.0957713	4.97642e-05	6.22053e-05	0.806417
g__Filimonas	0.000982844	0	2.48821e-05	0.00154269	0
g__Siccibacter	0.0109979	0.0245711	0.555369	0.00309782	0.000447878
g__Kribbella	0.000323468	0.000721582	0	0	0
g__Proteiniphilum	0	0.000534966	0	0	0
g__Cedecea	0.0198808	0.00855945	0.0383558	0.000223939	0.00580998
g__Actinophytocola	0.000945521	0.00116946	0	0	0
g__Microvirga	0.00058473	0.00102017	0	0	0
g__Pelomonas	0.00405579	0.00696699	0	9.95285e-05	0.00202789
g__Frigoribacterium	0.000149293	4.97642e-05	0	2.48821e-05	1.24411e-05
g__Nordella	0.000385673	0.000783787	0	0	0
g__Pseudonocardia	0.00108237	0.000211498	0	0	0
g__Herbaspirillum	0.00477737	0.000522525	8.70874e-05	0.00518792	0
g__bacterium_enrichment_culture_clone_BBMC-9	0	0.00464052	0	0	0
g__Bergeyella	0	0	0	0	0.000149293
g__Faecalibacterium	0.000136852	6.22053e-05	0	1.24411e-05	0
g__uncultured_Chloroflexi_bacterium	0.000286144	0	0	0	0
g__Cupriavidus	0.000223939	0.000273703	1.24411e-05	0	0
g__Vicinamibacter	0.000447878	0.000435437	0	0	0
g__Arboricoccus	1.24411e-05	2.48821e-05	0	0	0
g__Conexibacter	7.46464e-05	7.46464e-05	0	0	0.000796228
g__Mucispirillum	2.48821e-05	0	0	1.24411e-05	0
g__Pir4_lineage	0	6.22053e-05	0	0	0
g__Geobacter	3.73232e-05	2.48821e-05	3.73232e-05	1.24411e-05	3.73232e-05
g__Buchnera	0.00347106	0	0	0	0
g__Candidatus_Obscuribacter	3.73232e-05	1.24411e-05	0	3.73232e-05	0
g__Nitrospira	0.000174175	9.95285e-05	2.48821e-05	0	0.000161734
g__Azospirillum	3.73232e-05	6.22053e-05	0	2.48821e-05	0
g__Yersinia	0.000559848	6.22053e-05	0.00143072	0.000248821	0
g__Roseiarcus	0	3.73232e-05	0	0	6.22053e-05
g__Porphyrobacter	0.00123166	0.000385673	1.24411e-05	1.24411e-05	0
g__Nubsella	0.00146805	0.00228916	0.000622053	0.0466789	0
g__Hyphomicrobium	0.00100773	0.00176663	0	0	0
g__Kaistia	0	1.24411e-05	0	6.22053e-05	0
g__Catenulispora	3.73232e-05	7.46464e-05	0	0	3.73232e-05
g__Anaerolinea	0.00011197	2.48821e-05	1.24411e-05	0	1.24411e-05
g__Rhodoplanes	0.000311027	0.00070914	0	0	0
g__Falsirhodobacter	3.73232e-05	9.95285e-05	0	0	0
g__Novosphingobium	0.000883315	0.00131875	6.22053e-05	0.00223939	2.48821e-05
g__Enhydrobacter	0.00604636	0.00125655	0	0	0
g__Blautia	9.95285e-05	1.24411e-05	4.97642e-05	0.000248821	0
g__uncultured	0.0227796	0.0306299	0.00179151	0.0834173	0.00204033
g__Xylella	0.000136852	0.000199057	1.24411e-05	0.00136852	0
g__Bryobacter	0.00130631	0.0014556	1.24411e-05	7.46464e-05	0.000373232
g__uncultured_Candidatus_Saccharibacteria_bacterium	0	0.0011819	0	0	0
g__Paraprevotella	0	0	0	0.000298585	0
g__Roseateles	0.0257406	0.0272957	0.0030605	0.232685	0
g__uncultured_Rubrobacteria_bacterium	6.22053e-05	8.70874e-05	0	0	0
g__Pajaroellobacter	2.48821e-05	6.22053e-05	0	0.00103261	0
g__Planctomicrobium	0	0	0	3.73232e-05	0
g__Paradevosia	0.000273703	0.000323468	0	0.000385673	0
g__Ruminococcus	3.73232e-05	0.000199057	0	0.000211498	0
g__Methylobacterium-Methylorubrum	0.00325956	0.00151781	0	0	4.97642e-05
g__Altererythrobacter	0.000435437	0.000572289	0	0	0
g__Hydrogenophilus	0.000261262	0.000485201	0	0	0
g__Clostridium_sensu_stricto_1	1.24411e-05	1.24411e-05	1.24411e-05	1.24411e-05	0
g__Tepidimonas	0.000870874	0	0	0	0
g__Mycobacterium	0.000522525	0.000497642	0	0	0.00011197
g__Lactococcus	0	0	6.22053e-05	1.24411e-05	1.24411e-05
g__bacterium_Ellin7538	0	0	0	0	4.97642e-05
g__Neisseria	0	0	0	0	0.00191592
g__Micrococcus	0	0	0	0	0.000223939
g__Lachnospiraceae_UCG-008	4.97642e-05	8.70874e-05	7.46464e-05	4.97642e-05	0
g__Bordetella	0.00161734	1.24411e-05	0	0.000609612	0
g__Peptoniphilus_coxii	1.24411e-05	0.000124411	0	0	0
g__Candidatus_Koribacter	1.24411e-05	1.24411e-05	0	3.73232e-05	6.22053e-05
g__Catenisphaera	0	7.46464e-05	0	0	0
g__Limnobacter	0.000422996	0	0	0	0
g__G12-WMSP1	0	0	0	0	6.22053e-05
g__Thiobacillus	0.000124411	4.97642e-05	1.24411e-05	9.95285e-05	2.48821e-05
g__Prosthecobacter	0	0.00116946	0.000174175	0.00699188	0
g__Asanoa	1.24411e-05	4.97642e-05	0	0	4.97642e-05
g__Franconibacter	0	0	0.00184128	0	0
g__Ahniella	3.73232e-05	0.00011197	0	0	0
g__Solirubrobacter	0.000758905	0.00197813	0	0	1.24411e-05
g__Eubacterium_brachy_group	0	0	2.48821e-05	0	0
g__Peptostreptococcus	0.00100773	2.48821e-05	0	0	0
g__Stenotrophomonas	0.0151781	0.0185621	0.00211498	0.0882569	0.000634494
g__Candidatus_Saccharimonas	0	0	0	1.24411e-05	0
g__Massilia	0.000609612	0.0011197	2.48821e-05	0.000696699	0
g__Lachnospiraceae_UCG-001	7.46464e-05	1.24411e-05	0	0.000746464	0
g__Acidicaldus	0	0	0	0	8.70874e-05
g__Desulfovibrio	0	0	1.24411e-05	0.00011197	0
g__Lachnospiraceae_NC2004_group	1.24411e-05	0	3.73232e-05	0	0
g__MND1	0.000261262	0.000311027	1.24411e-05	2.48821e-05	6.22053e-05
g__Fibrisoma	0	0	0	4.97642e-05	0
g__Niastella	0.00534966	0.00766369	0	1.24411e-05	0
g__Inquilinus	0.000124411	0.000447878	0	0	0
g__Kluyvera	0.00141828	0.000422996	0.0403712	0.000211498	0.000335909
g__Curvibacter	0.00455343	0.0104754	1.24411e-05	1.24411e-05	0
g__Lachnoclostridium	1.24411e-05	2.48821e-05	3.73232e-05	0.00011197	0
g__Labilithrix	0	1.24411e-05	2.48821e-05	0.000870874	0
g__Acidicapsa	0.000174175	0	0	0	0
g__Gluconacetobacter	0.00129387	1.24411e-05	0	1.24411e-05	0
g__Rurimicrobium	1.24411e-05	0	6.22053e-05	0.00344617	0
g__Paenibacillus	0.000373232	0.000223939	0.00822354	2.48821e-05	0
g__Flavisolibacter	0	0.00512572	0	0	0
g__Gemmatimonas	0.000161734	9.95285e-05	0	0	8.70874e-05
g__Rhodanobacter	0	1.24411e-05	1.24411e-05	0	1.24411e-05
g__FCPS473	0	0	0	0	0.00116946
g__Halomonas	1.24411e-05	0.000273703	1.24411e-05	0	0
g__Myxococcus	0.000149293	0.000149293	1.24411e-05	0	0
g__Rhizobacter	0.000684258	0.000995285	0	0	0
g__Butyricicoccus	0	0	0	9.95285e-05	0
g__Actinoallomurus	2.48821e-05	7.46464e-05	0	0	0
g__Aetherobacter	3.73232e-05	1.24411e-05	0	0	0
g__Acinetobacter	0.00261262	0.00134363	9.95285e-05	6.22053e-05	0.000410555
g__Mucilaginibacter	0	0	1.24411e-05	0.000995285	0
g__Nocardia	0	0	0	0	1.24411e-05
g__Anaerostipes	0	0	0	0.000323468	0
g__alpha_proteobacterium_OR-84	0	0	0	0.000547407	0
g__Devosia	0.000373232	0.000559848	0	0	0
g__Lactobacillus	0.00161734	0.000161734	0.00141828	0.00130631	0.0565944
g__bacterium_Ellin6537	0	0	0	0	1.24411e-05
g__uncultured_proteobacterium	0.000360791	0.000783787	0	0	0
g__Opitutus	6.22053e-05	3.73232e-05	0	0	0
g__Hymenobacter	4.97642e-05	1.24411e-05	0	0	0
g__Romboutsia	1.24411e-05	3.73232e-05	0.000286144	2.48821e-05	1.24411e-05
g__Reyranella	0.000659376	0.00136852	0	9.95285e-05	1.24411e-05
g__Lawsonella	0	0.000522525	0	0	0
g__Ramlibacter	0.000783787	0.0013934	2.48821e-05	8.70874e-05	1.24411e-05
g__Jatrophihabitans	2.48821e-05	2.48821e-05	1.24411e-05	0	0.00011197
g__uncultured_Sorangiineae_bacterium	2.48821e-05	3.73232e-05	0	0	0
g__Lachnospiraceae_NK4A136_group	0.000161734	0.00023638	0.000870874	0.00211498	0
g__Tuzzerella	0	0	0	2.48821e-05	0
g__Oerskovia	0.000248821	2.48821e-05	0	0	1.24411e-05
g__Chryseobacterium	1.24411e-05	3.73232e-05	1.24411e-05	0.00151781	0.000186616
g__Acidibacter	0.0096667	0.00632006	3.73232e-05	3.73232e-05	0.0014556
g__Incertae_Sedis	0	1.24411e-05	1.24411e-05	0	0
g__Verticiella	0	0	0	2.48821e-05	0
g__Pseudarthrobacter	9.95285e-05	9.95285e-05	0	0	0.000534966
g__Sphingobium	0.000385673	0.00047276	3.73232e-05	0.00179151	0
g__Herminiimonas	0	0	1.24411e-05	0.000373232	0
g__Desulfobulbus	0.000248821	0	0	0	0
g__Luteibacter	1.24411e-05	9.95285e-05	0	9.95285e-05	0
g__Eubacterium_siraeum_group	0	0	2.48821e-05	0.00011197	0
g__Sphingomonas	0.00972891	0.00943032	0.000323468	0.0158001	0.00179151
g__Stenotrophobacter	0.000174175	1.24411e-05	0	0	0
g__Peptoniphilus_sp._HMSC075B08	3.73232e-05	0.0153149	0	0	0
g__Ralstonia	0.000149293	0	0	1.24411e-05	0.000385673
g__Chitinophaga	0.00839772	0.00164222	0.000796228	0.0717352	0
g__Allorhizobium-Neorhizobium-Pararhizobium-Rhizobium	0.00505107	0.00897	0.000186616	0.0124659	1.24411e-05
g__Aridibacter	0.000684258	0.000597171	0	0	1.24411e-05
g__Lautropia	0	0	0	0	9.95285e-05
g__Sinomonas	0	0	0	0	0.000124411
g__Methylocystis	2.48821e-05	1.24411e-05	0	1.24411e-05	0
g__Sphingopyxis	2.48821e-05	3.73232e-05	1.24411e-05	0.000659376	0
g__Monoglobus	0.00481469	0	0	0	0
g__Granulicatella	0	0	0	0	0.000360791
g__Roseburia	1.24411e-05	0.00011197	4.97642e-05	0.00135608	0
g__Dongia	0.00268727	0.0053621	2.48821e-05	0.000609612	2.48821e-05
g__Enterorhabdus	0	1.24411e-05	0	0	0
g__Actinomadura	0.000149293	0.000223939	0	0	0
g__Acidovorax	0.00827331	0.00659376	0.000522525	0.0274201	0
g__Variovorax	0.000174175	0.000684258	0.000149293	0.00674305	0
g__Streptomyces	0.00126899	0.0021523	0	1.24411e-05	0.000422996
g__uncultured_beta_proteobacterium	4.97642e-05	1.24411e-05	1.24411e-05	0	1.24411e-05
g__Oscillibacter	1.24411e-05	0	1.24411e-05	0.000199057	0
g__uncultured_actinobacterium	0.00148049	0.000211498	0	1.24411e-05	0
g__Paeniclostridium	1.24411e-05	0.000161734	0	0	0
g__Pseudomonas	0.00100773	0.000783787	0.00126899	0.0489556	1.24411e-05
g__Actinoplanes	0.00164222	0.00150537	0	0	3.73232e-05
g__Bacillus	0.0239117	0.0163973	0.000485201	0.000422996	0.0647308
g__Saccharibacillus	0	3.73232e-05	0	0	0
g__Prevotellaceae_UCG-001	0	0	0	7.46464e-05	0
g__Edaphobacter	0.00023638	0.000248821	2.48821e-05	0.000534966	0.000124411
g__uncultured_Acetivibrio_sp.	0	1.24411e-05	0	2.48821e-05	0
g__Phreatobacter	3.73232e-05	6.22053e-05	0	0	0
g__Candidatus_Paracaedibacter	0	0	0	6.22053e-05	0
g__uncultured_Alphaproteobacteria_bacterium	6.22053e-05	2.48821e-05	0	1.24411e-05	0.000261262
g__Eubacterium_xylanophilum_group	3.73232e-05	3.73232e-05	0.000199057	7.46464e-05	0
g__Achromobacter	0.00125655	0.000335909	0.00011197	0.00858433	0
g__Nocardioides	0.000510083	0.000211498	0	1.24411e-05	0.000286144
g__Brucella	0.000174175	0.000597171	7.46464e-05	0.00148049	0
g__Exiguobacterium	2.48821e-05	8.70874e-05	0	0	0
g__Acidothermus	0.000161734	0.000161734	0	1.24411e-05	0.000659376
g__Haemophilus	0	0	0	0	0.000833551
g__Iamia	0.000534966	0.000223939	0	0	0
g__Steroidobacter	0.0013934	0.00131875	0	0	0
g__Leptotrichia	0	0	0	0	2.48821e-05
g__Amycolatopsis	0.000547407	0.000721582	0	0	2.48821e-05
g__Eubacterium_fissicatena_group	1.24411e-05	0	0	0.000323468	0
g__Agathobacter	0	1.24411e-05	0	0	0
g__Gluconobacter	0	0	2.48821e-05	3.73232e-05	0
g__unidentified	0.0850844	0.0830192	0.000410555	0.000261262	0.00267483
g__Candidatus_Udaeobacter	4.97642e-05	4.97642e-05	1.24411e-05	6.22053e-05	6.22053e-05
g__Roseomonas	0	2.48821e-05	0	0	0
g__Actinopolymorpha	3.73232e-05	3.73232e-05	0	0	0
g__Schumannella	0	4.97642e-05	0	0	0
g__Phenylobacterium	0.000422996	0.00171687	1.24411e-05	0.000311027	0
g__Flavobacterium	0.00741487	0.00853457	0.0016049	0.13506	0
g__Labrys	9.95285e-05	0.000161734	0	6.22053e-05	0
g__Puia	0.000410555	0.000684258	0	1.24411e-05	0
g__Aurantisolimonas	0	0	0	0.000572289	0
g__Lechevalieria	0.00023638	0.000273703	0	0	1.24411e-05
g__uncultured_Verrucomicrobia_bacterium	0	0.000261262	0	0	0
g__Atopobium	0	0.000485201	0	0	0
