# Supplementary material for: Multi-Omics of Pine Wood Nematode Pathogenicity Associated With Culturable Associated Microbiota Through an Artificial Assembly Approach
Source: Front Plant Sci. 2022 Jan 3;12:798539. doi: 10.3389/fpls.2021.798539 (PMC8762061; doi:10.3389/fpls.2021.798539)
Supplement: Supplementary file 2 [file Data_Sheet_1.ZIP › Supplementary Tables/Supplementary table 9.xlsx]

## Sheet: Sheet1
Supplementary table 9 Abundance of Species of microbial sequencing of PWN symbiotic bacteria
	FZ	NP	XM	LY	SM
s__Catenisphaera_adipataccumulans	0	7.46464e-05	0	0	0
s__Siphonobacter_aquaeclarae	0.00023638	0	0	0.000534966	0
s__Aquincola_tertiaricarbonis	0.00174175	0.000422996	0	0	1.24411e-05
s__Mycobacterium_tusciae_JS617	0.000323468	0.000435437	0	0	1.24411e-05
s__Caulobacter_crescentus_OR37	0.00129387	0.0133866	0.00144316	0.0533846	1.24411e-05
s__Franconibacter_pulveris_601	0	0	0.00184128	0	0
s__Bacillus_megaterium	0.00023638	0.000323468	0	0	4.97642e-05
s__Flavobacterium_rivuli_WB_3.3-2_DSM_21788	0	0	2.48821e-05	7.46464e-05	0
s__Sphingobacterium_sp._enrichment_culture_clone_GIN723	1.24411e-05	0	2.48821e-05	0.000758905	0
s__Burkholderia_cepacia	4.97642e-05	8.70874e-05	0	2.48821e-05	2.48821e-05
s__Pseudorhodoferax_sp._Leaf265	4.97642e-05	8.70874e-05	0	3.73232e-05	0
s__Achromobacter_sp._DH1f	0.00125655	0.000335909	0.00011197	0.00858433	0
s__Arthrobacter_sp._T2-4	0	2.48821e-05	0	0	0
s__Sorangiineae_bacterium_706	2.48821e-05	6.22053e-05	0	0	0
s__Variovorax_sp._P-9	0.000422996	0.000734023	1.24411e-05	8.70874e-05	1.24411e-05
s__Streptococcus_sp._Marseille-P2915	0.00376964	0.00689235	2.48821e-05	0	0.0011197
s__Streptococcus_pneumoniae	4.97642e-05	7.46464e-05	0	0	0
s__bacterium_enrichment_culture_clone_Anammox_34	2.48821e-05	4.97642e-05	0	0	0
s__Flavobacterium_johnsoniae	0	0	1.24411e-05	0.00164222	0
s__Pandoraea_sp._ISTKB	0	0	0	0.000597171	0
s__Nannocystis_sp._91213	1.24411e-05	3.73232e-05	1.24411e-05	0	0
s__uncultured_Gemmatimonadales_bacterium	0	1.24411e-05	0	0	1.24411e-05
s__Chitinophaga_jiangningensis	2.48821e-05	1.24411e-05	0	0	0
s__Desulfobulbus_sp._oral_taxon_041_str._Dsb1-5	0.000248821	0	0	0	0
s__Brucella_abortus_bv._1_str._NI474	0.000174175	0.000597171	7.46464e-05	0.00148049	0
s__uncultured_Acidobacterium_sp.	2.48821e-05	2.48821e-05	0	0	0
s__Bradyrhizobium_manausense	0.0114085	0.0190348	6.22053e-05	0.000398114	0.000609612
s__uncultured_bacterium_gp4	0.000174175	1.24411e-05	0	0	0
s__Porphyrobacter_sp._J3-AN66	0.00123166	0.000385673	1.24411e-05	1.24411e-05	0
s__Sphingobacteriaceae_bacterium_HP3Y	0	0	0	6.22053e-05	0
s__Delftia_acidovorans_CCUG_15835	0.000161734	0.00121922	0.000261262	4.97642e-05	0.000186616
s__Atopobium_minutum_10063974	0	0.000485201	0	0	0
s__Actinomyces_neuii_BVS029A5	3.73232e-05	0	0	0	0
s__Holosporaceae_bacterium_Serialkilleuse_9403403	0	0	0	6.22053e-05	0
s__Brevundimonas_naejangsanensis_DSM_23858	1.24411e-05	4.97642e-05	0	0	0
s__Herbaspirillum_chlorophenolicum	0.00477737	0.000522525	8.70874e-05	0.00518792	0
s__bacterium_Ellin334	0	0	0	1.24411e-05	2.48821e-05
s__uncultured_Chloroflexi_bacterium	1.24411e-05	3.73232e-05	0	0	6.22053e-05
s__Lactococcus_lactis	0	0	6.22053e-05	1.24411e-05	1.24411e-05
s__Novosphingobium_resinovorum	0.000833551	0.00125655	6.22053e-05	0.0021523	2.48821e-05
s__Weissella_ceti_NC36	0	0	4.97642e-05	0	2.48821e-05
s__drinking_water_bacterium_M5	0	0.000311027	0	0	0
s__Acidovorax_delafieldii	0.00827331	0.00659376	0.000522525	0.0274201	0
s__Amycolatopsis_tolypomycina	0.000447878	0.000671817	0	0	2.48821e-05
s__uncultured_beta_proteobacterium	0.0044539	0.00776322	0	9.95285e-05	0.0020901
s__Tahibacter_aquaticus	7.46464e-05	7.46464e-05	0	0	0
s__uncultured_Pseudomonas_sp.	0.000671817	0.000659376	0.000945521	0.0395128	0
s__Oerskovia_turbata	0.000248821	2.48821e-05	0	0	1.24411e-05
s__uncultured_Burkholderia_sp.	6.22053e-05	0.000186616	0	0	9.95285e-05
s__Mycobacterium_sp._1482268.1	0.000186616	4.97642e-05	0	0	0
s__Bifidobacterium_crudilactis	1.24411e-05	0	0	0	0.00242601
s__Niastella_sp._FHS23	0	0	1.24411e-05	0.000410555	0
s__Chryseobacterium_aquaticum	0	0	0	0	0.000186616
s__Acinetobacter_guillouiae_NIPH_991	0.000534966	0.000149293	0	1.24411e-05	0.000223939
s__Cedecea_neteri_NBRC_105707_ATCC_33855	0.0145809	0.00614588	0.0277436	0.000186616	0.00355814
s__uncultured_Acetobacteraceae_bacterium	0	0	0	0	0.00011197
s__uncultured_Chitinophaga_sp.	1.24411e-05	0	1.24411e-05	0.00548651	0
s__uncultured_Proteiniphilum_sp.	0	0.000534966	0	0	0
s__Bordetella_sp._N	0	0	0	0.00047276	0
s__Acinetobacter_sp._MII	3.73232e-05	0.00011197	0	0	0
s__Cupriavidus_sp.	2.48821e-05	4.97642e-05	1.24411e-05	0	0
s__uncultured_Candidatus_Captivus_sp.	0	0	0	8.70874e-05	0
s__uncultured_actinobacterium	0.000136852	1.24411e-05	0	0	6.22053e-05
s__Pseudomonas_sp._ljh-34	3.73232e-05	7.46464e-05	0.00011197	0.000186616	0
s__Haemophilus_parainfluenzae	0	0	0	0	0.000833551
s__uncultured_Curvibacter_sp.	0.00455343	0.0104754	1.24411e-05	1.24411e-05	0
s__Lactobacillus_plantarum	0	0	0	0	0.000174175
s__Arthrobacter_crystallopoietes	7.46464e-05	3.73232e-05	0	0	1.24411e-05
s__uncultured_forest_soil_bacterium	0	0	0	0	2.48821e-05
s__Amycolatopsis_sp._SX2R71	9.95285e-05	4.97642e-05	0	0	0
s__Lactobacillus_reuteri	8.70874e-05	1.24411e-05	1.24411e-05	0.00011197	0
s__uncultured_Rhodospirillales_bacterium	0.000174175	9.95285e-05	0	0	0
s__Lactobacillus_intestinalis_DSM_6629	4.97642e-05	2.48821e-05	0.000286144	0.000422996	0
s__Actinopolymorpha_cephalotaxi	3.73232e-05	3.73232e-05	0	0	0
s__uncultured_Gemmatimonas_sp.	1.24411e-05	0.000136852	0	0	0.000136852
s__beta_proteobacterium_CE3_2012	0	0	0	7.46464e-05	0
s__uncultured_Sphingobacteriales_bacterium	0.000199057	0.000360791	0	1.24411e-05	0
s__uncultured_Rhizobiales_bacterium	0	0	0	1.24411e-05	0
s__uncultured_Ktedonobacterales_bacterium	0	0	0	0	3.73232e-05
s__Escherichia_coli	0.00324712	0.000186616	0.00462807	0.000684258	0
s__Nubsella_sp._EsD18	0	0	1.24411e-05	0.000572289	0
s__Nocardioides_sp._Soil777	2.48821e-05	4.97642e-05	0	0	0
s__Actinoplanes_rectilineatus	0.000286144	0.000323468	0	0	0
s__uncultured_Clostridiales_bacterium	0	0	3.73232e-05	0	0
s__uncultured_Kaistia_sp.	0	1.24411e-05	0	6.22053e-05	0
s__gut_metagenome	8.70874e-05	4.97642e-05	0	0	0
s__Sphingobium_sp._Leaf26	0.000124411	6.22053e-05	3.73232e-05	0.000920638	0
s__Arthrobacter_sp._Soil764	9.95285e-05	9.95285e-05	0	0	0.000534966
s__Helicobacter_bilis	1.24411e-05	1.24411e-05	0	1.24411e-05	0
s__uncultured_Alphaproteobacteria_bacterium	0.000311027	0.000634494	0	3.73232e-05	1.24411e-05
s__Devosia_sp._17-2-E-8	0.000273703	0.000323468	0	0.000385673	0
s__uncultured_Sphingobacteriia_bacterium	0	0.00512572	0	0	0
s__Janthinobacterium_sp._PRE14A	0	1.24411e-05	0	0.000410555	0
s__uncultured_Kribbella_sp.	0.000323468	0.000721582	0	0	0
s__Hypsibius_dujardini	1.24411e-05	1.24411e-05	0	0	0
s__Azospirillum_sp._B506	3.73232e-05	6.22053e-05	0	2.48821e-05	0
s__Brachybacterium_paraconglomeratum_LC44	0.00478981	2.48821e-05	0	0	0
s__Pantoea_cypripedii	0	1.24411e-05	9.95285e-05	0.000497642	0
s__Pedobacter_sp._BAL39	0	0.000522525	9.95285e-05	0.00901977	0
s__Sphingobacteriia_bacterium_DVSBS2	0	0	0	0.000136852	0
s__Staphylococcus_sciuri	0	2.48821e-05	2.48821e-05	1.24411e-05	0
s__Prevotella_nigrescens_F0103	0.00158001	0	0	0	0
s__Staphylococcus_epidermidis	0.00972891	0.00034835	0.000248821	4.97642e-05	0
s__Peptostreptococcus_stomatis_DSM_17678	0.00100773	2.48821e-05	0	0	0
s__Niastella_sp._CHS21	0	0	0	2.48821e-05	0
s__Pseudacidovorax_intermedius	0	0	0	0.00023638	0
s__Lactobacillus_johnsonii_ATCC_33200	9.95285e-05	4.97642e-05	0	0.000385673	0
s__Prevotella_timonensis_CRIS_5C-B1	4.97642e-05	0	0	0	0
s__uncultured_Xanthomonadaceae_bacterium	0.00047276	0.000199057	0	0	0
s__Pantoea_cedenensis	0	3.73232e-05	2.48821e-05	0.000783787	0
s__uncultured_Nitrospiraceae_bacterium	0	0	0	0	1.24411e-05
s__uncultured_Verrucomicrobia_bacterium	0	0	0	1.24411e-05	2.48821e-05
s__uncultured_Actinomycetales_bacterium	1.24411e-05	3.73232e-05	1.24411e-05	0	2.48821e-05
s__Chitinophaga_sp._K2CV101002-2	0.00339641	1.24411e-05	0.00011197	0.00365767	0
s__eubacterium_sp._22-7	0	0	0	0.000223939	0
s__marine_metagenome	0.000211498	0.000211498	0	0	6.22053e-05
s__uncultured_Inquilinus_sp.	0.000124411	0.000410555	0	0	0
s__Streptomyces_griseorubiginosus	0.00103261	0.00159246	0	1.24411e-05	0.000360791
s__uncultured_Massilia_sp.	4.97642e-05	0.000771346	2.48821e-05	0.00481469	0
s__Dyella_sp._OS-B13	4.97642e-05	0.00023638	0	0	3.73232e-05
s__Pedobacter_sp.	0	0	1.24411e-05	0.000833551	0
s__Veillonella_sp._DNF00869	0.000684258	0	0	0	0
s__Comamonas_aquatica_NBRC_14918	0.000223939	0.000211498	0	0	0.00235136
s__Flavobacterium_hauense	1.24411e-05	1.24411e-05	2.48821e-05	0.000161734	0
s__Chryseobacterium_sp._CCBAU_10985	0	0	0	6.22053e-05	0
s__Firmicutes_oral_clone_BX005	0	0.00347106	0	0	0
s__Neisseria_meningitidis	0	0	0	0	0.00191592
s__uncultured_Prosthecobacter_sp.	3.73232e-05	1.24411e-05	1.24411e-05	0	1.24411e-05
s__Brevundimonas_sp._C2e1	0.000136852	0.000248821	0	2.48821e-05	1.24411e-05
s__unidentified_marine_bacterioplankton	0	0.000522525	0	0	0
s__Serratia_marcescens	0.219187	0.162916	0.315866	0.00202789	0.0238246
s__Variovorax_sp._CF079	0.0016671	0.00023638	2.48821e-05	0.00144316	0
s__Rothia_mucilaginosa	0	0	0	0	2.48821e-05
s__uncultured_soil_bacterium	0.00211498	0.000622053	1.24411e-05	0.000559848	0.000174175
s__Promicromonospora_kroppenstedtii_DSM_19349	0.000298585	0.000161734	0	0	0
s__Massilia_timonae	0.000398114	0.000721582	1.24411e-05	0.000435437	0
s__uncultured_Niastella_sp.	0.000758905	0.00114458	0	0	0
s__Nonomuraea_kuesteri	0.000261262	0.000335909	0	0	0
s__Chujaibacter_soli	0	0	0	0	1.24411e-05
s__Nocardioides_sp.	0	0	0	0	0.000199057
s__Labilithrix_luteola	0	1.24411e-05	2.48821e-05	0.000870874	0
s__Planctomicrobium_piriforme	0	0	0	3.73232e-05	0
s__uncultured_Firmicutes_bacterium	0.000311027	0.0114955	0	0	0
s__Rothia_aeria_F0474	0	0	2.48821e-05	0	0.000124411
s__Falsirhodobacter_sp._alg1	3.73232e-05	9.95285e-05	0	0	0
s__Lactobacillus_casei	1.24411e-05	0	0	0	0.0276814
s__delta_proteobacterium_LX33	0.000211498	0.000422996	0	0	0
s__Rahnella_aquatilis	0	4.97642e-05	0	0	0
s__Arthrobacter_sp._A26	0	0	0	0	0.000124411
s__uncultured_Acidimicrobiales_bacterium	0	0.000186616	0	0	0
s__uncultured_gamma_proteobacterium	0.000286144	0.000335909	3.73232e-05	7.46464e-05	0.000211498
s__Actinophytocola_oryzae	0.000833551	0.00110725	0	0	0
s__Bacillus_sp._LL01	0.0234514	0.0158499	0.000485201	0.000410555	0.0628149
s__Xanthomonadaceae_bacterium_B3_3TCO2	0.000136852	0.000199057	1.24411e-05	0.00136852	0
s__uncultured_Alcaligenaceae_bacterium	0	0	0	2.48821e-05	0
s__Type-C_symbiont_of_Plautia_stali	0.000335909	0.000174175	0.00870874	0.000136852	0
s__uncultured_Anaeromyxobacter_sp.	7.46464e-05	1.24411e-05	0	1.24411e-05	3.73232e-05
s__uncultured_bacterium	0.122868	0.138245	0.0109357	0.539892	0.0198808
s__Devosia_riboflavina	0.000248821	0.000422996	0	0	0
s__Bosea_sp._BIWAKO-01	0.000174175	0.00213986	0	0.000136852	0
s__Lentzea_aerocolonigenes	0.00023638	0.000273703	0	0	1.24411e-05
s__Buchnera_aphidicola_str._G002Myzus_persicae	0.00347106	0	0	0	0
s__Firmicutes_bacterium_M10-2	3.73232e-05	3.73232e-05	0	0.00034835	0
s__Filimonas_sp._enrichment_culture	0	0	0	0.000373232	0
s__Rhizobium_sp._SR_5-01	0.000547407	0.000696699	0	0.000908197	0
s__Dorea_sp._5-2	1.24411e-05	2.48821e-05	3.73232e-05	0.00011197	0
s__Pseudomonas_fluorescens	0.000136852	0	3.73232e-05	0.000435437	1.24411e-05
s__Afipia_sp._P52-10	0.000746464	0.00108237	1.24411e-05	0	1.24411e-05
s__Dyadobacter_sp.	1.24411e-05	1.24411e-05	0	1.24411e-05	0
s__uncultured_compost_bacterium	0	0.000895756	0	0	0
s__Proteus_vulgaris	0.000261262	2.48821e-05	0.000671817	9.95285e-05	0
s__Bacteroides_vulgatus_dnLKV7	9.95285e-05	2.48821e-05	0	4.97642e-05	0
s__Methylobacterium_sp._Leaf94	0.00011197	0.000696699	0	0	0
s__Sphingobium_sp._YL23	0.00023638	0.00034835	0	0	0
s__uncultured_Verrucosispora_sp.	1.24411e-05	4.97642e-05	0	0	4.97642e-05
s__sulfate-reducing_bacterium_EZ-2C2	2.48821e-05	0	0	0	0
s__Tepidiphilus_succinatimandens	1.24411e-05	0.00648179	0	0	0
s__Morganella_morganii	0.000559848	6.22053e-05	0.00143072	0.000248821	0
s__uncultured_proteobacterium	0.000460319	0.000833551	0	1.24411e-05	9.95285e-05
s__metagenome	0.0161734	0.0244591	0.000622053	0.0259147	0.000174175
s__Chitinophaga_sp._M137	0	0	2.48821e-05	0.000435437	0
s__uncultured_Gemmatimonadaceae_bacterium	6.22053e-05	3.73232e-05	2.48821e-05	0	1.24411e-05
s__compost_metagenome	1.24411e-05	0	0	0	3.73232e-05
s__uncultured_Burkholderiales_bacterium	9.95285e-05	6.22053e-05	0	0	0
s__Acinetobacter_sp._TTH0-4	0.00011197	1.24411e-05	0	0	0
s__Stenotrophomonas_sp._TD3	0.00665597	0.00432949	0.00133119	0.026711	0.000634494
s__Massilia_sp._BAB-5375	0.000136852	0.000186616	0	0	0
s__Plantibacter_flavus	0	4.97642e-05	0	0	0
s__Paenibacillus_sp._CF095	7.46464e-05	0.000223939	0.00822354	2.48821e-05	0
s__uncultured_Ectothiorhodospiraceae_bacterium	0.000199057	3.73232e-05	0	3.73232e-05	7.46464e-05
s__Lactobacillus_brevis	7.46464e-05	0	0	0	0.0287388
s__uncultured_Bacteroidetes_bacterium	0.00618321	0.00604636	0.000833551	0.0831312	1.24411e-05
s__Fusobacterium_nucleatum_subsp._vincentii	1.24411e-05	0.00206522	0	0	8.70874e-05
s__Streptococcus_sp._263_SSPC	0	0	0	0	0.000360791
s__uncultured_Ktedonobacter_sp.	0	0	0	0	0.000248821
s__Exiguobacterium_pavilionensis_RW-2	2.48821e-05	8.70874e-05	0	0	0
s__Clostridium_drakei	0	1.24411e-05	1.24411e-05	0	0.000385673
s__Sphingopyxis_chilensis	2.48821e-05	3.73232e-05	1.24411e-05	0.000659376	0
s__uncultured_Verrucomicrobiales_bacterium	1.24411e-05	1.24411e-05	0	0.000199057	0
s__uncultured_Caulobacter_sp.	0	1.24411e-05	0	1.24411e-05	0
s__bacterium_14W122	0.00180395	0.000982844	0	0	0.000174175
s__bacterium_Ellin5264	0	0	0	0	0.000124411
s__Niastella_sp._enrichment_culture	3.73232e-05	2.48821e-05	0	0	0
s__Mycobacterium_sp._UM_3	1.24411e-05	1.24411e-05	0	0	8.70874e-05
s__Micrococcus_luteus_str._modasa	0	0	0	0	0.000223939
s__Gluconobacter_japonicus	0	0	2.48821e-05	3.73232e-05	0
s__Enterobacter_sp._UIWRF1190	0.0109979	0.0245711	0.555369	0.00309782	0.000447878
s__Flavobacterium_arcticum	0	0	0	0.000223939	0
s__Blautia_sp._Marseille-P2398	0	1.24411e-05	4.97642e-05	0	0
s__uncultured_Caulobacteraceae_bacterium	4.97642e-05	8.70874e-05	1.24411e-05	0	0
s__Ralstonia_sp._UNCCL144	0.00312271	0.000734023	0	0	0
s__Verrucomicrobium_sp._IMCC25902	0	0	0	0.000174175	0
s__Pseudomonas_sp._ADP	1.24411e-05	1.24411e-05	8.70874e-05	0.00276192	0
s__Sphingomonas_sp._FSBSY14	0	0.000646935	1.24411e-05	0.00034835	0
s__Nocardia_sp._D27	0	0	0	0	1.24411e-05
s__Bacteroides_sp._TP-5	0	0	0	3.73232e-05	0
s__uncultured_Faecalibacterium_sp.	1.24411e-05	6.22053e-05	0	1.24411e-05	0
s__uncultured_Actinomadura_sp.	3.73232e-05	8.70874e-05	0	0	0
s__uncultured_Chryseobacterium_sp.	0	0	0	8.70874e-05	0
s__Actinoallomurus_sp.	2.48821e-05	7.46464e-05	0	0	0
s__uncultured_Flavobacterium_sp.	0	2.48821e-05	0	0.000124411	0
s__uncultured_Xanthomonas_sp.	0	0	0	0.000149293	0
s__Sphingobacterium_multivorum	0.00231404	0.0055736	0.000261262	0.0153398	0
s__Methylobacterium_extorquens_DSM_13060	2.48821e-05	8.70874e-05	0	0	4.97642e-05
s__Clostridium_beijerinckii	1.24411e-05	1.24411e-05	1.24411e-05	1.24411e-05	0
s__Enterococcus_durans	0.00134363	0	0	0	0
s__uncultured_Acidobacteria_bacterium	0.000995285	0.00123166	3.73232e-05	0.000609612	0.000783787
s__Cedecea_neteri	0.00529989	0.00241357	0.0106122	3.73232e-05	0.00225183
s__Chitinophaga_polysaccharea	0	0	3.73232e-05	0.0112965	0
s__Leuconostoc_mesenteroides_subsp._dextranicum	0.308215	0.158723	0.000149293	0.000149293	0.000559848
s__Rhodococcus_rhodnii	0.000149293	0.000149293	0	0	0
s__Acetobacter_okinawensis_JCM_25146	0.0195076	0.0957091	4.97642e-05	6.22053e-05	0.802996
s__Clostridium_sp._A254.MGS-251	0	0.000161734	0	0	0
s__Pantoea_sp._At-9b	0.000248821	8.70874e-05	0.00034835	0.00334665	0
s__Luteibacter_yeojuensis	1.24411e-05	1.24411e-05	0	9.95285e-05	0
s__uncultured_Ktedobacteria_bacterium	0	0	0	0	0.00191592
s__uncultured_delta_proteobacterium	0.000161734	0.000298585	3.73232e-05	0.00104505	3.73232e-05
s__uncultured_Chitinophagaceae_bacterium	0.000273703	0.000360791	0	0	0
s__Lactobacillus_murinus_DSM_20452_NBRC_14221	0.00129387	7.46464e-05	0.0011197	0.000385673	0
s__unidentified	0.124684	0.199667	0.00150537	0.006121	0.00579753
s__Chryseobacterium_scophthalmum	0	0	0	0.000995285	0
s__Actinomadura_vinacea	0.00011197	0.000136852	0	0	0
s__bacterium_B0089	3.73232e-05	1.24411e-05	0	3.73232e-05	0
s__bacterium_12202	3.73232e-05	7.46464e-05	0	0	3.73232e-05
s__Actinospica_sp._645151	4.97642e-05	4.97642e-05	0	0	0
s__Cupriavidus_campinensis	0.000199057	0.000223939	0	0	0
s__Niastella_populi	0.000447878	0.000559848	0	0	0
s__Pseudomonas_abietaniphila	0.000149293	3.73232e-05	8.70874e-05	0.0060588	0
s__Niastella_sp.	2.48821e-05	0.000982844	0.000223939	0.0184999	0
s__Weissella_cibaria	0.000149293	7.46464e-05	3.73232e-05	0	3.73232e-05
s__Burkholderia_sp._SJ98	6.22053e-05	0.000161734	0	0	0
s__uncultured_Nannocystineae_bacterium	0	0	0	0	2.48821e-05
s__uncultured_Flexibacter_sp.	0.000286144	0.000447878	0	0	0
s__Mucilaginibacter_rigui	0	0	1.24411e-05	0.000597171	0
s__Frigoribacterium_sp._RIT-PI-h	0.000149293	4.97642e-05	0	2.48821e-05	1.24411e-05
s__uncultured_Gemmatimonadetes_bacterium	1.24411e-05	1.24411e-05	0	0	4.97642e-05
s__Filimonas_sp.	0.000982844	0	0	0.000497642	0
s__Mucilaginibacter_sp.	0	0	0	1.24411e-05	0
s__Acidicapsa_sp._CE1	0.000174175	0	0	0	0
s__Sediminibacterium_sp._XWS-42	0	0	2.48821e-05	0.000646935	0
s__Hymenobacter_actinosclerus	4.97642e-05	1.24411e-05	0	0	0
s__Parabacteroides_goldsteinii_dnLKV18	0	0	0	2.48821e-05	0
s__Paraburkholderia_phymatum_STM815	0.00011197	0.000174175	0	0	0
s__Stenotrophomonas_maltophilia	0.00852213	0.0142326	0.000783787	0.0614215	0
s__Pedobacter_sp._NBRC_101363	0	0	0	0.00093308	0
s__microbial_mat_metagenome	0	0	0	0.00123166	0
s__Cystobacter_sp._S236	0.000149293	0.000149293	1.24411e-05	0	0
s__Lysobacter_sp.	4.97642e-05	7.46464e-05	0	0	0
s__Dongia_sp._URHE0060	0.00176663	0.00349594	2.48821e-05	0.000609612	0
s__Ralstonia_solanacearum	0.000149293	0	0	1.24411e-05	0.000385673
s__Kluyvera_cryocrescens	0.00141828	0.000422996	0.0403712	0.000211498	0.000335909
s__uncultured_organism	0.00129387	3.73232e-05	0	0.000373232	1.24411e-05
s__alpha_proteobacterium_BBTR41	1.24411e-05	0.00109481	1.24411e-05	0.00135608	0
s__Prochlorothrix_hollandica_PCC_9006_CALU_1027	0.000199057	0.00146805	0	0	0
